# Supplementary material for: A single dose of Ultraviolet-A induces proteome remodeling and senescence in primary human keratinocytes
Source: Sci Rep. 2021 Dec 2;11:23355. doi: 10.1038/s41598-021-02658-5 (PMC8639817; doi:10.1038/s41598-021-02658-5)
Supplement: Supplementary file 1 — Supplementary Information 1. [file 41598_2021_2658_MOESM1_ESM.xlsx]

## Sheet: t-test NHEK 24h
Protein IDs	Protein names	Gene names	log(LFQ_control_1)	log(LFQ_control_2)	log(LFQ_control_3)	log(LFQ_control_4)	log(LFQ_UVA_1)	log(LFQ_UVA_2)	log(LFQ_UVA_3)	log(LFQ_UVA_4)	Student's T-test Significant Control_UVA	-Log Student's T-test corrected p-value Control_UVA	Log Fold Change UVA_Control	Peptides	Razor + unique peptides	Unique peptides	Sequence coverage [%]	Unique + razor sequence coverage [%]	Unique sequence coverage [%]	Mol. weight [kDa]	Q-value	Score	Intensity	MS/MS count
P0DPI2;A0A0B4J2D5			23.1348	22.976	23.8035	NaN	NaN	23.4822	23.2205	23.0349		0.0724495	-0.0588697	4	4	4	31	31	31	28.17	0	18.069	84621000	21
A0AVT1	Ubiquitin-like modifier-activating enzyme 6	UBA6	25.4755	26.3148	26.6958	27.2017	24.0022	25.4107	26.5596	24.2792		1.01825	-1.35902	34	34	34	49.7	49.7	49.7	117.97	0	151.27	563740000	125
A8K2U0	Alpha-2-macroglobulin-like protein 1	A2ML1	24.4534	25.2882	25.819	25.8135	NaN	24.0618	25.5204	24.1736		0.6498	-0.758244	22	22	22	25.2	25.2	25.2	161.1	0	69.489	265860000	68
Q99613;B5ME19	Eukaryotic translation initiation factor 3 subunit C;Eukaryotic translation initiation factor 3 subunit C-like protein	EIF3C;EIF3CL	24.4995	25.7433	25.8315	26.3851	24.3462	24.4887	25.0687	NaN		0.957165	-0.98035	10	10	10	13.7	13.7	13.7	105.34	0	65.635	272480000	33
Q13765;E9PAV3	Nascent polypeptide-associated complex subunit alpha;Nascent polypeptide-associated complex subunit alpha, muscle-specific form	NACA	27.76	27.2099	27.3575	26.3022	27.9992	27.9956	27.7533	28.4792	+	1.40213	0.899446	7	7	5	34.9	34.9	34	23.384	0	125.28	2127300000	80
O00151	PDZ and LIM domain protein 1	PDLIM1	29.2584	28.8301	28.5727	28.0439	29.3835	29.4527	29.1536	30.0345	+	1.40838	0.829806	23	23	23	90.6	90.6	90.6	36.071	0	323.31	5745000000	257
O00154	Cytosolic acyl coenzyme A thioester hydrolase	ACOT7	28.0309	27.7447	27.8393	27.6863	28.1213	28.1695	28.0751	27.8957		1.32947	0.2401	17	17	17	48.7	48.7	48.7	41.796	0	190.19	2293800000	147
O00217	NADH dehydrogenase [ubiquinone] iron-sulfur protein 8, mitochondrial	NDUFS8	24.1474	23.9407	24.5685	NaN	24.9912	24.5062	NaN	24.9379		1.16062	0.59292	4	4	4	29	29	29	23.705	0	24.745	173330000	25
O00231	26S proteasome non-ATPase regulatory subunit 11	PSMD11	26.2838	26.4653	26.5154	26.3199	26.3769	26.4165	26.4583	26.3252		0.00996166	-0.00185633	22	22	22	54.3	54.3	54.3	47.463	0	105.41	769500000	134
O00232	26S proteasome non-ATPase regulatory subunit 12	PSMD12	24.8445	25.427	25.4325	25.884	25.5217	25.2027	25.4113	25.0199		0.174767	-0.108118	12	12	12	30.9	30.9	30.9	52.904	0	48.661	329870000	36
O00244	Copper transport protein ATOX1	ATOX1	25.3617	24.6056	24.7614	23.8579	26.0697	26.1014	25.319	26.5409	+	1.84055	1.36112	6	6	6	76.5	76.5	76.5	7.4016	0	59.404	532440000	36
O00273	DNA fragmentation factor subunit alpha	DFFA	23.3769	22.5465	NaN	22.6669	23.2945	23.7821	23.8533	23.6025	+	1.48939	0.769641	8	8	8	29.9	29.9	29.9	36.521	0	31.445	104610000	21
O00299	Chloride intracellular channel protein 1	CLIC1	28.2271	28.4448	28.4794	28.2435	28.4353	28.4129	28.6151	27.7991		0.0618061	-0.0330915	17	17	17	81.7	81.7	81.7	26.922	0	133.99	2875300000	169
O00303	Eukaryotic translation initiation factor 3 subunit F	EIF3F	26.471	26.1789	26.274	25.7521	26.5764	27.1226	26.4868	27.1437	+	1.54479	0.663343	11	11	11	43.7	43.7	43.7	37.563	0	124.5	913530000	71
O00429	Dynamin-1-like protein	DNM1L	26.1639	26.5215	26.9074	26.9117	26.5966	26.3521	26.9071	26.036		0.241478	-0.153149	25	25	25	52.3	52.3	52.3	81.876	0	245.02	813760000	117
O00487	26S proteasome non-ATPase regulatory subunit 14	PSMD14	25.3819	25.5248	25.4319	25.1004	25.7572	25.617	25.2672	25.8643		0.840759	0.266696	9	9	9	57.7	57.7	57.7	34.577	0	54.454	396800000	35
O00515	Ladinin-1	LAD1	27.2245	26.7071	26.0558	25.6392	26.5047	27.1687	26.9007	27.7735		0.761817	0.680238	19	19	19	37.5	37.5	37.5	57.13	0	169.35	1203500000	147
O00560	Syntenin-1	SDCBP	26.2875	26.0038	26.1953	25.6047	26.9411	27.0523	26.475	27.4014	+	2.08436	0.944604	16	16	16	65.1	65.1	65.1	32.444	0	237.31	952680000	130
O00571;Q9NQI0	ATP-dependent RNA helicase DDX3X	DDX3X	26.5936	26.7871	26.9103	26.7884	26.5187	26.9189	26.6996	26.7064		0.226235	-0.0589776	22	22	6	40.2	40.2	12.8	73.243	0	142.13	968900000	89
O00629	Importin subunit alpha-3	KPNA4	23.8635	23.6404	24.4491	NaN	24.3341	NaN	23.9223	23.3644		0.108034	-0.110742	5	2	2	17.7	11.9	11.9	57.886	0	23.669	114600000	18
O00764	Pyridoxal kinase	PDXK	26.2052	25.8434	26.3603	25.7537	27.2731	26.796	26.9688	27.5587	+	2.60866	1.10849	17	17	17	82.4	82.4	82.4	35.102	0	139.4	1011300000	75
O14579	Coatomer subunit epsilon	COPE	26.5849	26.6843	26.5377	26.2829	26.9692	26.761	26.8807	26.6651		1.46859	0.296553	13	13	13	71.1	71.1	71.1	34.482	0	123.9	913750000	101
O14737	Programmed cell death protein 5	PDCD5	25.8769	25.1549	24.3754	NaN	25.3394	25.7831	25.5517	26.865		0.648427	0.74906	6	6	6	45.6	45.6	45.6	14.285	0	83.365	511440000	42
O14745	Na(+)/H(+) exchange regulatory cofactor NHE-RF1	SLC9A3R1	23.2147	NaN	22.8487	22.6953	23.1061	23.6796	23.1724	23.7854		1.06518	0.516304	4	4	4	18.2	18.2	18.2	38.868	0	33.918	96150000	27
O14773	Tripeptidyl-peptidase 1	TPP1	25.7802	24.7718	25.3478	24.6049	25.5688	25.6322	25.4618	25.7246		0.858847	0.470689	9	9	9	33.2	33.2	33.2	61.247	0	55.955	422890000	48
O14818;Q8TAA3	Proteasome subunit alpha type-7	PSMA7	26.9665	26.6861	26.9737	25.9402	27.6681	27.4778	26.9929	27.6657	+	1.49795	0.809506	14	14	14	64.5	64.5	64.5	27.887	0	110.21	1329700000	94
O14896	Interferon regulatory factor 6	IRF6	25.0282	25.705	26.2355	26.3108	26.1084	25.671	26.39	25.4894		0.0962962	0.0948534	9	9	9	28.9	28.9	28.9	53.129	0	62.764	523780000	46
O14907	Tax1-binding protein 3	TAX1BP3	25.884	25.1861	25.2561	24.2547	26.1226	26.2927	25.9042	27.2104	+	1.50648	1.23723	5	5	5	69.4	69.4	69.4	13.735	0	123.8	660030000	55
O14908	PDZ domain-containing protein GIPC1	GIPC1	23.7069	22.6813	23.8453	23.199	23.8597	25.1902	23.1589	26.1922		0.858235	1.24213	13	13	13	53.8	53.8	53.8	36.049	0	66.506	257080000	42
P19105;O14950;P24844	Myosin regulatory light chain 12A;Myosin regulatory light chain 12B;Myosin regulatory light polypeptide 9	MYL12A;MYL12B;MYL9	29.6297	29.1643	29.3206	28.6252	30.1641	29.9111	29.5422	30.4816	+	1.56535	0.839838	12	12	12	66.7	66.7	66.7	19.794	0	323.31	7983700000	171
O14979	Heterogeneous nuclear ribonucleoprotein D-like	HNRNPDL	26.3842	26.0841	25.7017	25.595	26.6471	26.6203	26.6185	27.0542	+	2.03503	0.793771	9	8	8	26.7	24.8	24.8	46.437	0	70.924	847740000	64
O15143	Actin-related protein 2/3 complex subunit 1B	ARPC1B	26.5904	26.4923	26.3579	26.465	26.2441	26.1746	26.5966	26.0547		0.829188	-0.208858	19	19	18	69.6	69.6	63.4	40.949	0	106.72	764070000	87
O15144	Actin-related protein 2/3 complex subunit 2	ARPC2	27.0864	27.1593	26.9112	26.7537	27.343	27.0836	27.0842	27.1482		0.856659	0.187099	26	26	26	78.3	78.3	78.3	34.333	0	152.23	1216100000	141
O15145	Actin-related protein 2/3 complex subunit 3	ARPC3	25.6748	25.0792	25.6014	25.0176	25.8878	25.4854	26.0828	25.5214		0.906268	0.40108	8	8	8	55.6	55.6	55.6	20.546	0	35.548	419620000	35
O15212	Prefoldin subunit 6	PFDN6	24.6422	23.6857	22.7083	NaN	24.234	24.7606	24.7277	25.8589		0.972779	1.21657	7	7	7	60.5	60.5	60.5	14.582	0	43.716	243520000	36
O15231	Zinc finger protein 185	ZNF185	24.4584	24.1238	23.9951	23.2877	NaN	24.2748	23.9412	23.8062		0.045351	0.0411388	10	10	10	26.3	26.3	26.3	73.525	0	47.678	149210000	38
O15347	High mobility group protein B3	HMGB3	25.7067	25.4814	25.7293	25.0005	25.6318	26.1237	25.2654	26.5224		0.592499	0.40638	13	13	13	41.5	41.5	41.5	22.98	0	87.979	546210000	87
O15371	Eukaryotic translation initiation factor 3 subunit D	EIF3D	25.084	25.1549	25.7728	25.8404	24.7669	24.5762	25.1676	24.8064		1.45035	-0.633753	14	14	14	39.6	39.6	39.6	63.972	0	102.94	308820000	59
O15372	Eukaryotic translation initiation factor 3 subunit H	EIF3H	25.4551	25.7026	25.9265	25.4496	26.2228	25.4696	25.7632	25.4177		0.149185	0.0848517	10	10	10	47.7	47.7	47.7	39.93	0	89.199	455240000	57
O15400	Syntaxin-7	STX7	22.3467	23.3964	23.1913	23.9282	NaN	22.7293	22.4954	22.1689		0.893258	-0.751107	3	3	3	21.1	21.1	21.1	29.815	0	23.079	53557000	19
O15460	Prolyl 4-hydroxylase subunit alpha-2	P4HA2	25.0305	25.3296	25.7199	24.7928	25.0214	24.9049	24.3313	24.718		0.969211	-0.474298	11	11	11	27.9	27.9	27.9	60.901	0	52.78	297580000	31
O15511	Actin-related protein 2/3 complex subunit 5	ARPC5	25.2589	25.1055	25.1581	24.2878	25.3822	25.8354	24.8341	26.1721		0.822065	0.603382	7	7	7	61.6	61.6	61.6	16.32	0	49.022	409470000	44
O43143	Pre-mRNA-splicing factor ATP-dependent RNA helicase DHX15	DHX15	23.4162	23.6449	23.5142	23.8958	NaN	23.0189	23.5268	NaN		0.716363	-0.344923	7	7	7	12.1	12.1	12.1	90.932	0	24.051	71559000	25
O43175	D-3-phosphoglycerate dehydrogenase	PHGDH	24.5328	24.714	24.7346	24.7763	24.1148	24.6068	24.3669	24.2291		1.63793	-0.360069	12	12	12	35.1	35.1	35.1	56.65	0	52.64	214210000	43
O43237	Cytoplasmic dynein 1 light intermediate chain 2	DYNC1LI2	24.2871	24.3564	24.3949	24.6081	24.5602	24.7966	24.5618	24.8411		1.46475	0.278306	9	9	8	35	35	32.3	54.099	0	46.372	229600000	36
O43242	26S proteasome non-ATPase regulatory subunit 3	PSMD3	25.2424	25.6856	25.8032	26.0982	25.4409	24.9618	25.6874	24.5916		0.898991	-0.536932	13	13	13	31.1	31.1	31.1	60.977	0	87.453	357300000	64
O43390	Heterogeneous nuclear ribonucleoprotein R	HNRNPR	24.2406	NaN	24.2547	24.3308	24.5045	24.5682	24.0191	24.6599		0.413878	0.16256	14	9	9	28	20.4	20.4	70.942	0	33.312	204140000	34
O43396	Thioredoxin-like protein 1	TXNL1	24.2985	24.2419	24.7497	NaN	24.8364	24.2733	24.3377	24.8576		0.258299	0.146187	5	5	5	32.5	32.5	32.5	32.251	0	29.544	197860000	34
O43399	Tumor protein D54	TPD52L2	27.8977	27.632	27.5372	26.546	28.3936	28.3469	27.9659	28.9531	+	1.51696	1.01163	11	11	11	59.7	59.7	59.7	22.237	0	323.31	2453100000	76
O43598	2-deoxynucleoside 5-phosphate N-hydrolase 1	DNPH1	25.1741	24.9441	25.047	24.4573	25.8842	25.8636	25.6622	26.2127	+	2.67986	1.00003	8	8	8	69.5	69.5	69.5	19.108	0	83.426	416220000	45
O43681	ATPase ASNA1	ASNA1	24.4132	24.2446	24.5932	NaN	25.1479	24.4235	24.2373	24.4978		0.259756	0.15964	7	7	7	30.7	30.7	30.7	38.792	0	23.156	183830000	29
O43707	Alpha-actinin-4	ACTN4	31.1692	31.2805	31.2234	31.4963	30.5631	31.1016	30.87	30.0368		1.44552	-0.64949	68	68	45	75.2	75.2	54.6	104.85	0	323.31	17325000000	732
O43765	Small glutamine-rich tetratricopeptide repeat-containing protein alpha	SGTA	24.4305	24.1308	24.7721	NaN	25.1507	25.0621	24.7212	25.158		1.48889	0.57854	5	5	5	24.6	24.6	24.6	34.063	0	45.846	234010000	29
O43776	Asparagine--tRNA ligase, cytoplasmic	NARS	24.5551	25.3087	25.7374	25.9375	24.9054	25.14	25.7699	25.0891		0.171099	-0.158576	13	13	13	30.7	30.7	30.7	62.942	0	149.69	377400000	60
O43795;Q9UBC5	Unconventional myosin-Ib	MYO1B	25.6614	27.3138	27.5269	28.2478	24.8573	25.2938	26.5025	24.5077	+	1.45823	-1.89715	25	25	25	33.4	33.4	33.4	131.98	0	199.84	817960000	94
O43809	Cleavage and polyadenylation specificity factor subunit 5	NUDT21	24.0618	NaN	NaN	23.2494	23.8933	23.6859	23.5305	24.4828		0.238974	0.242497	6	6	6	33.9	33.9	33.9	26.227	0	18.987	129280000	26
O43852	Calumenin	CALU	28.4371	28.1329	28.6803	27.3399	28.791	28.5443	28.7538	29.5161		1.08884	0.753741	14	14	14	56.2	56.2	56.2	37.106	0	278	3854800000	115
O60443	Non-syndromic hearing impairment protein 5	DFNA5	24.1457	24.2348	23.2994	24.2814	NaN	23.6838	24.4775	23.551		0.0845602	-0.0862311	8	8	8	23.4	23.4	23.4	54.554	0	29.95	140640000	38
O60493	Sorting nexin-3	SNX3	25.1865	24.9754	25.243	24.4779	25.9542	25.555	25.2682	26.3977	+	1.4686	0.823083	9	9	8	63	63	63	18.762	0	45.207	448730000	68
O60506	Heterogeneous nuclear ribonucleoprotein Q	SYNCRIP	27.0393	24.6138	26.6381	26.3321	26.7917	27.4723	26.5625	27.5487		0.79144	0.93797	24	24	19	46.4	46.4	38.7	69.602	0	191.93	1188500000	105
O60610	Protein diaphanous homolog 1	DIAPH1	23.6745	23.8813	24.2831	24.4739	22.7741	23.5286	23.9243	NaN		0.926228	-0.669196	12	12	12	14.2	14.2	14.2	141.35	0	37.125	104820000	35
O60664	Perilipin-3	PLIN3	28.279	28.2733	28.359	27.7926	28.5362	28.8479	28.518	28.9591	+	1.71104	0.539338	21	21	21	72.1	72.1	72.1	47.074	0	323.31	3477300000	181
O60701	UDP-glucose 6-dehydrogenase	UGDH	23.6802	23.8049	24.194	24.0655	23.99	23.8034	24.0725	23.6609		0.137544	-0.0544496	9	9	9	28.5	28.5	28.5	55.023	0	30.523	136660000	37
O60711	Leupaxin	LPXN	25.1749	25.1221	25.1836	NaN	25.5906	25.6332	24.5533	26.136		0.341392	0.318062	6	6	6	30.1	30.1	30.1	43.332	0	57.399	367390000	35
O60716	Catenin delta-1	CTNND1	25.3175	25.8506	26.0312	25.9659	25.373	25.5893	25.4918	24.8661		1.04544	-0.46124	16	16	16	28.5	28.5	28.5	108.17	0	111.88	395750000	78
O60763	General vesicular transport factor p115	USO1	23.3991	23.9672	24.4485	24.526	23.3072	23.6388	23.9752	23.0025		0.919166	-0.604297	7	7	7	11.6	11.6	11.6	107.89	0	31.405	118940000	39
O60841	Eukaryotic translation initiation factor 5B	EIF5B	24.4334	25.1046	25.5668	25.3239	24.5655	24.4352	24.6955	22.9939		1.03938	-0.934666	15	15	15	21.1	21.1	21.1	138.83	0	75.499	222290000	63
O60884	DnaJ homolog subfamily A member 2	DNAJA2	25.2995	24.9689	25.72	25.0095	26.5379	25.6602	25.2816	25.8378		0.938341	0.57991	5	5	5	20.9	20.9	20.9	45.745	0	47.159	426680000	24
O60888	Protein CutA	CUTA	26.5734	26.3409	26.6455	25.8927	27.5827	27.1579	27.046	27.8243	+	2.23444	1.0396	4	4	4	40.8	40.8	40.8	19.116	0	101.15	1210400000	46
O75083	WD repeat-containing protein 1	WDR1	28.6292	28.5654	28.7416	28.7193	28.4495	28.8013	29.0495	28.1469		0.094055	-0.0520649	24	24	24	65.8	65.8	65.8	66.193	0	323.31	3702000000	292
O75131;Q96FN4;Q8IYJ1;Q96A23;O95741;Q86YQ8;Q9HCH3;Q9UBL6	Copine-3	CPNE3	25.6588	26.0605	26.2304	26.3317	25.3111	25.4293	26.0713	25.3237		1.20978	-0.536513	16	16	16	43	43	43	60.13	0	91.422	493240000	73
O75340	Programmed cell death protein 6	PDCD6	24.9016	24.912	25.0872	25.5851	25.7797	24.9995	25.8098	25.9188		0.97762	0.505476	6	6	6	53.4	53.4	53.4	21.868	0	72.14	376700000	32
O75347	Tubulin-specific chaperone A	TBCA	26.7884	25.745	25.1336	24.8289	26.1356	26.8708	26.4116	27.4908		1.09725	1.10321	3	3	3	36.1	36.1	36.1	12.855	0	57.102	945210000	37
O75348;O95670	V-type proton ATPase subunit G 1	ATP6V1G1	24.0315	24.2607	24.0786	NaN	24.6466	24.8539	24.1989	25.0942		1.25027	0.574778	5	5	5	55.1	55.1	55.1	13.757	0	86.119	196300000	22
O75351;Q6PIW4	Vacuolar protein sorting-associated protein 4B	VPS4B	25.3143	25.2652	25.1335	25.0186	25.584	25.7565	25.2027	26.042		1.31365	0.463369	11	11	8	34.9	34.9	27.7	49.301	0	73.914	407940000	56
O75367;Q9P0M6	Core histone macro-H2A.1	H2AFY	24.6712	25.4894	25.5153	26.2641	24.6718	24.4849	24.5025	24.6373	+	1.48966	-0.910872	8	8	8	33.1	33.1	33.1	39.617	0	56.172	286310000	30
O75368	SH3 domain-binding glutamic acid-rich-like protein	SH3BGRL	24.1092	23.7626	NaN	NaN	24.8736	24.4344	24.6805	24.9532	+	1.76849	0.799486	6	6	6	73.7	73.7	73.7	12.774	0	26.61	191850000	35
O75369;Q14315	Filamin-B	FLNB	30.8174	31.7406	31.9228	32.407	30.0128	30.4954	31.103	29.5528	+	1.64428	-1.43098	137	137	133	71.3	71.3	70.2	278.16	0	323.31	19244000000	1227
O75390	Citrate synthase, mitochondrial	CS	26.0753	26.0735	25.911	26.3504	25.7977	25.7195	25.9986	25.6412		1.40766	-0.313289	9	9	9	38.6	38.6	38.6	51.712	0	101.96	513790000	46
O75436	Vacuolar protein sorting-associated protein 26A	VPS26A	25.1573	25.2394	25.2691	24.9485	25.3259	24.5035	25.2069	23.8912		0.579763	-0.421677	11	11	11	43.1	43.1	43.1	38.169	0	66.343	271340000	44
O75489	NADH dehydrogenase [ubiquinone] iron-sulfur protein 3, mitochondrial	NDUFS3	24.1201	24.087	24.2989	23.8552	24.611	23.4944	24.3435	24.6159		0.257015	0.175924	8	8	8	36.7	36.7	36.7	30.241	0	46.852	159230000	35
O75494;Q8WXF0	Serine/arginine-rich splicing factor 10	SRSF10	24.1678	23.9205	24.1165	NaN	25.1715	24.5256	NaN	24.6578	+	1.56336	0.716687	5	5	5	24	24	24	31.3	0	28.198	176590000	22
O75531	Barrier-to-autointegration factor;Barrier-to-autointegration factor, N-terminally processed	BANF1	26.1362	26.5281	26.4263	26.0048	26.7977	26.6278	26.1784	27.0053		0.894304	0.378461	8	8	8	60.7	60.7	60.7	10.058	0	46.298	858120000	43
O75534	Cold shock domain-containing protein E1	CSDE1	24.6717	24.9017	24.4998	24.2547	24.4368	24.1442	24.2407	23.9354		1.20478	-0.392676	13	13	13	27.2	27.2	27.2	88.884	0	28.288	174780000	45
O75608	Acyl-protein thioesterase 1	LYPLA1	26.9261	26.6645	27.0356	26.4612	27.9357	27.4637	27.4166	27.885	+	2.52312	0.903378	10	10	10	75.7	75.7	75.7	24.669	0	244.06	1546400000	69
O75821	Eukaryotic translation initiation factor 3 subunit G	EIF3G	23.8811	NaN	NaN	23.8453	24.8629	23.8767	23.8106	24.597		0.466295	0.423607	7	7	7	35	35	35	35.611	0	55.019	165760000	30
O75822	Eukaryotic translation initiation factor 3 subunit J	EIF3J	23.4216	23.9153	23.5805	NaN	24.2691	24.045	24.6511	24.7283	+	1.74647	0.784207	8	8	8	43.4	43.4	43.4	29.062	0	45.866	170780000	23
O75874	Isocitrate dehydrogenase [NADP] cytoplasmic	IDH1	27.2202	27.398	27.6085	27.1256	27.6417	27.8339	27.3285	27.4741		0.74678	0.231493	15	15	15	42.3	42.3	42.3	46.659	0	122.9	1599000000	91
O75947	ATP synthase subunit d, mitochondrial	ATP5H	25.5985	24.8546	25.4839	NaN	25.9612	25.8735	25.3341	26.3657		0.881471	0.57131	9	9	9	68.3	68.3	68.3	18.491	0	142.07	457830000	55
O76003	Glutaredoxin-3	GLRX3	25.7891	26.0647	26.0091	26.1448	26.3877	26.2399	26.2473	26.2655		1.82948	0.283165	18	18	18	62.7	62.7	62.7	37.432	0	100.38	642560000	68
O76054;Q9UDX4	SEC14-like protein 2	SEC14L2	24.7802	25.1105	25.1659	25.1658	25.0088	25.1172	25.2163	24.6953		0.117676	-0.0461917	10	10	10	39.5	39.5	39.5	46.145	0	28.662	275160000	43
O76094	Signal recognition particle subunit SRP72	SRP72	23.3288	23.9684	23.7352	23.6229	23.3112	23.1167	23.498	NaN		0.963713	-0.355201	6	6	6	16.7	16.7	16.7	74.605	0	37.185	84304000	19
O94925	Glutaminase kidney isoform, mitochondrial	GLS	24.344	24.6819	24.8469	25.3444	23.2505	24.1726	24.4808	24.0269		1.3066	-0.821611	13	13	13	36.8	36.8	36.8	73.46	0	58.884	195480000	54
O94979	Protein transport protein Sec31A	SEC31A	24.3143	24.3572	24.4253	24.7535	NaN	23.8936	24.2508	23.14		1.18406	-0.701177	10	10	10	12.9	12.9	12.9	133.01	0	25.848	146370000	47
O95336	6-phosphogluconolactonase	PGLS	25.6249	25.4348	25.1814	24.8731	25.5771	26.0916	25.7029	26.4422		1.41755	0.674889	13	13	13	80.6	80.6	80.6	27.547	0	85.698	515740000	58
O95372	Acyl-protein thioesterase 2	LYPLA2	25.0086	25.2333	25.8882	25.0676	NaN	25.6009	25.5217	25.9671		0.711318	0.397104	5	5	5	41.1	41.1	41.1	24.737	0	54.56	417340000	26
O95373;O15397	Importin-7	IPO7	23.5929	24.3846	24.8248	24.9901	NaN	23.6588	23.1782	NaN		0.982532	-1.02954	15	15	15	20.5	20.5	20.5	119.52	0	44.819	114720000	34
O95433	Activator of 90 kDa heat shock protein ATPase homolog 1	AHSA1	25.6106	25.5388	25.5568	25.2258	26.0995	25.3447	25.5017	25.3109		0.153167	0.0812035	8	8	8	40.8	40.8	40.8	38.274	0	81.63	397910000	43
O95571	Persulfide dioxygenase ETHE1, mitochondrial	ETHE1	27.5114	27.3546	27.3771	26.9901	27.5458	27.9178	27.7429	27.9351	+	1.79323	0.47708	9	9	9	62.2	62.2	62.2	27.873	0	194.3	1811800000	120
O95573	Long-chain-fatty-acid--CoA ligase 3	ACSL3	21.5661	24.6286	26.1503	26.8495	NaN	21.8945	23.3741	NaN		0.523714	-2.16431	19	19	17	44.6	44.6	40.6	80.419	0	67.197	207630000	53
O95630	STAM-binding protein	STAMBP	23.0855	22.8066	22.8442	NaN	23.2744	23.5548	22.8925	23.5609		1.01377	0.408557	6	6	6	21.5	21.5	21.5	48.076	0	14.921	84388000	22
O95721	Synaptosomal-associated protein 29	SNAP29	22.5572	NaN	22.5405	NaN	22.4707	22.9612	23.1347	23.8322		0.581056	0.550882	3	3	3	17.4	17.4	17.4	28.97	0	28.092	68967000	18
O95747	Serine/threonine-protein kinase OSR1	OXSR1	23.9792	23.9336	24.2481	23.9334	NaN	23.812	23.5756	23.4579		1.65385	-0.408399	8	8	7	25.4	25.4	25.4	58.022	0	26.922	122550000	28
O95793	Double-stranded RNA-binding protein Staufen homolog 1	STAU1	23.5856	NaN	23.2228	23.0883	NaN	23.2426	22.4947	23.426		0.310674	-0.244452	10	10	10	30.7	30.7	30.7	63.182	0	26.155	78141000	27
O95817	BAG family molecular chaperone regulator 3	BAG3	25.7665	25.7527	25.9089	25.3274	25.9838	26.1714	25.6238	26.3841		0.866794	0.351871	16	16	16	51.3	51.3	51.3	61.594	0	83.197	599300000	99
O95831	Apoptosis-inducing factor 1, mitochondrial	AIFM1	24.0725	24.0497	24.5606	24.6127	24.7931	24.5562	24.1013	24.2935		0.207795	0.112174	10	10	10	32.6	32.6	32.6	66.9	0	43.431	191970000	48
O95834;O00423	Echinoderm microtubule-associated protein-like 2	EML2	24.1701	24.4922	24.9376	24.5821	NaN	24.1085	24.8705	24.1776		0.230911	-0.159966	11	11	11	27.4	27.4	27.4	70.678	0	35.391	185640000	24
O95881	Thioredoxin domain-containing protein 12	TXNDC12	24.8436	24.9201	24.7364	NaN	25.5313	24.8035	24.4871	25.7504		0.373357	0.309698	4	4	4	44.8	44.8	44.8	19.206	0	178.67	279940000	17
P00338	L-lactate dehydrogenase A chain	LDHA	30.5366	30.7745	30.8886	31.1829	31.4129	30.9183	31.1334	30.7741		0.508156	0.214045	28	28	27	87.7	87.7	84	36.688	0	323.31	17176000000	352
P00367;P49448	Glutamate dehydrogenase 1, mitochondrial;Glutamate dehydrogenase 2, mitochondrial	GLUD1;GLUD2	27.5694	27.5136	27.6794	27.4906	27.7342	27.734	27.4006	27.3256		0.0440139	-0.0146637	20	20	20	53.8	53.8	53.8	61.397	0	225.72	1657800000	173
P00387	NADH-cytochrome b5 reductase 3;NADH-cytochrome b5 reductase 3 membrane-bound form;NADH-cytochrome b5 reductase 3 soluble form	CYB5R3	25.2227	26.3352	26.5548	27.5179	NaN	24.9931	25.5938	23.883	+	1.14079	-1.58435	12	12	12	69.4	69.4	69.4	34.234	0	138.81	445940000	65
P00441	Superoxide dismutase [Cu-Zn]	SOD1	28.5122	27.5296	28.4656	27.8622	29.5522	29.4369	28.8647	30.1255	+	2.13976	1.40239	7	7	7	86.4	86.4	86.4	15.936	0	323.31	5313800000	99
P00491	Purine nucleoside phosphorylase	PNP	27.4211	27.4716	27.5963	27.2668	28.2846	27.9208	27.9886	27.892	+	2.67842	0.582559	18	18	18	77.5	77.5	77.5	32.118	0	277.29	1986000000	166
P00492	Hypoxanthine-guanine phosphoribosyltransferase	HPRT1	23.8975	24.2084	NaN	23.9795	24.5008	24.4692	23.7667	23.9354		0.239158	0.139563	8	8	8	50.5	50.5	50.5	24.579	0	40.776	165950000	23
P00505	Aspartate aminotransferase, mitochondrial	GOT2	27.4635	27.4388	27.4687	27.5789	28.021	27.879	27.0828	27.1277		0.0572519	0.0401731	16	16	16	54	54	54	47.517	0	240.92	1565000000	152
P00558;P07205	Phosphoglycerate kinase 1	PGK1	30.2832	30.4599	30.3993	30.1611	30.3728	30.6944	30.5678	30.405		0.940981	0.184135	30	30	30	80.1	80.1	80.1	44.614	0	323.31	12391000000	405
P00568	Adenylate kinase isoenzyme 1	AK1	25.2216	25.6086	25.4101	NaN	26.2312	25.8466	25.7807	26.4627	+	1.58731	0.666898	7	7	7	42.8	42.8	42.8	21.635	0	44.451	491360000	50
P00918	Carbonic anhydrase 2	CA2	24.086	23.6436	23.7773	23.7575	24.2363	24.4317	24.4266	24.8416	+	2.24749	0.667968	8	8	8	48.5	48.5	48.5	29.246	0	24.765	194190000	27
P01130	Low-density lipoprotein receptor	LDLR	25.4917	26.0636	26.5428	27.0805	NaN	24.9985	25.3876	24.5203	+	1.48655	-1.32588	12	12	12	25.1	25.1	25.1	95.375	0	69.181	423090000	51
P01308;F8WCM5	Insulin;Insulin B chain;Insulin A chain;Insulin, isoform 2	INS;INS-IGF2	26.3476	25.6533	25.6209	NaN	NaN	25.0418	25.0628	25.1913	+	1.48658	-0.775258	2	2	2	25.5	25.5	25.5	11.981	0	5.2786	379700000	16
P01891;P10316;P01892;Q31610;P30486;Q09160;Q95604	HLA class I histocompatibility antigen, A-68 alpha chain;HLA class I histocompatibility antigen, A-69 alpha chain;HLA class I histocompatibility antigen, A-2 alpha chain	HLA-A	25.3969	25.74	26.0668	26.231	25.0334	25.1585	25.2158	25.0646	+	2.10281	-0.740594	10	10	3	37.8	37.8	10.7	40.908	0	77.038	360220000	54
P02545	Prelamin-A/C;Lamin-A/C	LMNA	30.2445	29.5044	29.0698	28.8268	29.2611	29.7527	29.4617	29.7351		0.163818	0.141308	36	36	35	58	58	58	74.139	0	323.31	7203900000	330
P02647	Apolipoprotein A-I;Proapolipoprotein A-I;Truncated apolipoprotein A-I	APOA1	26.9225	28.0649	27.4002	26.9598	28.5045	25.9533	25.746	25.3284		0.585367	-0.953815	12	12	12	36.3	36.3	36.3	30.777	0	60.999	882960000	82
P02751	Fibronectin;Anastellin;Ugl-Y1;Ugl-Y2;Ugl-Y3	FN1	28.0345	27.7259	27.781	27.6657	27.3945	27.8141	27.0299	27.8095		0.683101	-0.289765	38	38	38	28	28	28	262.62	0	269.7	1902300000	249
P02787	Serotransferrin	TF	26.3529	22.9549	25.1021	23.825	24.7757	25.7234	26.1668	25.9023		0.646513	1.08328	24	24	24	43.8	43.8	43.8	77.063	0	83.38	457830000	86
P02790	Hemopexin	HPX	23.7979	23.5523	24.0055	25.0509	NaN	24.3312	NaN	22.914		0.295113	-0.47907	7	7	7	23.4	23.4	23.4	51.676	0	49.248	113520000	22
P02792	Ferritin light chain	FTL	25.7431	25.3449	25.648	25.0047	26.1729	25.651	25.8686	26.4155		1.33252	0.591846	5	5	5	32.6	32.6	32.6	20.019	0	58.679	524600000	43
P02794	Ferritin heavy chain;Ferritin heavy chain, N-terminally processed	FTH1	26.0974	25.265	24.8905	24.3063	25.1514	25.6319	25.763	26.1879		0.594242	0.543797	8	8	8	50.8	50.8	50.8	21.225	0	36.061	464480000	52
P04040	Catalase	CAT	24.8965	24.9914	24.7365	24.6927	25.409	24.9727	24.6599	24.8755		0.379788	0.149982	12	12	12	40.8	40.8	40.8	59.755	0	99.887	277650000	41
P04075	Fructose-bisphosphate aldolase A	ALDOA	30.8125	30.8384	30.7113	30.5461	30.7587	31.0559	31.2449	30.746		0.807872	0.224305	25	25	23	79.7	79.7	72	39.42	0	323.31	16803000000	468
P04080	Cystatin-B	CSTB	25.6107	25.2278	24.6008	24.9802	25.3342	25.5569	24.8886	25.9264		0.481462	0.321661	4	4	4	70.4	70.4	70.4	11.139	0	27.721	379070000	43
P04083	Annexin A1	ANXA1	31.0423	31.0884	30.9784	30.9508	31.4484	31.6013	31.4966	31.7006	+	3.84105	0.546725	25	25	25	70.2	70.2	70.2	38.714	0	323.31	23174000000	363
P04156	Major prion protein	PRNP	23.9789	23.4026	22.981	23.5219	23.4348	23.3838	23.5407	23.7254		0.0826997	0.050034	3	3	3	19.8	19.8	19.8	27.661	0	15.947	91679000	21
P04179	Superoxide dismutase [Mn], mitochondrial	SOD2	23.9971	NaN	24.0115	NaN	25.2437	24.5349	24.8447	25.3916	+	1.57553	0.999422	7	7	7	52.7	52.7	52.7	24.75	0	86.206	198200000	26
P04181	Ornithine aminotransferase, mitochondrial;Ornithine aminotransferase, hepatic form;Ornithine aminotransferase, renal form	OAT	28.0726	27.8221	28.0461	27.8029	28.0807	28.2105	27.9238	27.6811		0.104242	0.0380778	21	21	21	63.1	63.1	63.1	48.534	0	323.31	2198000000	162
P04259	Keratin, type II cytoskeletal 6B	KRT6B	25.8503	25.7634	26.7361	26.0201	24.9401	26.1228	25.4059	24.6726		1.0858	-0.807144	45	3	2	59.4	3.9	3.9	60.066	0	65.762	481080000	31
P04406	Glyceraldehyde-3-phosphate dehydrogenase	GAPDH	33.3589	33.2689	33.556	32.8134	33.8919	33.9783	33.4869	34.2658	+	1.57378	0.656416	32	32	32	87.2	87.2	87.2	36.053	0	323.31	120490000000	1079
P04632	Calpain small subunit 1	CAPNS1	27.0407	27.463	27.6582	27.0742	28.3156	27.9364	27.5556	28.1785	+	1.65314	0.687498	12	12	11	73.1	73.1	70.5	28.315	0	323.31	2133300000	66
P04792	Heat shock protein beta-1	HSPB1	30.7573	30.4339	30.4698	29.6584	31.2915	31.4121	30.8297	31.9073	+	1.72479	1.03029	15	15	15	85.9	85.9	85.9	22.782	0	323.31	20237000000	310
P04843	Dolichyl-diphosphooligosaccharide--protein glycosyltransferase subunit 1	RPN1	24.1863	26.172	27.2012	27.9332	25.7064	25.5999	26.3948	24.4076		0.409486	-0.845983	19	19	19	47.9	47.9	47.9	68.569	0	140.91	669760000	95
P04844	Dolichyl-diphosphooligosaccharide--protein glycosyltransferase subunit 2	RPN2	24.0696	25.5401	26.934	27.4715	NaN	23.48	25.071	NaN		0.625639	-1.72831	13	13	13	41.4	41.4	41.4	69.283	0	105.25	376790000	43
P04899;P09471	Guanine nucleotide-binding protein G(i) subunit alpha-2	GNAI2	25.2094	26.1808	26.1164	27.1944	22.8905	24.7145	25.5487	24.6248	+	1.33686	-1.73064	16	16	10	59.4	59.4	40.6	40.45	0	99.828	463760000	64
Q93077;Q7L7L0;P04908	Histone H2A type 1-C;Histone H2A type 3;Histone H2A type 1-B/E	HIST1H2AC;HIST3H2A;HIST1H2AB	23.875	23.918	22.9395	NaN	24.1383	24.329	24.2051	24.958		1.20478	0.830075	6	2	2	35.4	13.8	13.8	14.105	0	15.666	164070000	16
P05067	Amyloid beta A4 protein;N-APP;Soluble APP-alpha;Soluble APP-beta;C99;Beta-amyloid protein 42;Beta-amyloid protein 40;C83;P3(42);P3(40);C80;Gamma-secretase C-terminal fragment 59;Gamma-secretase C-terminal fragment 57;Gamma-secretase C-terminal fragment 50;C31	APP	24.8623	24.592	24.4008	24.8645	25.5407	25.4188	25.4071	25.6698	+	3.18153	0.829157	16	16	16	27.4	27.4	27.4	86.942	0	57.009	392910000	70
P05091	Aldehyde dehydrogenase, mitochondrial	ALDH2	23.8854	NaN	23.7097	24.0518	NaN	23.9441	23.4488	23.2112		0.663579	-0.347612	8	7	7	26.1	24.6	24.6	56.381	0	31.267	112350000	20
P05109	Protein S100-A8;Protein S100-A8, N-terminally processed	S100A8	24.4612	24.0701	NaN	23.469	24.0581	24.6909	24.7096	24.9664		0.89307	0.606166	3	3	3	36.6	36.6	36.6	10.834	0	9.1817	197320000	19
P05120	Plasminogen activator inhibitor 2	SERPINB2	28.5021	28.7066	28.9238	28.909	29.2297	28.8624	29.0633	28.7062		0.648044	0.205023	19	19	19	55.4	55.4	55.4	46.596	0	252.84	3918400000	187
P05121	Plasminogen activator inhibitor 1	SERPINE1	24.85	23.9852	24.4756	NaN	25.443	23.9434	24.8586	24.8786		0.344107	0.343968	6	6	6	23.9	23.9	23.9	45.059	0	31.579	221350000	20
P05161	Ubiquitin-like protein ISG15	ISG15	24.6903	25.2183	24.9296	NaN	25.0592	24.75	24.8455	25.4463		0.132441	0.0791446	5	5	5	43	43	43	17.887	0	66.252	230540000	26
P05198	Eukaryotic translation initiation factor 2 subunit 1	EIF2S1	25.6574	25.321	26.2545	25.4644	25.8662	25.6908	25.7363	25.2208		0.0654682	-0.0458193	14	14	14	48.9	48.9	48.9	36.112	0	150.63	448940000	52
P05386	60S acidic ribosomal protein P1	RPLP1	29.6231	29.4993	29.5232	28.7876	30.5511	29.9813	29.6364	30.7525	+	1.46045	0.872027	3	3	3	79.8	79.8	79.8	11.514	0	191.5	8750200000	62
P05387	60S acidic ribosomal protein P2	RPLP2	29.4924	29.014	28.7446	28.055	29.6502	29.6367	29.4683	30.525	+	1.38592	0.993532	9	9	9	80.9	80.9	80.9	11.665	0	193.97	7278900000	171
P05388;Q8NHW5	60S acidic ribosomal protein P0;60S acidic ribosomal protein P0-like	RPLP0;RPLP0P6	27.605	27.3488	27.9067	27.3792	28.1577	27.9144	27.3685	27.681		0.470512	0.220475	13	13	13	47.3	47.3	47.3	34.273	0	143.08	1871400000	143
P05455	Lupus La protein	SSB	26.3074	25.8557	26.3719	25.5978	26.7398	26.2968	26.3357	26.2087		0.823789	0.362043	13	13	13	44.9	44.9	44.9	46.836	0	83.67	695030000	60
P05556	Integrin beta-1	ITGB1	26.6796	28.0687	28.6079	28.6562	26.3857	26.9743	27.2325	26.822	+	1.23044	-1.14946	17	17	17	31.8	31.8	31.8	88.414	0	149.53	1558200000	108
P05783;CON__H-INV:HIT000015463	Keratin, type I cytoskeletal 18	KRT18	27.753	27.5279	27.5211	27.7283	27.1145	26.7225	27.8877	26.5135		0.945672	-0.573035	19	18	12	52.3	50.7	38.6	48.057	0	303.6	1481000000	146
P06132	Uroporphyrinogen decarboxylase	UROD	23.6488	24.0044	24.2455	24.2046	24.8567	24.2404	NaN	24.3363		0.985206	0.451958	6	6	6	31.9	31.9	31.9	40.786	0	50.616	151230000	27
P06396;CON__Q3SX14	Gelsolin	GSN	29.3318	29.4333	29.6124	29.1343	29.6564	29.9057	29.2648	29.6106		0.675251	0.231442	28	28	28	51.7	51.7	51.7	85.696	0	323.31	6695000000	318
P06576	ATP synthase subunit beta, mitochondrial	ATP5B	31.2865	30.8373	30.9398	30.3033	31.7227	31.4183	31.4745	32.1807	+	1.73268	0.857303	25	25	25	72.2	72.2	72.2	56.559	0	323.31	24826000000	486
P06702	Protein S100-A9	S100A9	26.9459	26.7661	26.7451	25.8491	27.9949	27.5618	26.9763	28.2152	+	1.62983	1.11048	7	7	7	77.2	77.2	77.2	13.242	0	173.58	1560300000	75
P06703	Protein S100-A6	S100A6	30.5166	30.2965	30.2184	29.7146	31.5146	31.255	31.1454	31.6775	+	2.94497	1.21161	9	9	9	83.3	83.3	83.3	10.18	0	157	18920000000	106
P06730;A6NMX2	Eukaryotic translation initiation factor 4E;Eukaryotic translation initiation factor 4E type 1B	EIF4E;EIF4E1B	23.5739	23.235	22.9861	23.1339	NaN	23.574	23.3224	23.8177		0.871408	0.339167	2	2	2	8.3	8.3	8.3	25.097	0	10.068	98595000	12
P06733	Alpha-enolase	ENO1	32.39	32.3492	32.2602	31.9781	32.6143	32.6784	32.4872	32.6373		1.91548	0.359934	35	35	31	78.3	78.3	73.3	47.168	0	323.31	50602000000	706
P06737	Glycogen phosphorylase, liver form	PYGL	26.943	27.6239	27.6301	28.076	26.6415	26.7647	27.4239	26.5422		1.25132	-0.725194	39	32	31	58.4	50.2	48.9	97.147	0	247.69	1337300000	173
P06744	Glucose-6-phosphate isomerase	GPI	28.3353	28.7019	29.0675	29.0533	29.1767	28.6543	29.0045	28.2568		0.0208708	-0.0164027	26	26	20	60.8	60.8	47.5	63.146	0	323.31	3743000000	217
P06748	Nucleophosmin	NPM1	29.7548	29.6696	29.9588	29.2812	30.4109	30.0371	29.8773	30.3893		1.41663	0.512553	10	10	10	51.7	51.7	51.7	32.575	0	323.31	9078400000	157
P06753	Tropomyosin alpha-3 chain	TPM3	27.8051	27.3192	27.046	26.6925	27.5174	27.9217	27.8835	28.3157		1.28976	0.693894	18	10	10	41.8	24.6	24.6	32.95	0	65.568	1943900000	73
P06899;P23527;P33778;Q16778;Q8N257;Q93079;Q99880;Q99879;Q99877;P62807;Q5QNW6;P58876;P57053;O60814;Q96A08;Q6DRA6;Q6DN03	Histone H2B type 1-J;Histone H2B type 1-O;Histone H2B type 1-B;Histone H2B type 2-E;Histone H2B type 3-B;Histone H2B type 1-H;Histone H2B type 1-L;Histone H2B type 1-M;Histone H2B type 1-N;Histone H2B type 1-C/E/F/G/I;Histone H2B type 2-F;Histone H2B type 1-D;Histone H2B type F-S;Histone H2B type 1-K	HIST1H2BJ;HIST1H2BO;HIST1H2BB;HIST2H2BE;HIST3H2BB;HIST1H2BH;HIST1H2BL;HIST1H2BM;HIST1H2BN;HIST1H2BC;HIST2H2BF;HIST1H2BD;H2BFS;HIST1H2BK	29.2647	29.7573	29.9519	29.4025	30.8049	30.3031	30.0933	30.9935	+	1.95876	0.954659	3	3	3	26.2	26.2	26.2	13.904	0	108.88	11286000000	60
P07093	Glia-derived nexin	SERPINE2	25.6568	25.2726	25.116	24.7855	25.8711	25.8883	25.5043	25.8141		1.4959	0.561724	12	12	12	38.9	38.9	38.9	44.002	0	84.858	441600000	62
P07108	Acyl-CoA-binding protein	DBI	23.6096	23.6333	23.3556	NaN	24.011	23.7383	23.4544	24.2804		0.722045	0.338195	3	3	3	52.9	52.9	52.9	10.044	0	17.576	117970000	19
P07195;Q6ZMR3;P07864	L-lactate dehydrogenase B chain	LDHB	28.1433	28.6117	28.808	28.8207	29.0949	28.6477	29.1657	28.2421		0.301311	0.191695	16	15	15	50.3	46.7	46.7	36.638	0	319.19	3624700000	114
P07203	Glutathione peroxidase 1	GPX1	25.4491	25.1129	25.0349	24.8974	25.7682	25.8405	25.2079	26.1115		1.46503	0.608437	7	7	7	48.3	48.3	48.3	22.088	0	55.423	432480000	60
P07237	Protein disulfide-isomerase	P4HB	29.9137	29.7941	30.1137	29.7173	29.9369	29.9835	29.8382	29.744		0.0307022	-0.0090642	39	39	39	73	73	73	57.116	0	323.31	8423800000	333
P07339	Cathepsin D;Cathepsin D light chain;Cathepsin D heavy chain	CTSD	29.5711	29.0832	29.3981	28.8079	29.9031	29.839	29.79	30.1242	+	2.04085	0.698985	19	19	19	51	51	51	44.552	0	297.59	7670800000	219
P07355;A6NMY6	Annexin A2;Putative annexin A2-like protein	ANXA2;ANXA2P2	34.7964	34.6485	34.6912	34.4954	34.7926	35.2754	34.808	34.7263		0.867929	0.242712	49	49	49	86.7	86.7	86.7	38.604	0	323.31	253640000000	994
P07384	Calpain-1 catalytic subunit	CAPN1	25.9767	27.0203	27.3302	27.9043	26.9213	26.2488	27.2077	25.2372		0.502603	-0.654148	26	26	26	48.5	48.5	48.5	81.889	0	177.85	969910000	136
P07437	Tubulin beta chain	TUBB	29.7345	29.8816	30.2134	29.9373	30.0627	30.0037	29.6964	29.4127		0.352288	-0.147846	26	6	5	70.5	19.6	16.2	49.67	0	254.72	7854500000	172
P07476	Involucrin	IVL	25.664	25.4638	24.9794	25.0578	25.8481	26.1091	26.0328	26.6435	+	1.98019	0.867121	18	18	18	52.6	52.6	52.6	68.478	0	110.2	590210000	109
P07602	Prosaposin;Saposin-A;Saposin-B-Val;Saposin-B;Saposin-C;Saposin-D	PSAP	29.3916	28.6551	28.4868	27.6084	29.7661	29.2247	29.2529	30.1552	+	1.32165	1.06422	18	18	18	43.5	43.5	43.5	58.112	0	124.79	6104300000	154
P07686	Beta-hexosaminidase subunit beta;Beta-hexosaminidase subunit beta chain B;Beta-hexosaminidase subunit beta chain A	HEXB	26.5976	26.0933	26.4297	25.5741	26.6539	27.009	26.1456	26.5851		0.722775	0.424716	13	13	13	33.6	33.6	33.6	63.111	0	85.634	801020000	78
P07737	Profilin-1	PFN1	30.7516	30.466	30.4524	29.847	31.1651	31.1627	31.0337	31.5973	+	2.04518	0.860474	17	17	10	90	90	55.7	15.054	0	323.31	18652000000	311
P07741	Adenine phosphoribosyltransferase	APRT	26.123	26.1353	26.4576	26.0572	27.2172	26.8682	26.7366	27.1227	+	2.84005	0.79289	10	10	10	80.6	80.6	80.6	19.608	0	218.95	976980000	93
P07858	Cathepsin B;Cathepsin B light chain;Cathepsin B heavy chain	CTSB	29.0063	28.56	28.5801	28.186	28.9978	29.3087	28.7166	29.1741		1.16088	0.4662	16	16	16	50.4	50.4	50.4	37.821	0	169.01	4587100000	180
P07900;Q14568;Q58FG0;Q58FG1	Heat shock protein HSP 90-alpha	HSP90AA1	30.0961	30.2099	30.1796	30.1215	29.6742	29.9688	30.4056	29.6168		0.612661	-0.235448	39	39	29	52.2	52.2	37.8	84.659	0	323.31	9620400000	552
P07910;P0DMR1;O60812;B7ZW38;B2RXH8	Heterogeneous nuclear ribonucleoproteins C1/C2	HNRNPC	27.5966	27.3512	27.3457	26.4427	28.2211	28.0665	27.3998	28.3652	+	1.33223	0.829118	11	11	11	38.2	38.2	38.2	33.67	0	119.98	2037000000	125
P07954	Fumarate hydratase, mitochondrial	FH	26.8536	26.7788	26.9799	26.5655	27.312	27.1346	26.8703	27.4379		1.40117	0.394243	16	16	16	55.5	55.5	55.5	54.636	0	155.27	1200600000	107
P08133	Annexin A6	ANXA6	27.011	27.0991	27.0941	27.1986	27.0526	26.8421	27.1681	26.4099		0.650547	-0.232529	28	28	28	56.2	56.2	56.2	75.872	0	176.53	1100000000	141
P08195	4F2 cell-surface antigen heavy chain	SLC3A2	26.5652	28.1008	28.4841	28.9099	26.168	26.5583	26.8098	25.8893	+	1.62838	-1.65865	19	19	19	45.7	45.7	45.7	67.993	0	144.04	1414300000	118
P08238;Q58FF7	Heat shock protein HSP 90-beta	HSP90AB1	29.0311	29.1051	28.9354	29.0504	28.4762	28.9963	29.5432	28.6274		0.196748	-0.119731	38	26	24	57.3	43.8	40.7	83.263	0	317.95	5087000000	290
P08559;P29803	Pyruvate dehydrogenase E1 component subunit alpha, somatic form, mitochondrial	PDHA1	24.4817	24.9852	24.3322	24.2254	25.011	24.6671	24.4296	24.6274		0.37294	0.177687	9	9	9	40.5	40.5	40.5	43.295	0	51.448	204530000	45
P08621	U1 small nuclear ribonucleoprotein 70 kDa	SNRNP70	24.173	23.1459	NaN	NaN	22.9646	23.742	23.1633	24.2876		0.077153	-0.12006	9	9	9	29.5	29.5	29.5	51.556	0	24.065	110050000	27
P08648	Integrin alpha-5;Integrin alpha-5 heavy chain;Integrin alpha-5 light chain	ITGA5	24.52	24.26	23.8818	24.3422	23.7779	24.5419	23.623	24.2848		0.325401	-0.194084	9	9	9	14	14	14	114.54	0	27.098	181580000	32
P08670;P17661;P41219;Q16352;P07197;P07196;P12036	Vimentin	VIM	32.1652	31.8446	31.647	31.1104	32.0537	32.366	32.072	32.5986		1.1916	0.580775	54	54	54	79.6	79.6	79.6	53.651	0	323.31	40412000000	888
P08708	40S ribosomal protein S17	RPS17	27.3796	27.4161	27.642	27.4938	28.2097	27.3366	27.3191	27.7		0.307836	0.158485	9	9	9	53.3	53.3	53.3	15.55	0	223.16	1544600000	53
P08758	Annexin A5	ANXA5	29.5293	29.1809	29.3748	28.9749	30.2188	29.7381	29.6012	30.0779	+	1.85793	0.644018	23	23	23	78.8	78.8	78.8	35.936	0	323.31	7119900000	226
P08865	40S ribosomal protein SA	RPSA	29.1482	28.8884	29.1931	28.4755	29.4741	29.2952	29.2337	29.6505		1.37273	0.487029	17	17	17	64.1	64.1	64.1	32.854	0	323.31	5491800000	215
P09110	3-ketoacyl-CoA thiolase, peroxisomal	ACAA1	24.6331	24.9373	24.8975	24.6543	24.6846	24.7416	25.0504	24.4869		0.103299	-0.0396571	9	9	9	39.9	39.9	39.9	44.292	0	40.498	249880000	55
P09211	Glutathione S-transferase P	GSTP1	31.4125	31.3832	31.4895	31.0114	32.1316	31.9622	32.0031	32.0348	+	3.1261	0.708789	17	17	17	71.9	71.9	71.9	23.356	0	323.31	30570000000	286
P09234	U1 small nuclear ribonucleoprotein C	SNRPC	24.4564	23.1423	23.2514	NaN	24.0501	24.1897	NaN	25.0401		0.7077	0.809966	3	3	3	25.8	25.8	25.8	17.394	0	42.533	137750000	21
P09382	Galectin-1	LGALS1	29.8184	29.3755	29.4074	28.6523	29.7584	30.2351	30.3901	30.6921	+	1.66034	0.955537	11	11	11	80.7	80.7	80.7	14.716	0	250.94	9685500000	203
P09417	Dihydropteridine reductase	QDPR	24.4801	NaN	23.9939	NaN	24.649	24.7055	23.8876	24.7216		0.306938	0.253973	7	7	7	41.4	41.4	41.4	25.789	0	57.899	177130000	32
P09429;B2RPK0	High mobility group protein B1	HMGB1	27.2611	26.6398	26.1401	25.7509	26.4916	27.463	26.8976	27.762		0.811855	0.705593	10	10	8	38.6	38.6	30.7	24.893	0	86.513	1315400000	67
P09493	Tropomyosin alpha-1 chain	TPM1	25.9855	25.1801	24.3701	24.0792	24.8303	26.076	25.7714	26.7887		0.811708	0.962853	17	10	9	43.7	31.7	26.4	32.708	0	56.326	571780000	51
P09525	Annexin A4	ANXA4	26.9693	26.9074	26.4371	26.6137	27.1443	27.2014	27.215	27.2995	+	2.01657	0.483197	16	16	16	59.9	59.9	59.9	35.882	0	182.43	1186400000	98
P09622	Dihydrolipoyl dehydrogenase, mitochondrial	DLD	27.0697	25.8053	26.0714	25.2779	26.718	26.5911	26.1016	26.7808		0.566153	0.491819	13	13	13	41.8	41.8	41.8	54.177	0	178.09	787560000	81
P09651;Q32P51	Heterogeneous nuclear ribonucleoprotein A1;Heterogeneous nuclear ribonucleoprotein A1, N-terminally processed;Heterogeneous nuclear ribonucleoprotein A1-like 2	HNRNPA1;HNRNPA1L2	29.6555	29.1803	29.42	28.8151	30.0389	29.99	29.6487	30.3215	+	1.74976	0.732088	19	19	19	40.3	40.3	40.3	38.746	0	323.31	7819800000	242
P09960	Leukotriene A-4 hydrolase	LTA4H	25.6417	25.5042	25.4312	25.9482	25.0714	25.5293	26.0031	25.2856		0.287304	-0.158982	20	20	20	47.5	47.5	47.5	69.284	0	96.837	450880000	106
P09972	Fructose-bisphosphate aldolase C	ALDOC	27.0075	26.4253	26.8115	26.3449	26.6539	27.2178	27.0065	26.7192		0.57772	0.252017	10	8	8	43.1	35.4	35.4	39.455	0	93.349	1232200000	87
Q99878;Q96KK5;Q9BTM1;Q16777;Q6FI13;P20671;P0C0S8	Histone H2A type 1-J;Histone H2A type 1-H;Histone H2A.J;Histone H2A type 2-C;Histone H2A type 2-A;Histone H2A type 1-D;Histone H2A type 1	HIST1H2AJ;HIST1H2AH;H2AFJ;HIST2H2AC;HIST2H2AA3;HIST1H2AD;HIST1H2AG	29.0527	29.0672	28.769	28.2464	29.7435	29.3547	29.3033	30.1332	+	1.68658	0.849876	6	6	2	35.9	35.9	14.1	13.936	0	129.25	6196300000	102
P0DMV9;P0DMV8	Heat shock 70 kDa protein 1B;Heat shock 70 kDa protein 1A	HSPA1B;HSPA1A	28.8081	28.7315	28.7324	28.3168	28.9951	29.2505	29.0698	29.2132	+	2.06114	0.48497	28	27	17	55.7	53.7	32	70.051	0	323.31	4524400000	305
P0DN76;Q01081;Q8WU68	Splicing factor U2AF 35 kDa subunit;Splicing factor U2AF 26 kDa subunit	U2AF1;U2AF1L4	25.3127	25.3768	25.4992	24.9635	25.8065	25.6808	25.0637	26.0467		0.742071	0.361405	6	6	6	32.5	32.5	32.5	27.872	0	66.287	406920000	40
P0DP25;P0DP24;P0DP23;P02585			31.5858	30.8264	30.5097	29.7675	31.737	31.6504	31.5528	32.6256	+	1.45132	1.21915	13	13	11	85.2	85.2	80.5	16.837	0	323.31	28158000000	166
P10155	60 kDa SS-A/Ro ribonucleoprotein	TROVE2	23.2279	23.4028	23.7785	23.9554	23.899	23.5681	23.8306	23.6297		0.323018	0.14074	8	8	8	23.2	23.2	23.2	60.67	0	33.537	118810000	41
P10253	Lysosomal alpha-glucosidase;76 kDa lysosomal alpha-glucosidase;70 kDa lysosomal alpha-glucosidase	GAA	22.5122	22.224	22.6404	NaN	NaN	22.5716	22.2206	22.6644		0.0500553	0.0266514	6	6	6	13.2	13.2	13.2	105.32	0	19.088	47863000	26
P10301	Ras-related protein R-Ras	RRAS	23.4967	23.6476	23.6693	24.3497	NaN	23.0926	23.2446	NaN		1.00995	-0.622186	7	7	6	45.9	45.9	40.8	23.48	0	21.776	76472000	22
P10412;P22492	Histone H1.4	HIST1H1E	23.7655	23.5983	22.5299	23.3489	NaN	23.6001	22.9109	23.7845		0.113305	0.121159	7	7	1	26.9	26.9	9.1	21.865	0	22.59	99491000	26
P10599	Thioredoxin	TXN	29.8586	29.7027	29.6907	29.0906	31.0552	30.4583	30.3291	31.2451	+	2.2606	1.18631	10	10	10	88.6	88.6	88.6	11.737	0	167.31	12606000000	155
P10644	cAMP-dependent protein kinase type I-alpha regulatory subunit;cAMP-dependent protein kinase type I-alpha regulatory subunit, N-terminally processed	PRKAR1A	24.0961	24.1069	24.313	24.2763	24.5856	24.4934	24.4464	24.4978		2.54879	0.30775	6	6	6	23.1	23.1	23.1	42.981	0	29.442	193890000	32
P10768	S-formylglutathione hydrolase	ESD	25.8918	25.9145	25.7886	25.727	26.3003	26.3295	26.4779	25.6423		0.955484	0.357016	9	9	9	62.4	62.4	62.4	31.462	0	60.514	598000000	56
P10809	60 kDa heat shock protein, mitochondrial	HSPD1	30.3321	30.2543	30.1699	29.8025	30.4223	30.4527	30.2268	30.5991		1.05808	0.285524	38	38	38	65.6	65.6	65.6	61.054	0	323.31	11129000000	426
P11021	78 kDa glucose-regulated protein	HSPA5	31.7246	31.2727	31.0207	30.6402	31.2853	31.6783	31.3995	32.0464		0.760265	0.437819	41	41	40	54.6	54.6	54.6	72.332	0	323.31	27042000000	736
P11142	Heat shock cognate 71 kDa protein	HSPA8	30.9793	30.6965	30.4756	30.2336	30.4687	31.0517	30.5615	30.7975		0.244328	0.123585	38	37	30	62.7	62.7	51.7	70.897	0	323.31	15532000000	547
P11166	Solute carrier family 2, facilitated glucose transporter member 1	SLC2A1	23.2026	24.879	25.6242	26.3767	NaN	23.4974	23.7885	22.4179		1.01371	-1.78604	6	6	6	8.5	8.5	8.5	54.083	0	34.8	193740000	31
P11177	Pyruvate dehydrogenase E1 component subunit beta, mitochondrial	PDHB	25.3645	25.1154	25.135	24.6978	25.4398	25.3611	25.0328	25.5472		0.736348	0.267067	12	12	12	45.4	45.4	45.4	39.233	0	70.221	368000000	66
P11216	Glycogen phosphorylase, brain form	PYGB	28.912	29.9417	30.08	30.4859	29.2113	29.3328	29.9687	28.6746		0.620628	-0.558037	53	53	44	62.5	62.5	51.2	96.695	0	323.31	6975200000	465
P11233	Ras-related protein Ral-A	RALA	NaN	24.6271	24.6581	24.3794	24.4326	24.2682	NaN	24.4279		0.798133	-0.178624	5	5	1	37.9	37.9	7.3	23.567	0	16.114	135940000	24
P11310	Medium-chain specific acyl-CoA dehydrogenase, mitochondrial	ACADM	23.7766	23.1814	NaN	23.2319	23.7036	23.4253	23.4215	23.7011		0.385509	0.166287	8	8	8	21.1	21.1	21.1	46.588	0	37.784	99243000	29
P11413	Glucose-6-phosphate 1-dehydrogenase	G6PD	26.0767	26.355	26.6514	26.5741	27.0567	26.4702	26.6895	25.994		0.215023	0.138297	17	17	17	55	55	55	59.256	0	75.859	776920000	92
P11498	Pyruvate carboxylase, mitochondrial	PC	25.7441	25.3753	25.9312	26.2804	24.2944	25.1727	24.9037	23.9566	+	2.00886	-1.25092	24	24	24	35.4	35.4	35.4	129.63	0	84.706	329500000	69
P11586	C-1-tetrahydrofolate synthase, cytoplasmic;Methylenetetrahydrofolate dehydrogenase;Methenyltetrahydrofolate cyclohydrolase;Formyltetrahydrofolate synthetase;C-1-tetrahydrofolate synthase, cytoplasmic, N-terminally processed	MTHFD1	24.7208	24.928	25.3598	25.1816	24.5305	24.7817	24.6833	23.8894		1.24547	-0.576351	16	16	16	26.8	26.8	26.8	101.56	0	71.598	229980000	48
P11766	Alcohol dehydrogenase class-3	ADH5	26.6651	26.4904	27.0407	26.5958	26.9628	27.056	27.2575	26.3459		0.396094	0.207562	13	13	13	52.1	52.1	52.1	39.724	0	161.8	1037400000	103
P11908;P60891;P21108	Ribose-phosphate pyrophosphokinase 2;Ribose-phosphate pyrophosphokinase 1;Ribose-phosphate pyrophosphokinase 3	PRPS2;PRPS1;PRPS1L1	24.4957	24.9155	25.0236	24.8607	24.9294	24.5839	25.0168	24.2587		0.248323	-0.126699	8	8	8	35.5	35.5	35.5	34.769	0	44.737	237670000	37
P11940;Q9H361;Q4VXU2;Q5JQF8;Q96DU9	Polyadenylate-binding protein 1	PABPC1	27.7945	27.5878	27.5834	27.3846	27.7894	28.0955	27.6776	28.0196		1.271	0.307936	25	25	18	55.7	55.7	42.3	70.67	0	250.81	2023900000	183
P12004	Proliferating cell nuclear antigen	PCNA	25.1054	25.0555	25.2763	24.4447	NaN	24.7349	24.5859	24.4725		0.804141	-0.372734	7	7	7	48.7	48.7	48.7	28.768	0	38.956	236850000	38
P12081;P49590	Histidine--tRNA ligase, cytoplasmic	HARS	24.4793	24.1398	24.4354	24.5879	NaN	24.2919	24.7497	23.6789		0.24137	-0.170409	15	15	15	36.7	36.7	36.7	57.41	0	67.747	184020000	41
P12236	ADP/ATP translocase 3;ADP/ATP translocase 3, N-terminally processed	SLC25A6	24.853	26.4392	26.8173	27.7282	26.1884	24.8788	25.7467	23.9916		0.811179	-1.25803	13	13	3	44.3	44.3	14.8	32.866	0	101.41	611100000	72
P12268	Inosine-5-monophosphate dehydrogenase 2	IMPDH2	24.2662	23.7407	24.1076	24.2055	24.464	24.284	23.6156	23.3926		0.196083	-0.140954	11	11	11	32.1	32.1	32.1	55.804	0	42.386	153100000	38
P12270	Nucleoprotein TPR	TPR	23.1745	23.0142	24.1278	23.8971	NaN	23.1934	23.3372	NaN		0.283886	-0.288101	9	9	9	6.9	6.9	6.9	267.29	0	21.422	76407000	36
P12429	Annexin A3	ANXA3	30.0005	29.5768	29.1142	28.9017	29.7058	29.9811	29.8858	30.2021		1.06386	0.545389	31	31	31	77.7	77.7	77.7	36.375	0	323.31	7834300000	222
P12532;P17540	Creatine kinase U-type, mitochondrial	CKMT1A	28.1727	27.7601	27.8204	27.2486	28.1145	28.5633	27.9971	28.7544		1.22346	0.606844	14	14	14	44.4	44.4	44.4	47.036	0	212.25	2681500000	130
P12814;P35609;Q08043	Alpha-actinin-1	ACTN1	29.5835	29.8866	29.9931	30.2478	29.1513	29.5957	29.4145	28.532	+	1.50261	-0.754408	62	40	40	72.8	54.1	54.1	103.06	0	323.31	6682300000	422
P12956	X-ray repair cross-complementing protein 6	XRCC6	26.3816	26.3667	26.3512	26.5526	26.4451	26.0649	26.3842	25.8319		0.755508	-0.23148	21	21	21	43.7	43.7	43.7	69.842	0	106.22	683450000	121
P13010	X-ray repair cross-complementing protein 5	XRCC5	25.7147	26.1646	26.5298	26.861	24.6305	25.5345	26.4418	22.8779		0.919631	-1.44633	20	20	20	42.3	42.3	42.3	82.704	0	114.16	520020000	80
P13073	Cytochrome c oxidase subunit 4 isoform 1, mitochondrial	COX4I1	23.2574	22.9986	NaN	22.8477	22.9092	22.69	23.1109	23.2588		0.0858438	-0.0423492	5	5	5	29.6	29.6	29.6	19.576	0	14.947	67695000	25
P13473	Lysosome-associated membrane glycoprotein 2	LAMP2	25.7491	25.2396	25.5601	25.6205	26.2677	25.7116	26.2341	26.4252	+	1.76536	0.617328	4	4	4	11.5	11.5	11.5	44.96	0	31.243	566380000	35
P13489	Ribonuclease inhibitor	RNH1	27.8093	28.0957	28.2019	28.1833	27.7985	27.9864	29.1102	28.3636		0.341068	0.242126	23	23	23	78.1	78.1	78.1	49.973	0	323.31	2941600000	175
P13639	Elongation factor 2	EEF2	29.7939	30.2875	30.4277	30.6191	29.3979	29.311	30.0246	28.6044	+	1.49902	-0.947563	44	44	43	66	66	64.8	95.337	0	323.31	7822500000	378
P13667	Protein disulfide-isomerase A4	PDIA4	28.0315	28.1418	28.2768	27.9648	28.0511	27.9803	27.823	27.8005		1.08147	-0.190002	33	32	32	55.7	55.7	55.7	72.932	0	302.62	2290200000	220
P13674	Prolyl 4-hydroxylase subunit alpha-1	P4HA1	25.797	25.4507	25.897	25.5603	25.4402	25.7818	25.5109	25.7993		0.116042	-0.0431623	17	17	17	47	47	47	61.049	0	98.342	479810000	72
P13693;Q56UQ5	Translationally-controlled tumor protein	TPT1	27.3796	27.253	26.9974	26.5346	27.2475	27.5661	26.8304	27.946		0.54971	0.35636	7	7	7	48.3	48.3	48.3	19.595	0	72.038	1536700000	71
P13726	Tissue factor	F3	25.7005	26.335	26.8783	26.7558	26.1388	25.9119	26.1168	26.3856		0.441398	-0.279145	6	6	6	28.8	28.8	28.8	33.067	0	63.891	665130000	42
P13796	Plastin-2	LCP1	24.1925	24.4853	25.0368	24.8651	24.8667	24.0669	24.3782	NaN		0.287413	-0.207677	11	9	8	27.3	23.1	21.2	70.288	0	53.716	151080000	30
P13797	Plastin-3	PLS3	28.6608	29.1493	29.4148	29.4331	28.8315	28.8106	28.9472	27.9736		0.926316	-0.523775	33	33	29	65.7	65.7	59.5	70.81	0	323.31	4177200000	273
P13798	Acylamino-acid-releasing enzyme	APEH	24.8996	24.8906	24.7585	24.7534	24.7492	24.5807	25.2443	24.3649		0.185522	-0.0907254	15	15	15	38.7	38.7	38.7	81.224	0	65.179	233220000	62
P13804	Electron transfer flavoprotein subunit alpha, mitochondrial	ETFA	27.4177	27.2822	27.4785	26.8926	28.1265	27.7223	27.5576	27.906	+	1.68598	0.560381	13	13	13	56.2	56.2	56.2	35.079	0	145.87	1786600000	95
P13861;P31323	cAMP-dependent protein kinase type II-alpha regulatory subunit	PRKAR2A	24.3198	24.0361	23.7027	23.2989	24.1321	24.3188	24.2084	24.2545		0.878842	0.389071	13	13	13	46	46	46	45.518	0	62.076	150160000	51
P13928	Annexin A8	ANXA8	28.6726	28.5592	28.5689	28.3135	28.9998	28.675	28.9406	28.6774		1.37323	0.294673	23	23	3	69.4	69.4	14.1	36.881	0	323.31	3766600000	233
P13987	CD59 glycoprotein	CD59	24.4666	24.1836	NaN	23.1826	NaN	23.5539	23.7463	23.6807		0.292004	-0.283975	2	2	2	18.8	18.8	18.8	14.177	0	8.0441	106450000	16
P14174	Macrophage migration inhibitory factor	MIF	28.8172	27.2852	27.377	27.1564	29.1081	28.8443	29.099	29.3322	+	1.9343	1.43692	4	4	4	36.5	36.5	36.5	12.476	0	61.465	4037000000	59
P14314	Glucosidase 2 subunit beta	PRKCSH	26.5569	26.265	26.078	25.4342	26.884	26.4713	26.2188	26.9147		0.943304	0.538636	13	13	13	27.7	27.7	27.7	59.425	0	94.631	838780000	57
P14324	Farnesyl pyrophosphate synthase	FDPS	26.3176	26.9206	26.8259	26.9282	27.3958	26.7814	27.5206	26.6402		0.605483	0.336431	11	11	11	32.9	32.9	32.9	48.275	0	101.64	1125200000	62
P14550	Alcohol dehydrogenase [NADP(+)]	AKR1A1	24.4201	24.0697	24.5503	23.8681	24.5165	24.7943	24.5672	24.7393		1.33591	0.42728	9	9	9	35.4	35.4	35.4	36.573	0	60.393	217330000	46
P14618;P30613	Pyruvate kinase PKM	PKM	32.8481	33.1009	33.2902	33.0847	33.0707	33.2249	33.1089	32.8591		0.0443111	-0.0150557	45	45	45	80.4	80.4	80.4	57.936	0	323.31	76682000000	988
P14625;Q58FF3	Endoplasmin	HSP90B1	30.8395	30.8346	30.87	30.6462	30.3806	30.8645	30.7342	30.5433		0.684621	-0.166889	46	46	44	61.9	61.9	60.1	92.468	0	323.31	15043000000	484
P63162;P14678	Small nuclear ribonucleoprotein-associated protein N;Small nuclear ribonucleoprotein-associated proteins B and B	SNRPN;SNRPB	25.4985	25.2312	25.2845	24.2928	25.7121	25.6887	24.7645	26.3823		0.624885	0.560143	7	7	7	22.5	22.5	22.5	24.614	0	34.063	439180000	45
P14866	Heterogeneous nuclear ribonucleoprotein L	HNRNPL	26.6061	26.6982	27.0056	26.6255	26.6931	26.5517	26.7724	26.7016		0.207559	-0.0541339	14	14	14	48.2	48.2	48.2	64.132	0	125.85	885660000	83
P14868	Aspartate--tRNA ligase, cytoplasmic	DARS	24.4586	24.3181	23.8841	23.8394	23.8205	24.1037	24.1619	24.0724		0.195445	-0.0854506	13	13	13	33.1	33.1	33.1	57.136	0	41.083	157660000	48
P14923	Junction plakoglobin	JUP	26.1783	26.6642	26.683	27.306	25.6835	25.9919	26.7325	24.738		1.00227	-0.92142	22	22	20	43.4	43.4	39.7	81.744	0	185.13	703830000	88
P15121;C9JRZ8	Aldose reductase	AKR1B1	25.619	25.7025	25.4802	25.0535	26.139	26.4224	25.6237	26.3881	+	1.56481	0.6795	10	10	10	54.1	54.1	54.1	35.853	0	77.136	587690000	72
P15170	Eukaryotic peptide chain release factor GTP-binding subunit ERF3A	GSPT1	24.6843	25.2175	25.7946	25.3862	25.0352	24.8814	25.2698	24.4268		0.596582	-0.367339	11	11	5	36.7	36.7	19.2	55.755	0	59.112	284430000	59
P15311	Ezrin	EZR	28.9202	29.1178	29.1431	28.6988	29.1199	29.5215	29.1274	29.4594		1.1967	0.337058	32	23	22	54.3	41.6	40.4	69.412	0	287.21	5061500000	182
P15374	Ubiquitin carboxyl-terminal hydrolase isozyme L3	UCHL3	24.6189	24.7433	24.3165	23.8236	24.7869	24.8637	24.3281	25.0371		0.726696	0.378388	9	9	9	53	53	53	26.182	0	42.341	263540000	52
P15531	Nucleoside diphosphate kinase A	NME1	28.4001	27.6147	27.4421	27.1099	28.0766	28.7874	28.0369	29.2103		1.17874	0.886114	12	12	7	86.2	86.2	55.3	17.149	0	131.86	3217200000	100
P15559	NAD(P)H dehydrogenase [quinone] 1	NQO1	23.5643	23.4817	NaN	23.0898	23.3358	23.4924	23.5436	24.0742		0.45611	0.232894	6	6	6	26.3	26.3	26.3	30.867	0	12.648	106090000	17
P15586	N-acetylglucosamine-6-sulfatase	GNS	25.0697	24.6462	24.8369	NaN	25.2875	25.1255	24.8123	25.3812		0.808998	0.300679	12	12	12	36.8	36.8	36.8	62.081	0	51.398	273270000	34
P15880	40S ribosomal protein S2	RPS2	26.0279	25.9759	26.4159	26.8785	26.117	26.1659	25.9344	26.1434		0.496255	-0.234368	9	9	9	31.4	31.4	31.4	31.324	0	72.295	644040000	83
P15924	Desmoplakin	DSP	28.1822	29.123	29.4393	30.0176	24.5298	27.2711	28.4295	25.0128	+	1.5494	-2.87973	80	80	80	35.9	35.9	35.9	331.77	0	323.31	2960700000	314
P16070	CD44 antigen	CD44	25.445	26.2031	26.3516	26.4482	NaN	25.7233	25.777	25.7952		0.592163	-0.346824	5	5	5	8.2	8.2	8.2	81.537	0	22.64	580870000	34
P16144	Integrin beta-4	ITGB4	28.2704	29.1884	29.7963	30.4568	26.8992	27.9633	28.3424	27.7412	+	1.64295	-1.69148	59	59	59	49	49	49	202.16	0	323.31	3924900000	392
P16152	Carbonyl reductase [NADPH] 1	CBR1	25.8919	25.5471	26.0094	25.783	26.0906	26.0408	25.6999	25.7972		0.306445	0.0992637	11	11	9	58.1	58.1	47.7	30.375	0	103.97	580970000	59
P16278	Beta-galactosidase	GLB1	23.2104	NaN	NaN	23.3876	23.8573	23.2961	23.6938	23.208		0.375473	0.214801	5	5	5	11.8	11.8	11.8	76.074	0	38.144	88805000	25
P16615;O14983;Q93084	Sarcoplasmic/endoplasmic reticulum calcium ATPase 2	ATP2A2	22.8198	25.3861	26.2436	27.6505	NaN	23.271	24.3483	22.5552		0.8071	-2.1335	19	19	19	25.2	25.2	25.2	114.76	0	143.37	348390000	48
P16989;Q9Y2T7	Y-box-binding protein 3	YBX3	26.8206	25.7964	24.9342	24.4796	25.4838	26.3211	26.2323	27.1117		0.600065	0.779559	12	12	6	52.4	52.4	46	40.089	0	101.32	743150000	82
P17096	High mobility group protein HMG-I/HMG-Y	HMGA1	26.7804	25.9239	25.5574	24.906	26.9393	26.242	26.681	27.1535		1.15388	0.962029	3	3	3	23.4	23.4	23.4	11.676	0	106.08	841340000	60
P17174	Aspartate aminotransferase, cytoplasmic	GOT1	24.4133	24.7675	24.529	24.3966	24.5289	24.5052	24.3399	24.4549		0.306329	-0.0693893	12	12	12	42.6	42.6	42.6	46.247	0	44.52	213170000	57
P17301	Integrin alpha-2	ITGA2	26.5898	27.2407	27.7989	27.569	23.6023	26.0809	26.5234	24.4715	+	1.56815	-2.13011	27	27	27	37.3	37.3	37.3	129.29	0	204	803630000	125
P17655	Calpain-2 catalytic subunit	CAPN2	26.4779	27.599	28.0322	28.4762	26.6661	26.8168	28.0319	25.719		0.623229	-0.837901	24	24	24	54.1	54.1	54.1	79.994	0	285.44	1462500000	118
P17812	CTP synthase 1	CTPS1	24.3257	24.9134	24.9336	24.8908	24.6126	24.5695	25.0094	24.2531		0.304283	-0.154712	12	12	11	35.7	35.7	33.3	66.69	0	59.242	235800000	55
P17844	Probable ATP-dependent RNA helicase DDX5	DDX5	25.6512	25.2851	24.9877	25.4128	22.9355	25.4024	25.2219	25.6526		0.355651	-0.531125	17	16	12	35.7	33.9	26.4	69.147	0	63.692	362270000	68
P17858	ATP-dependent 6-phosphofructokinase, liver type	PFKL	23.2574	24.7947	25.2576	25.8002	NaN	23.8624	25.6475	NaN		0.0075068	-0.022522	12	10	10	29.9	26.3	26.3	85.018	0	55.448	229730000	36
P17900	Ganglioside GM2 activator;Ganglioside GM2 activator isoform short	GM2A	26.6706	26.863	27.0805	24.1323	27.782	27.8726	27.739	28.7543	+	1.35134	1.85035	8	8	8	57.5	57.5	57.5	20.838	0	87.867	2102200000	73
P17931	Galectin-3	LGALS3	26.4531	25.557	24.8874	25.2557	26.5926	26.5631	26.0962	27.209	+	1.42609	1.07694	6	6	6	28.4	28.4	28.4	26.152	0	49.845	765950000	54
P17980	26S protease regulatory subunit 6A	PSMC3	26.3775	26.3495	26.3726	25.8716	26.7191	26.6547	26.1383	26.5106		0.713209	0.262875	16	16	16	46.9	46.9	46.9	49.203	0	235.48	769070000	111
P17987	T-complex protein 1 subunit alpha	TCP1	27.9032	27.762	27.8792	27.7414	27.6287	27.7178	28.2826	27.0655		0.23697	-0.147821	27	27	27	60.4	60.4	60.4	60.343	0	185.59	1957600000	158
P18085	ADP-ribosylation factor 4	ARF4	24.572	24.2544	24.8832	24.9206	NaN	23.5837	24.368	NaN		0.953211	-0.681684	9	7	7	71.7	47.8	47.8	20.511	0	36.295	137570000	27
P18124	60S ribosomal protein L7	RPL7	26.6385	26.2299	26.1788	26.4333	25.9355	25.3224	25.08	25.3081	+	2.40463	-0.958634	12	12	12	44	44	44	29.225	0	57.472	476690000	50
P18206	Vinculin	VCL	28.3688	28.5227	28.6123	28.4419	28.3254	28.5948	28.3186	27.9523		0.634239	-0.188639	34	34	34	42.7	42.7	42.7	123.8	0	323.31	2940800000	249
P18510	Interleukin-1 receptor antagonist protein	IL1RN	27.4792	27.0074	27.1997	26.5722	28.1643	28.0708	27.4705	28.4764	+	1.86825	0.980873	5	5	5	30.5	30.5	30.5	20.055	0	209.11	1840200000	77
P18621	60S ribosomal protein L17	RPL17	26.5542	26.9893	27.1896	27.029	26.7847	26.9887	26.3412	26.5137		0.696313	-0.283454	10	10	10	44	44	44	21.397	0	86.971	1044600000	71
P18669;Q8N0Y7;P15259	Phosphoglycerate mutase 1	PGAM1	29.8266	29.6592	29.8471	29.2208	30.1288	30.2214	30.0328	30.2845	+	1.8382	0.528408	20	20	20	79.5	79.5	79.5	28.804	0	300.62	9352000000	283
P18754	Regulator of chromosome condensation	RCC1	23.7924	NaN	23.7248	23.5075	24.0585	23.6657	23.5926	23.4782		0.050062	0.0238336	7	7	7	30.2	30.2	30.2	44.969	0	23.896	106240000	30
P18859	ATP synthase-coupling factor 6, mitochondrial	ATP5J	25.4314	NaN	24.495	NaN	25.7635	25.6169	25.4544	26.5324		0.892946	0.87857	6	6	6	50.9	50.9	50.9	12.587	0	60.048	429340000	37
P19338	Nucleolin	NCL	29.0349	28.8097	28.6828	28.1567	29.1813	29.1786	29.0538	29.4978		1.42838	0.556827	29	29	29	36.8	36.8	36.8	76.613	0	323.31	4996400000	227
P19367;Q2TB90;P52789;P52790	Hexokinase-1	HK1	24.7303	25.9891	25.8902	26.7196	24.9824	24.8818	25.0227	23.892	+	1.22246	-1.13757	25	25	25	33	33	33	102.48	0	115.27	338030000	87
P19525	Interferon-induced, double-stranded RNA-activated protein kinase	EIF2AK2	25.1053	25.6924	25.9563	25.8126	25.3717	25.2077	25.3201	24.5867		1.0323	-0.520054	12	12	12	27.8	27.8	27.8	62.094	0	69.033	347760000	49
P19623	Spermidine synthase	SRM	25.009	25.0098	25.1231	24.5526	25.1116	25.2004	25.3026	25.3482		1.22069	0.31709	13	13	13	69.5	69.5	69.5	33.824	0	82.346	301540000	45
P19971	Thymidine phosphorylase	TYMP	25.5435	25.6422	25.4069	25.2481	26.2319	26.022	25.6682	25.635		1.36892	0.429076	16	16	16	47.3	47.3	47.3	49.955	0	81.309	476690000	67
P20042	Eukaryotic translation initiation factor 2 subunit 2	EIF2S2	24.8307	24.0451	24.289	24.039	24.137	24.5626	24.0528	24.452		0.000235056	0.000157356	9	9	9	34.5	34.5	34.5	38.388	0	50.82	200870000	42
P20073	Annexin A7	ANXA7	25.5367	25.7249	25.4584	25.1078	25.8796	26.0639	26.1727	26.2429	+	2.23483	0.632815	9	9	9	23.8	23.8	23.8	52.739	0	65.129	524230000	58
P20290	Transcription factor BTF3	BTF3	26.9777	27.0654	27.1248	26.2036	27.7997	27.1152	27.1	28.0933		1.08018	0.684169	7	7	7	51.5	51.5	51.5	22.168	0	212.3	1462700000	81
P20340;Q9NRW1	Ras-related protein Rab-6A;Ras-related protein Rab-6B	RAB6A;RAB6B	24.3028	24.7882	23.7443	25.0433	23.6778	24.181	24.5383	24.2585		0.397481	-0.305756	6	6	5	26.4	26.4	21.2	23.593	0	30.481	183070000	25
P20591;P20592	Interferon-induced GTP-binding protein Mx1;Interferon-induced GTP-binding protein Mx1, N-terminally processed	MX1	26.9556	27.4913	27.4558	27.8118	27.0698	27.0476	27.2115	26.6106		1.04755	-0.443738	27	27	27	59.2	59.2	59.2	75.519	0	248.73	1244700000	175
P20618	Proteasome subunit beta type-1	PSMB1	26.5031	26.1567	25.9657	25.6408	26.8022	26.7195	26.5582	26.6355	+	1.76293	0.612253	11	11	11	56.8	56.8	56.8	26.489	0	124.18	780370000	83
P20674	Cytochrome c oxidase subunit 5A, mitochondrial	COX5A	25.6125	25.4952	26.009	25.2322	26.3613	26.0339	25.1537	27.0576		0.630115	0.564422	7	7	7	53.3	53.3	53.3	16.762	0	54.685	643160000	45
P20810	Calpastatin	CAST	26.6415	26.9525	26.9909	26.4888	26.8305	26.9993	26.8641	26.8263		0.379116	0.111613	22	22	22	45.9	45.9	45.9	76.572	0	169.86	1093000000	131
P21281;P15313	V-type proton ATPase subunit B, brain isoform	ATP6V1B2	25.3345	25.4228	25.731	25.7967	26.2881	26.0588	25.8335	25.3913		0.702993	0.321667	19	19	19	64.4	64.4	64.4	56.5	0	114.43	509870000	92
P21291	Cysteine and glycine-rich protein 1	CSRP1	27.2038	26.6291	26.0495	25.7292	26.5724	27.5212	26.245	27.9739		0.619459	0.675233	7	7	7	50.8	50.8	50.8	20.567	0	103.11	1246700000	76
P21333	Filamin-A	FLNA	29.2244	30.0337	30.225	30.758	27.9527	28.6992	29.4471	27.8655	+	1.74076	-1.56916	98	94	94	53.6	52.6	52.6	280.74	0	323.31	5888100000	622
P21589	5-nucleotidase	NT5E	25.9498	26.5095	26.8755	26.8635	25.4821	25.6986	25.8927	25.5167	+	2.05148	-0.902049	13	13	13	39.5	39.5	39.5	63.367	0	87.75	548550000	66
P21796	Voltage-dependent anion-selective channel protein 1	VDAC1	28.9622	28.8312	28.9049	28.2288	29.1168	29.1325	28.4598	29.0451		0.386749	0.20679	21	21	21	79.2	79.2	79.2	30.772	0	293.08	4344500000	258
P21964	Catechol O-methyltransferase	COMT	25.2024	25.6869	26.2242	26.4204	25.9503	25.8308	25.9081	25.8774		0.0099518	0.00817204	13	13	13	63.8	63.8	63.8	30.037	0	87.757	535550000	78
P21980	Protein-glutamine gamma-glutamyltransferase 2	TGM2	27.6099	28.1354	28.1654	28.2466	27.9246	27.6338	28.1684	27.5932		0.480038	-0.209351	28	28	28	56.5	56.5	56.5	77.328	0	317.43	2141700000	197
P22061	Protein-L-isoaspartate(D-aspartate) O-methyltransferase	PCMT1	26.5899	26.1879	26.5793	25.8527	26.8196	27.0249	26.5643	27.321		1.41507	0.62996	9	9	9	57.7	57.7	57.7	24.636	0	89.414	970370000	55
P22087	rRNA 2-O-methyltransferase fibrillarin	FBL	25.1976	24.9144	24.4574	24.5182	25.0882	25.4148	24.7977	25.5788		0.925666	0.447959	9	9	8	46.1	46.1	42.7	33.784	0	47.799	352310000	42
P22102	Trifunctional purine biosynthetic protein adenosine-3;Phosphoribosylamine--glycine ligase;Phosphoribosylformylglycinamidine cyclo-ligase;Phosphoribosylglycinamide formyltransferase	GART	25.1436	25.5992	25.6591	25.8084	24.6476	24.9481	25.9209	24.1671		0.788895	-0.631609	16	16	16	30	30	30	107.77	0	69.093	334520000	58
P22234	Multifunctional protein ADE2;Phosphoribosylaminoimidazole-succinocarboxamide synthase;Phosphoribosylaminoimidazole carboxylase	PAICS	24.9905	25.3913	25.0283	25.3762	NaN	24.7941	26.1342	24.7564		0.0268757	0.031672	13	13	13	48.5	48.5	48.5	47.079	0	135.31	313890000	43
P22307	Non-specific lipid-transfer protein	SCP2	25.3542	23.928	NaN	23.6112	NaN	25.0912	24.6924	26.0426		0.661928	0.977613	11	11	11	17.4	17.4	17.4	58.993	0	57.255	295040000	43
P22314	Ubiquitin-like modifier-activating enzyme 1	UBA1	28.3759	28.863	29.1739	29.2464	28.3283	28.2554	28.7491	27.3469		1.09198	-0.744877	39	39	39	53.7	53.7	53.7	117.85	0	323.31	3282600000	296
P22392;O60361	Nucleoside diphosphate kinase B	NME2	27.5365	26.922	27.7067	27.2412	28.4786	28.1383	27.6349	28.5497	+	1.69429	0.848783	10	5	5	71.7	40.8	40.8	17.298	0	42.511	2234300000	73
P22626	Heterogeneous nuclear ribonucleoproteins A2/B1	HNRNPA2B1	29.64	29.075	29.2043	28.4961	30.0356	29.805	29.5432	30.2065	+	1.54752	0.79374	21	21	21	57.8	57.8	57.8	37.429	0	323.31	7993100000	302
P22695	Cytochrome b-c1 complex subunit 2, mitochondrial	UQCRC2	24.859	24.8031	25.2938	24.8937	25.6214	25.1635	24.6186	25.1278		0.307143	0.17046	12	12	12	47.7	47.7	47.7	48.442	0	73.322	279450000	67
P23229	Integrin alpha-6;Integrin alpha-6 heavy chain;Integrin alpha-6 light chain;Processed integrin alpha-6	ITGA6	27.3405	27.7027	28.3223	28.4202	26.6749	27.615	27.2699	26.7686	+	1.36326	-0.864337	38	38	38	47.3	47.3	47.3	126.6	0	244.35	1688000000	195
P23246	Splicing factor, proline- and glutamine-rich	SFPQ	27.1673	26.8215	26.7634	26.2427	27.4451	27.3026	27.1957	27.6078	+	1.63831	0.63909	17	17	17	34.1	34.1	34.1	76.149	0	222.33	1375600000	90
P23284	Peptidyl-prolyl cis-trans isomerase B	PPIB	28.7324	28.2423	27.6624	27.4116	28.1684	29.0398	28.1784	29.4999		0.793158	0.709409	14	14	14	58.8	58.8	58.8	23.742	0	156.63	3839500000	125
P23381	Tryptophan--tRNA ligase, cytoplasmic;T1-TrpRS;T2-TrpRS	WARS	25.0298	25.1937	25.4044	25.2371	25.4516	25.1261	25.2657	24.8041		0.130335	-0.0543513	12	12	12	41.6	41.6	41.6	53.165	0	93.9	334930000	57
P23396	40S ribosomal protein S3	RPS3	26.8479	26.7201	26.6253	26.562	26.5471	26.8423	26.5038	26.9348		0.0516431	0.0181866	16	16	16	55.1	55.1	55.1	26.688	0	86.004	941410000	130
P23526	Adenosylhomocysteinase	AHCY	27.1075	26.9506	26.5919	26.8454	26.3599	26.9	27.1913	26.519		0.246623	-0.131295	17	17	17	47.5	47.5	47.5	47.716	0	217.09	1054400000	109
P23528	Cofilin-1	CFL1	31.58	31.4219	31.1156	30.8837	32.0271	32.2069	32.3364	32.4786	+	2.83326	1.01194	17	17	13	70.5	70.5	51.8	18.502	0	323.31	33537000000	280
P23588	Eukaryotic translation initiation factor 4B	EIF4B	26.3204	25.9725	25.7067	25.0406	26.7205	26.2673	26.1845	26.888		1.24774	0.755013	5	5	5	12.9	12.9	12.9	69.15	0	92.114	676560000	29
P23743	Diacylglycerol kinase alpha	DGKA	24.1199	24.7867	25.169	25.3414	24.139	24.7073	24.3799	24.2991		0.792304	-0.472912	12	12	12	28.7	28.7	28.7	82.629	0	49.184	217470000	39
P24534	Elongation factor 1-beta	EEF1B2	27.3285	27.1332	27.4416	26.6359	27.7924	27.8356	27.4539	28.198	+	1.57751	0.685182	7	7	7	44	44	44	24.763	0	146.68	1750100000	77
P24666	Low molecular weight phosphotyrosine protein phosphatase	ACP1	24.7011	NaN	24.1705	NaN	24.2856	24.3296	24.1716	25.0867		0.0310985	0.0325632	8	8	8	58.9	58.9	58.9	18.042	0	44.825	178330000	22
P24752	Acetyl-CoA acetyltransferase, mitochondrial	ACAT1	24.8769	24.9431	25.4181	24.6104	25.1796	25.0843	24.9266	25.0708		0.237258	0.103215	12	12	12	41.9	41.9	41.9	45.199	0	44.144	308910000	47
P25398	40S ribosomal protein S12	RPS12	28.2177	28.2283	27.6225	27.4139	28.7275	28.6466	28.4368	29.074	+	1.86545	0.85062	12	12	12	81.8	81.8	81.8	14.515	0	300.39	3133900000	94
P25685	DnaJ homolog subfamily B member 1	DNAJB1	25.6086	25.1846	25.3368	24.6535	25.8289	25.9588	25.3182	26.187		1.21583	0.627342	12	12	11	35.6	35.6	35.6	38.044	0	61.582	474490000	65
P25705	ATP synthase subunit alpha, mitochondrial	ATP5A1	30.0318	29.683	29.7698	29.2904	30.0414	30.083	29.8863	30.1718		1.11593	0.351839	33	33	33	64.2	64.2	64.2	59.75	0	323.31	8576900000	345
P25786	Proteasome subunit alpha type-1	PSMA1	27.3076	26.7446	26.7739	26.1553	27.6585	27.5913	27.256	27.9516	+	1.70644	0.868993	14	14	14	73.8	73.8	73.8	29.555	0	281.13	1463300000	92
P25787	Proteasome subunit alpha type-2	PSMA2	27.9663	27.7318	27.8088	27.2092	28.7088	28.2505	28.0798	28.5569	+	1.7904	0.719982	11	11	11	55.1	55.1	55.1	25.898	0	169.71	2399100000	109
P25788	Proteasome subunit alpha type-3	PSMA3	25.6493	25.0797	24.8196	24.206	25.2836	25.9071	25.2058	25.5916		0.820463	0.558344	9	9	9	43.5	43.5	43.5	28.433	0	68.642	411350000	58
P25789	Proteasome subunit alpha type-4	PSMA4	25.6001	25.838	25.8945	25.2915	27.0135	26.4224	26.4095	26.7259	+	2.59693	0.986818	11	11	11	59	59	59	29.483	0	136.92	786630000	57
P26006	Integrin alpha-3;Integrin alpha-3 heavy chain;Integrin alpha-3 light chain	ITGA3	24.8956	25.4238	25.7333	25.8666	24.1057	24.7743	24.6198	24.6431	+	1.95201	-0.944126	11	11	11	14.6	14.6	14.6	116.61	0	50.042	283150000	59
P26038	Moesin	MSN	30.0268	30.0506	30.1019	29.745	30.0837	30.2807	30.1658	30.2901		1.26031	0.224001	44	44	34	65.5	65.5	50.3	67.819	0	323.31	10088000000	410
P26196	Probable ATP-dependent RNA helicase DDX6	DDX6	24.3506	24.9574	25.3492	25.1658	24.1047	24.3631	24.724	23.8039		1.28588	-0.706841	8	8	8	28.2	28.2	28.2	54.416	0	47.163	218320000	45
P26232	Catenin alpha-2	CTNNA2	23.3155	24.05	24.9627	24.7474	NaN	23.8374	24.1076	23.2877		0.483129	-0.524667	2	1	1	3.3	1.9	1.9	105.31	0	16.213	139460000	15
P26368	Splicing factor U2AF 65 kDa subunit	U2AF2	25.4742	25.4694	25.5743	25.2508	25.9655	25.4911	25.6461	25.7439		1.176	0.269515	7	7	7	26.1	26.1	26.1	53.5	0	66.07	431550000	36
P26373	60S ribosomal protein L13	RPL13	26.4774	26.1152	25.9481	26.0229	25.3912	26.2446	25.297	25.4181		1.16334	-0.553184	11	11	11	45.5	45.5	45.5	24.261	0	49.79	545690000	44
P26599	Polypyrimidine tract-binding protein 1	PTBP1	28.0475	28.0175	28.0735	27.9212	28.7824	28.3673	28.1407	28.6064		1.72624	0.459302	16	16	15	55.9	55.9	53.7	57.221	0	323.31	2751600000	165
P26639;A2RTX5	Threonine--tRNA ligase, cytoplasmic	TARS	24.4714	25.3198	25.3984	25.797	24.6546	23.9619	24.9685	NaN		0.845906	-0.71828	15	15	15	32	32	32	83.434	0	55.418	224530000	59
P26640	Valine--tRNA ligase	VARS	24.885	25.1982	25.8428	26.1718	NaN	24.7698	25.4296	NaN		0.366126	-0.424747	19	19	19	26.6	26.6	26.6	140.47	0	134.42	267400000	70
P26641	Elongation factor 1-gamma	EEF1G	27.23	27.7907	27.4993	27.9058	27.3604	27.0217	27.6232	26.6569		0.856138	-0.440929	14	14	14	49.9	49.9	49.9	50.118	0	131.77	1389400000	110
P27144	Adenylate kinase 4, mitochondrial	AK4	24.7058	24.099	24.4232	23.9028	24.5717	25.13	24.5072	25.2969		1.17503	0.593745	9	9	9	55.2	55.2	55.2	25.268	0	34.444	244410000	38
P27348	14-3-3 protein theta	YWHAQ	28.9003	28.9134	28.5711	28.0499	28.7992	28.9298	29.1584	28.5222		0.452443	0.243734	14	12	12	49.8	46.5	46.5	27.764	0	197.26	3602300000	88
P27361	Mitogen-activated protein kinase 3	MAPK3	NaN	23.1338	23.1653	NaN	23.2483	23.2031	23.2228	22.4166		0.156445	-0.126832	4	4	4	18.2	18.2	18.2	43.135	0	9.3383	62977000	19
P27635;Q96L21	60S ribosomal protein L10	RPL10	25.5746	25.565	26.5223	26.7915	25.2086	25.4774	25.2413	25.0258	+	1.41247	-0.875098	6	6	6	31.3	31.3	31.3	24.604	0	40.486	458330000	39
P27797	Calreticulin	CALR	30.227	29.9811	29.9791	29.4016	30.3678	30.3251	30.1106	30.7313		1.17669	0.486488	18	18	18	67.4	67.4	67.4	48.141	0	323.31	10798000000	386
P27816	Microtubule-associated protein 4	MAP4	27.0835	27.4568	27.7986	27.9502	25.702	26.9815	26.943	25.7464	+	1.63374	-1.22903	34	34	34	41.5	41.5	41.5	121	0	192.65	1188800000	142
P27824;O14967	Calnexin	CANX	23.3926	26.4416	27.6232	28.7827	NaN	24.9026	25.0228	24.097		0.631414	-1.88591	14	14	14	34.6	34.6	34.6	67.567	0	101.08	741500000	68
P28062	Proteasome subunit beta type-8	PSMB8	23.7541	NaN	NaN	23.1462	24.1411	24.0973	24.1995	24.7876	+	1.31148	0.856225	8	8	8	44.6	44.6	44.6	30.354	0	28.625	143820000	29
P28066	Proteasome subunit alpha type-5	PSMA5	27.2592	26.928	27.0762	26.275	28.1307	27.8538	27.3952	28.0503	+	1.94474	0.972931	12	12	12	66.4	66.4	66.4	26.411	0	146.45	1619200000	78
P28070	Proteasome subunit beta type-4	PSMB4	26.5835	26.3684	26.3993	25.4305	27.4691	26.6642	26.5569	27.2117		1.2148	0.780069	6	6	6	41.3	41.3	41.3	29.204	0	63.796	990570000	64
P28072	Proteasome subunit beta type-6	PSMB6	26.7861	26.7764	26.9769	26.3102	28.1634	27.4737	27.4461	27.9289	+	2.43493	1.04062	5	5	5	48.1	48.1	48.1	25.357	0	111.86	1473100000	44
P28074	Proteasome subunit beta type-5	PSMB5	25.3057	24.8481	24.2867	24.2445	25.2896	25.2237	25.2765	25.332		1.27649	0.609182	10	10	10	43.3	43.3	43.3	28.48	0	75.468	285570000	49
P28482	Mitogen-activated protein kinase 1	MAPK1	23.8207	23.852	23.6475	24.3226	23.6156	23.7614	24.2912	23.3502		0.261377	-0.156118	8	8	8	30.6	30.6	30.6	41.389	0	35.836	130590000	37
P28799	Granulins;Acrogranin;Paragranulin;Granulin-1;Granulin-2;Granulin-3;Granulin-4;Granulin-5;Granulin-6;Granulin-7	GRN	26.1292	NaN	24.8908	25.558	26.2989	26.5695	26.1597	27.4519		1.21146	1.09405	8	8	8	29	29	29	63.544	0	109.75	784630000	50
P28838	Cytosol aminopeptidase	LAP3	26.3266	25.9947	26.2174	25.6077	26.2408	26.1468	26.0756	25.7383		0.0243503	0.0137467	20	20	20	52.8	52.8	52.8	56.166	0	140.67	590980000	110
P29034	Protein S100-A2	S100A2	31.1106	30.7998	31.2741	30.8298	31.5971	31.4304	31.6539	31.5227	+	2.34774	0.547433	11	11	11	59.2	59.2	59.2	11.117	0	186.92	23350000000	156
P29401	Transketolase	TKT	30.744	30.5113	30.5804	30.0753	30.9096	30.4793	30.7513	30.5306		0.498309	0.189939	31	31	31	76.9	76.9	76.9	67.877	0	323.31	13200000000	475
P29466;Q5EG05	Caspase-1;Caspase-1 subunit p20;Caspase-1 subunit p10	CASP1	23.1564	22.91	23.3522	22.8028	NaN	23.1989	23.4546	23.5333		1.00021	0.340264	8	8	8	32.2	32.2	32.2	45.158	0	27.89	85131000	22
P29590	Protein PML	PML	24.2429	24.0449	24.1837	24.2698	NaN	23.646	23.6763	NaN	+	2.63935	-0.524174	9	9	9	18.3	18.3	18.3	97.55	0	37.294	107550000	22
P29692	Elongation factor 1-delta	EEF1D	28.381	27.7688	27.6401	26.8801	27.9042	28.2175	27.9384	28.768		0.716141	0.539507	12	12	12	52.7	52.7	52.7	31.121	0	234.87	2561300000	67
P30038	Delta-1-pyrroline-5-carboxylate dehydrogenase, mitochondrial	ALDH4A1	24.4407	24.3859	NaN	24.066	23.7145	24.4005	23.8213	23.702		0.863312	-0.387947	8	8	8	22	22	22	61.719	0	44.659	150570000	35
P30040	Endoplasmic reticulum resident protein 29	ERP29	26.3299	26.2983	25.8857	25.9747	26.5634	26.9017	26.5076	27.363	+	1.6983	0.711785	11	11	11	55.9	55.9	55.9	28.993	0	83.847	919670000	73
P30041	Peroxiredoxin-6	PRDX6	28.2862	28.0856	28.5249	27.9344	28.9976	28.6791	28.6919	28.845	+	2.15655	0.595604	18	18	18	79.5	79.5	79.5	25.035	0	189.66	3510600000	176
P30043	Flavin reductase (NADPH)	BLVRB	25.5944	24.7528	25.3771	NaN	26.318	26.1778	25.6475	26.3083	+	1.56491	0.871479	9	9	9	53.9	53.9	53.9	22.119	0	123.53	559880000	72
P30044	Peroxiredoxin-5, mitochondrial	PRDX5	29.2806	29.2311	29.2436	28.6834	30.3726	30.0266	29.9467	30.5869	+	2.79287	1.12356	15	15	15	66.4	66.4	66.4	22.086	0	323.31	8565800000	187
P30046;A6NHG4	D-dopachrome decarboxylase;D-dopachrome decarboxylase-like protein	DDT;DDTL	24.47	NaN	24.022	23.669	25.4086	24.9983	24.9374	25.9774	+	1.86124	1.27675	8	8	8	56.8	56.8	56.8	12.712	0	65.356	311710000	40
P30048	Thioredoxin-dependent peroxide reductase, mitochondrial	PRDX3	27.138	26.6934	27.1281	26.4066	27.5853	27.1788	26.9402	27.288		0.928415	0.406563	9	9	9	52.3	52.3	52.3	27.692	0	146.76	1216900000	81
P30049	ATP synthase subunit delta, mitochondrial	ATP5D	26.7526	25.6373	NaN	NaN	27.1059	26.3205	26.7954	27.1554		0.658228	0.649327	4	4	4	41.1	41.1	41.1	17.49	0	84.205	821550000	23
P30050	60S ribosomal protein L12	RPL12	26.7903	26.6729	26.8393	26.1062	26.8338	27.2093	26.1633	26.8693		0.245159	0.166726	8	8	8	58.8	58.8	58.8	17.818	0	89.833	978810000	77
P30084	Enoyl-CoA hydratase, mitochondrial	ECHS1	25.6822	25.9523	25.8941	25.6852	26.1883	26.113	26.3943	26.2641	+	2.49061	0.436454	11	11	11	49	49	49	31.387	0	73.753	659430000	85
P30085	UMP-CMP kinase	CMPK1	25.829	25.9899	26.2976	25.4084	26.7125	26.5372	26.2115	26.8712	+	1.62678	0.701902	9	9	9	46.9	46.9	46.9	22.222	0	67.401	730870000	61
P30086	Phosphatidylethanolamine-binding protein 1;Hippocampal cholinergic neurostimulating peptide	PEBP1	28.6427	28.3043	28.3889	27.4918	28.9584	29.0995	28.5332	29.5761	+	1.35465	0.834872	12	12	12	73.8	73.8	73.8	21.057	0	323.31	4069400000	182
P30101	Protein disulfide-isomerase A3	PDIA3	30.6485	30.5373	30.6856	30.2937	30.514	30.7014	30.4275	30.8298		0.247123	0.07689	36	36	35	68.3	68.3	68.3	56.782	0	323.31	13777000000	402
P30153	Serine/threonine-protein phosphatase 2A 65 kDa regulatory subunit A alpha isoform	PPP2R1A	26.3911	27.2068	27.2281	27.3696	26.7543	26.771	27.4253	26.1505		0.342419	-0.273611	21	21	15	42.8	42.8	32.1	65.308	0	202.21	1032200000	129
P30405	Peptidyl-prolyl cis-trans isomerase F, mitochondrial	PPIF	24.7944	24.5931	24.839	23.8201	25.2723	25.0154	24.7478	25.8825		1.10531	0.717862	4	4	4	43	43	43	22.04	0	112.01	296920000	36
P30419	Glycylpeptide N-tetradecanoyltransferase 1	NMT1	23.6629	23.5234	23.8302	24.1849	23.5178	23.5677	23.942	23.1579		0.550417	-0.253958	5	5	5	17.3	17.3	17.3	56.806	0	23.623	113080000	26
P30519	Heme oxygenase 2	HMOX2	23.9769	25.1554	25.7249	26.1835	24.2739	24.813	24.132	24.4637		0.84338	-0.839499	8	8	8	41.5	41.5	41.5	36.032	0	33.61	260290000	41
P30626	Sorcin	SRI	24.5562	24.3271	24.0347	23.3382	24.7625	24.9729	25.1808	25.7877	+	1.74479	1.11193	7	7	7	41.9	41.9	41.9	21.676	0	26.736	289510000	28
P30740;O75830	Leukocyte elastase inhibitor	SERPINB1	27.2967	27.5667	27.9111	27.4503	28.119	27.6686	27.6264	27.5874		0.491637	0.194164	16	16	15	45.9	45.9	43.3	42.741	0	129.09	1773900000	121
P31040	Succinate dehydrogenase [ubiquinone] flavoprotein subunit, mitochondrial	SDHA	25.8969	25.5493	25.5505	25.5624	25.2688	25.3065	25.4012	25.0251		1.79479	-0.389382	11	11	11	37.5	37.5	37.5	72.691	0	113.44	369320000	66
P31150	Rab GDP dissociation inhibitor alpha	GDI1	25.109	25.3246	25.1532	25.2163	25.6813	24.9546	25.3024	24.6302		0.0926213	-0.0586638	18	10	10	61.3	39.4	39.4	50.582	0	44.64	305080000	45
P31689	DnaJ homolog subfamily A member 1	DNAJA1	25.2121	25.0279	25.5974	24.5884	25.4545	25.329	24.7055	25.3504		0.145677	0.103376	10	10	10	39.8	39.8	39.8	44.868	0	78.281	322070000	56
P31930	Cytochrome b-c1 complex subunit 1, mitochondrial	UQCRC1	24.4076	24.7997	24.9965	24.9565	24.2153	24.6257	24.3137	24.0584		1.45214	-0.486822	13	13	13	43.8	43.8	43.8	52.645	0	67.056	195210000	43
P31939	Bifunctional purine biosynthesis protein PURH;Phosphoribosylaminoimidazolecarboxamide formyltransferase;IMP cyclohydrolase	ATIC	27.0346	27.1603	27.1296	27.0799	26.9255	27.2364	27.3757	26.5829		0.152137	-0.0710006	30	30	30	71.5	71.5	71.5	64.615	0	244.88	1192200000	152
P31942	Heterogeneous nuclear ribonucleoprotein H3	HNRNPH3	25.4777	24.9378	NaN	NaN	26.1377	25.4757	25.1706	26.5704		0.556014	0.630839	9	8	8	48.6	46.2	46.2	36.926	0	172	406920000	51
P31943	Heterogeneous nuclear ribonucleoprotein H;Heterogeneous nuclear ribonucleoprotein H, N-terminally processed	HNRNPH1	27.4311	27.1396	27.0997	26.506	27.4105	27.657	27.4071	27.7574		1.27923	0.513911	15	15	9	49.9	49.9	33.6	49.229	0	246.5	1567900000	111
P31944	Caspase-14;Caspase-14 subunit p17, mature form;Caspase-14 subunit p10, mature form;Caspase-14 subunit p20, intermediate form;Caspase-14 subunit p8, intermediate form	CASP14	27.2201	26.8489	26.9484	26.0161	28.18	27.9361	27.7627	28.8672	+	2.15771	1.42811	27	27	27	76.9	76.9	76.9	27.679	0	240.49	2110600000	139
P31946	14-3-3 protein beta/alpha;14-3-3 protein beta/alpha, N-terminally processed	YWHAB	28.5576	28.1302	27.5551	27.4466	28.384	28.7248	28.4398	28.6932		1.23304	0.638065	16	13	12	66.3	54.9	54.9	28.082	0	176.13	2916200000	91
P31947	14-3-3 protein sigma	SFN	32.937	32.679	32.5462	32.0238	33.3518	33.1669	33.0072	33.4307	+	1.74718	0.692645	22	22	20	81	81	77.8	27.774	0	323.31	71648000000	404
P31948	Stress-induced-phosphoprotein 1	STIP1	26.5577	26.6887	27.0085	26.7065	26.5143	26.8521	26.9178	26.4877		0.120386	-0.0474	19	19	19	41.8	41.8	41.8	62.639	0	189.87	1028700000	109
P31949	Protein S100-A11;Protein S100-A11, N-terminally processed	S100A11	32.7515	32.5047	32.7326	31.9174	33.903	33.3719	32.9648	33.9033	+	1.91031	1.05921	7	7	7	77.1	77.1	77.1	11.74	0	244.98	84770000000	180
P32119	Peroxiredoxin-2	PRDX2	26.7323	26.9309	26.9352	26.4217	27.6449	26.9575	27.2966	27.309	+	1.59397	0.546965	14	13	13	64.1	58.6	58.6	21.892	0	148.39	1201800000	118
P32320	Cytidine deaminase	CDA	26.394	26.1084	26.1948	25.5847	27.0401	27.0113	27.047	27.333	+	2.82235	1.03737	8	8	8	82.9	82.9	82.9	16.185	0	83.075	1024900000	72
P32969	60S ribosomal protein L9	RPL9	26.4316	26.8403	26.7849	26.6024	26.8212	26.5621	26.5238	26.9384		0.12772	0.046555	9	9	9	57.3	57.3	57.3	21.863	0	146.93	934740000	71
P33176;O60282	Kinesin-1 heavy chain	KIF5B	24.7764	25.7283	25.5408	26.5282	NaN	24.7316	25.3091	NaN		0.476159	-0.623045	24	24	21	38.2	38.2	34.7	109.68	0	187.02	291900000	60
P34897	Serine hydroxymethyltransferase, mitochondrial	SHMT2	26.2851	26.0746	26.4839	26.1711	25.9973	26.4176	26.0586	25.8041		0.552125	-0.184307	18	18	17	57.9	57.9	55.2	55.992	0	140.68	604270000	112
P34932;O95757	Heat shock 70 kDa protein 4	HSPA4	26.8303	27.1163	27.1169	27.5589	25.7966	26.7925	27.3332	25.8836		0.890826	-0.704079	35	35	34	53.7	53.7	52	94.33	0	230.82	1023600000	160
P35221;Q9UI47	Catenin alpha-1	CTNNA1	25.483	26.1768	26.2009	26.5542	24.9424	25.8832	25.8599	25.2855		0.976221	-0.61097	23	23	22	40.2	40.2	38.7	100.07	0	122.73	522390000	99
P35222	Catenin beta-1	CTNNB1	25.2721	24.9942	24.893	25.311	25.1463	24.2661	24.9771	NaN		0.575489	-0.321059	14	12	12	30.1	26.6	26.6	85.496	0	75.506	214590000	47
P35232	Prohibitin	PHB	27.8306	27.692	27.8294	27.1291	28.7087	28.2725	28.0785	28.7243	+	1.92282	0.825727	12	12	12	68.4	68.4	68.4	29.804	0	299.42	2642800000	89
P35237	Serpin B6	SERPINB6	24.796	25.3335	25.2554	24.9888	25.5177	25.2	25.6127	25.3524		1.11308	0.327256	11	11	11	42	42	42	42.621	0	77.048	362560000	56
P35241	Radixin	RDX	NaN	24.5335	24.87	24.6357	25.5055	25.0968	24.6214	25.9029		0.876413	0.601897	19	8	8	39.5	23.2	23.2	68.563	0	58.954	288800000	34
P35268	60S ribosomal protein L22	RPL22	27.4053	27.0963	26.1025	26.1508	26.7279	27.456	27.0101	27.6037		0.62824	0.510713	5	5	5	41.4	41.4	41.4	14.787	0	79.722	1155600000	32
P35579;P12883;P13533	Myosin-9	MYH9	31.0268	32.2566	32.594	33.1113	29.9121	30.6636	31.7017	29.7064	+	1.48813	-1.75125	149	149	130	61	61	55.3	226.53	0	323.31	27291000000	1196
P35606	Coatomer subunit beta	COPB2	24.0497	24.9158	25.4883	25.5793	NaN	23.9819	25.25	NaN		0.235513	-0.392365	16	16	16	30.9	30.9	30.9	102.49	0	53.859	203480000	46
P35613	Basigin	BSG	24.1907	26.1714	25.2599	25.5186	NaN	24.7928	25.3198	24.1356		0.412213	-0.535721	5	5	5	25.2	25.2	25.2	42.2	0	30.199	264820000	32
P35637	RNA-binding protein FUS	FUS	26.4726	25.5317	25.7349	25.0899	26.5033	26.1593	25.7574	26.8105		0.81588	0.600348	9	9	9	23.8	23.8	23.8	53.425	0	86.237	641070000	53
P35998	26S protease regulatory subunit 7	PSMC2	25.862	25.6235	25.6861	25.6186	25.768	26.0802	25.9721	25.6358		0.704047	0.16652	14	14	14	50.8	50.8	50.8	48.633	0	130.8	572700000	72
P36542	ATP synthase subunit gamma, mitochondrial	ATP5C1	26.2304	26.2886	26.3591	25.8981	27.1748	26.6267	26.1285	26.9115		1.09312	0.516339	11	11	11	43.3	43.3	43.3	32.996	0	57.375	807510000	53
P36543;Q96A05	V-type proton ATPase subunit E 1	ATP6V1E1	23.3554	23.2727	22.9979	NaN	23.5691	23.7701	23.4341	24.3443		1.12779	0.570732	4	4	4	29.6	29.6	29.6	26.145	0	39.715	111760000	22
P36551	Oxygen-dependent coproporphyrinogen-III oxidase, mitochondrial	CPOX	23.6055	NaN	23.6096	23.3834	24.0031	23.4826	NaN	23.187		0.0334145	0.0247326	7	7	7	24.4	24.4	24.4	50.151	0	23.848	79523000	22
P36578	60S ribosomal protein L4	RPL4	27.3325	27.6393	28.081	28.1078	26.5127	27.2601	26.8086	26.4666	+	2.11764	-1.02822	16	16	16	39.8	39.8	39.8	47.697	0	198.73	1399500000	130
P36871	Phosphoglucomutase-1	PGM1	24.7533	25.3906	25.3073	25.7689	24.4296	25.3528	25.3276	23.8564		0.64004	-0.563428	14	14	14	46.1	46.1	46.1	61.448	0	53.955	304470000	51
P36952	Serpin B5	SERPINB5	30.4596	30.7385	30.6165	30.5237	30.6914	30.8932	31.1696	30.5116		0.740037	0.231868	29	29	29	83.7	83.7	83.7	42.1	0	323.31	15150000000	404
P36957	Dihydrolipoyllysine-residue succinyltransferase component of 2-oxoglutarate dehydrogenase complex, mitochondrial	DLST	26.105	25.8601	25.9459	24.8816	26.1642	26.5439	25.4818	26.7323		0.653154	0.532421	11	11	11	31.6	31.6	31.6	48.755	0	137.22	680600000	72
P37108	Signal recognition particle 14 kDa protein	SRP14	25.1682	24.5978	24.814	24.3086	25.1857	25.2637	24.9907	25.1714		1.19333	0.430757	3	3	3	20.6	20.6	20.6	14.57	0	75.119	289280000	22
P37802	Transgelin-2	TAGLN2	30.2675	30.1231	30.2203	29.5436	31.1023	30.8274	30.4852	31.1185	+	2.03195	0.844715	20	20	19	88.9	88.9	81.9	22.391	0	323.31	14109000000	229
P37837	Transaldolase	TALDO1	26.5598	26.1756	25.4016	25.7733	25.8934	26.2786	26.3759	26.0992		0.281224	0.184222	12	12	12	34.1	34.1	34.1	37.54	0	64.688	618990000	75
P37840	Alpha-synuclein	SNCA	24.7476	24.0549	NaN	22.6543	NaN	24.9899	24.4553	25.6948		0.795804	1.22777	6	6	6	38.6	38.6	38.6	14.46	0	50.887	242950000	24
P38117	Electron transfer flavoprotein subunit beta	ETFB	25.266	24.9299	24.8906	24.5454	25.0369	25.4771	25.0325	25.4575		0.899276	0.343027	7	7	7	37.6	37.6	37.6	27.843	0	34.812	336570000	59
P38159;O75526;Q8N7X1	RNA-binding motif protein, X chromosome;RNA-binding motif protein, X chromosome, N-terminally processed	RBMX	25.5646	25.5692	24.8885	24.5058	25.6876	25.7977	25.4998	26.2968		1.1529	0.688447	8	8	3	23.3	23.3	6.6	42.331	0	73.567	468150000	49
P38606	V-type proton ATPase catalytic subunit A	ATP6V1A	26.2004	26.2836	25.8856	26.0991	26.6315	26.2364	26.1696	25.8506		0.232587	0.104844	23	23	23	65.6	65.6	65.6	68.303	0	201.11	616840000	94
P38646	Stress-70 protein, mitochondrial	HSPA9	28.0725	27.8731	28.0073	27.3957	27.8643	28.1959	27.5988	28.2451		0.265479	0.138893	24	24	24	48	48	48	73.68	0	297.18	2200400000	200
P39019	40S ribosomal protein S19	RPS19	26.992	26.645	26.0236	26.0751	26.6814	27.2716	27.0497	27.8688		1.21306	0.783944	8	8	8	47.6	47.6	47.6	16.06	0	60.132	1307500000	66
P39023;Q92901	60S ribosomal protein L3	RPL3	27.7453	27.7487	27.8425	27.7943	27.2131	27.3583	27.1645	26.7459	+	2.59466	-0.662313	12	12	12	33.7	33.7	33.7	46.108	0	115.49	1452100000	92
P39656	Dolichyl-diphosphooligosaccharide--protein glycosyltransferase 48 kDa subunit	DDOST	24.6364	25.544	25.3251	26.7562	NaN	25.0547	25.7736	NaN		0.0762421	-0.151288	12	12	12	45.6	45.6	45.6	50.8	0	97.432	331460000	37
P40121	Macrophage-capping protein	CAPG	27.385	27.3392	27.4691	26.9748	28.0736	27.7643	27.6452	28.2236	+	1.98234	0.634666	12	12	12	58.3	58.3	58.3	38.498	0	188.41	1883400000	135
P40227	T-complex protein 1 subunit zeta	CCT6A	28.228	28.3639	28.5812	28.3698	28.1964	28.2497	28.6087	27.9345		0.385999	-0.138432	23	23	19	57.6	57.6	49.2	58.024	0	279.24	2854900000	177
P40429;Q6NVV1	60S ribosomal protein L13a	RPL13A	24.3933	24.0362	23.451	24.1233	NaN	23.0875	23.0169	22.7084	+	2.06389	-1.06331	5	5	5	26.1	26.1	26.1	23.577	0	12.672	95108000	23
P40925	Malate dehydrogenase, cytoplasmic	MDH1	26.3764	26.0244	25.9946	25.9038	26.3132	26.6435	26.4466	26.3309		1.50056	0.358748	7	7	7	26.9	26.9	26.9	36.426	0	100.15	751540000	56
P40926	Malate dehydrogenase, mitochondrial	MDH2	29.8991	29.7307	29.5703	28.8134	30.1236	30.2285	30.0898	30.9244	+	1.45186	0.838202	18	18	18	59.5	59.5	59.5	35.503	0	323.31	9986900000	261
P40939	Trifunctional enzyme subunit alpha, mitochondrial;Long-chain enoyl-CoA hydratase;Long chain 3-hydroxyacyl-CoA dehydrogenase	HADHA	27.6255	27.7322	27.9477	27.9841	27.1329	27.3681	27.4265	26.6302	+	1.84123	-0.682928	26	26	26	49.5	49.5	49.5	82.999	0	323.31	1471700000	169
P41091;Q2VIR3	Eukaryotic translation initiation factor 2 subunit 3;Putative eukaryotic translation initiation factor 2 subunit 3-like protein	EIF2S3;EIF2S3L	25.427	25.6663	25.6664	25.554	24.8602	25.4332	25.5961	25.0739		0.979877	-0.337567	13	13	13	37.3	37.3	37.3	51.109	0	76.096	401310000	71
P41227	N-alpha-acetyltransferase 10	NAA10	23.4292	23.1114	23.263	23.0699	NaN	23.7415	23.7973	24.0946	+	2.36894	0.659421	5	5	5	30.2	30.2	30.2	26.458	0	20.503	122580000	20
P41250	Glycine--tRNA ligase	GARS	26.3284	26.5859	27.1361	27.0258	26.8388	26.6341	26.916	25.8448		0.28265	-0.21062	19	19	19	44.2	44.2	44.2	83.165	0	224.41	863390000	105
P41567	Eukaryotic translation initiation factor 1	EIF1	27.0185	26.6283	26.6188	26.5764	27.8296	27.3847	27.5553	28.2646	+	2.52623	1.04805	9	9	5	81.4	81.4	46	12.732	0	92.312	1551900000	55
P42126	Enoyl-CoA delta isomerase 1, mitochondrial	ECI1	23.1781	23.0088	23.046	22.9498	24.1028	23.1926	23.3209	23.2857		1.02632	0.429806	4	4	4	23.5	23.5	23.5	32.816	0	21.079	89238000	25
P42224	Signal transducer and activator of transcription 1-alpha/beta	STAT1	26.251	27.1757	26.9559	27.5625	25.6065	25.8604	26.834	25.05	+	1.3198	-1.14859	22	22	22	40.7	40.7	40.7	87.334	0	221.32	786450000	122
P42766	60S ribosomal protein L35	RPL35	23.6645	23.2659	23.1679	23.1274	NaN	23.6564	NaN	23.4929		0.633086	0.268264	4	4	4	22.8	22.8	22.8	14.551	0	31.398	81817000	19
P42771;P42772	Cyclin-dependent kinase inhibitor 2A	CDKN2A	25.0167	24.7362	24.613	23.9816	25.2183	25.6803	25.0002	26.0533	+	1.50739	0.901127	7	7	7	69.9	69.9	69.9	16.532	0	97.717	363860000	39
P43034	Platelet-activating factor acetylhydrolase IB subunit alpha	PAFAH1B1	25.6928	25.3982	25.1309	25.0264	25.3214	25.3125	25.1449	24.9226		0.330823	-0.136707	16	16	16	62.4	62.4	62.4	46.637	0	49.683	360050000	82
P43243	Matrin-3	MATR3	26.1093	26.1053	26.1677	25.9243	25.8438	26.0184	25.6572	26.006		1.00917	-0.195328	11	11	11	25	25	25	94.622	0	184.14	515430000	57
P43304	Glycerol-3-phosphate dehydrogenase, mitochondrial	GPD2	23.3324	23.6337	24.401	25.2455	23.9803	24.0791	23.6771	22.6789		0.463885	-0.549282	9	9	9	20.2	20.2	20.2	80.852	0	27.179	136060000	28
P43487	Ran-specific GTPase-activating protein	RANBP1	25.773	25.7041	26.0012	25.3001	26.5655	26.5635	26.6619	27.1843	+	2.62579	1.0492	5	5	5	50.7	50.7	50.7	23.31	0	84.951	804330000	58
P43490	Nicotinamide phosphoribosyltransferase	NAMPT	25.1759	25.6658	25.9348	25.8797	25.7687	25.8538	26.0055	25.043		0.00449558	0.0036993	9	9	9	30.3	30.3	30.3	55.52	0	203.89	451000000	47
P43686	26S protease regulatory subunit 6B	PSMC4	27.1443	26.8954	27.2338	26.5117	27.6797	27.1925	27.1571	27.7588		1.16299	0.500728	22	22	22	68.4	68.4	68.4	47.366	0	288.95	1345300000	123
P45880	Voltage-dependent anion-selective channel protein 2	VDAC2	27.1785	26.8385	26.4966	26.9671	26.657	27.4077	26.7514	27.1946		0.233877	0.132522	13	13	13	61.2	61.2	61.2	31.566	0	136.5	1195800000	94
P45974	Ubiquitin carboxyl-terminal hydrolase 5	USP5	25.6355	25.7357	26.0554	25.9778	NaN	25.5422	25.9095	24.5846		0.680334	-0.505651	14	14	13	31.5	31.5	30.3	95.785	0	84.213	412260000	59
P46060	Ran GTPase-activating protein 1	RANGAP1	24.1802	24.1611	24.0875	24.1259	NaN	23.905	24.3012	NaN		0.102091	-0.0355372	10	10	10	26.4	26.4	26.4	63.541	0	42.071	107940000	18
P46109	Crk-like protein	CRKL	23.6341	23.2409	NaN	NaN	23.7015	23.9655	23.4139	24.6173		0.531375	0.487041	8	8	8	34.7	34.7	34.7	33.777	0	37.199	123660000	29
P46776	60S ribosomal protein L27a	RPL27A	26.7259	26.5439	25.7816	26.5081	25.6114	26.6745	25.7969	25.7571		0.645276	-0.429884	6	6	6	32.4	32.4	32.4	16.561	0	67.187	660560000	57
P46777	60S ribosomal protein L5	RPL5	25.9517	26.079	25.7109	26.0144	25.503	26.0833	25.5637	25.4619		0.869157	-0.286015	11	11	11	34.7	34.7	34.7	34.362	0	53.844	508420000	68
P46778	60S ribosomal protein L21	RPL21	26.633	26.123	25.7886	26.0882	26.1382	26.5286	26.0284	26.0042		0.0267737	0.0166688	4	4	4	33.1	33.1	33.1	18.565	0	49.789	682200000	43
P46782	40S ribosomal protein S5;40S ribosomal protein S5, N-terminally processed	RPS5	26.1721	26.8247	27.0278	27.2346	26.9719	26.0806	26.3665	26.2059		0.645214	-0.408555	6	6	6	50	50	50	22.876	0	77.035	819000000	49
P46783;Q9NQ39	40S ribosomal protein S10	RPS10	27.3043	27.1649	27.2637	26.761	28.0412	27.5328	27.3007	28.0889		1.44097	0.617385	9	9	9	54.5	54.5	54.5	18.898	0	95.267	1661800000	117
P46926	Glucosamine-6-phosphate isomerase 1	GNPDA1	24.789	24.5728	24.8173	24.3676	25.2931	25.0678	24.9826	24.6779		1.17472	0.368677	10	10	6	58.8	58.8	38.1	32.668	0	57.812	281120000	35
P46937	Transcriptional coactivator YAP1	YAP1	25.2851	25.1606	25.0928	NaN	25.8304	25.8734	25.6578	26.3811	+	1.97717	0.75618	13	13	13	49.8	49.8	49.8	54.461	0	76.498	484360000	76
P46940;Q13576;Q86VI3	Ras GTPase-activating-like protein IQGAP1	IQGAP1	27.5313	28.5342	28.7174	29.3818	26.6657	27.3298	27.7264	26.2071	+	1.64809	-1.55895	55	55	55	46.7	46.7	46.7	189.25	0	323.31	2095200000	250
P47755	F-actin-capping protein subunit alpha-2	CAPZA2	26.6405	26.734	26.8005	26.0352	27.0556	27.1974	26.932	26.9435		1.37752	0.479605	13	13	11	67.5	67.5	58	32.949	0	111.6	1090600000	94
P47756	F-actin-capping protein subunit beta	CAPZB	26.7087	26.8309	26.1867	26.3388	26.0952	26.6127	26.911	25.9886		0.166565	-0.11438	14	14	14	61.4	61.4	61.4	31.35	0	80.101	874720000	71
P47813	Eukaryotic translation initiation factor 1A, X-chromosomal	EIF1AX	25.4621	23.3158	25.2348	NaN	26.3109	26.6078	26.4795	27.2833	+	1.62471	1.99947	7	7	2	38.2	38.2	7.6	16.46	0	80.445	688590000	46
P47895;O94788	Aldehyde dehydrogenase family 1 member A3	ALDH1A3	29.0839	29.1222	29.3071	29.4009	28.591	28.7973	29.1384	28.1656		1.36823	-0.555449	26	26	25	67.8	67.8	66.2	56.108	0	289.71	4339300000	274
P47897	Glutamine--tRNA ligase	QARS	23.4429	23.9471	24.0347	24.9768	NaN	23.2487	23.7198	NaN		0.543264	-0.616137	12	12	12	22.2	22.2	22.2	87.798	0	26.458	104390000	33
P47929	Galectin-7	LGALS7	31.2476	30.8961	30.6276	29.7657	31.7037	31.6694	31.1853	32.2191	+	1.49981	1.0601	11	11	11	75	75	75	15.075	0	323.31	25209000000	342
P47974	Zinc finger protein 36, C3H1 type-like 2	ZFP36L2	22.5663	NaN	22.936	22.2565	NaN	22.9414	22.649	23.1698		0.604088	0.33381	3	3	3	11.3	11.3	11.3	51.062	0	9.786	60745000	20
P47985;P0C7P4	Cytochrome b-c1 complex subunit Rieske, mitochondrial;Cytochrome b-c1 complex subunit 11;Putative cytochrome b-c1 complex subunit Rieske-like protein 1	UQCRFS1;UQCRFS1P1	24.4471	24.3938	NaN	23.9675	26.0249	25.0764	24.9318	25.7401	+	1.76513	1.17385	5	5	5	41.2	41.2	41.2	29.668	0	47.774	281480000	22
P48047	ATP synthase subunit O, mitochondrial	ATP5O	26.5254	26.2301	26.5358	25.8397	27.1817	26.8838	26.4702	27.642	+	1.3736	0.761634	12	12	12	67.6	67.6	67.6	23.277	0	111.63	1077000000	71
P48147	Prolyl endopeptidase	PREP	24.9348	24.9206	25.1114	25.4599	23.786	24.7027	25.4671	24.2169		0.720666	-0.563525	15	15	15	34.1	34.1	34.1	80.699	0	63.403	260160000	51
P48444	Coatomer subunit delta	ARCN1	25.7665	25.7209	25.9906	25.7695	25.8659	26.0107	26.0353	25.4477		0.0671106	0.0280347	16	16	16	40.7	40.7	40.7	57.21	0	96.537	540860000	69
P48556	26S proteasome non-ATPase regulatory subunit 8	PSMD8	23.9341	24.3047	24.5703	24.4769	24.9114	24.2257	24.4028	23.7657		0.00594755	0.00489092	7	7	7	28.3	28.3	28.3	39.611	0	43.883	182360000	35
P48637	Glutathione synthetase	GSS	26.4106	NaN	25.2191	NaN	26.7703	25.8794	27.2407	27.0783		0.727472	0.927264	16	16	16	43.9	43.9	43.9	52.384	0	98.794	549000000	49
P48643	T-complex protein 1 subunit epsilon	CCT5	28.1557	28.3158	28.1973	28.2704	28.0113	28.1832	28.4687	27.7446		0.369162	-0.132866	30	30	30	71.3	71.3	71.3	59.67	0	323.31	2617800000	207
P48735	Isocitrate dehydrogenase [NADP], mitochondrial	IDH2	24.8041	25.0059	25.1189	24.9361	24.7136	24.8866	24.5403	24.4754		1.4786	-0.31227	11	11	11	32.1	32.1	32.1	50.909	0	33.035	255190000	63
P48739	Phosphatidylinositol transfer protein beta isoform	PITPNB	24.0674	23.9353	24.0396	23.9781	23.8603	23.8332	24.208	24.034		0.0835279	-0.0212269	7	7	7	40.2	40.2	40.2	31.54	0	27.928	151150000	36
P49023	Paxillin	PXN	27.2835	27.1697	26.9718	26.6067	27.4988	27.7776	26.4648	27.9932		0.532936	0.425722	21	21	21	54.1	54.1	54.1	64.505	0	153.38	1604700000	155
P49189	4-trimethylaminobutyraldehyde dehydrogenase	ALDH9A1	24.3191	24.314	24.0841	24.2267	23.844	24.1752	24.6882	24.0753		0.0777481	-0.0402951	13	13	13	38.7	38.7	38.7	53.801	0	50.724	182420000	43
P49327	Fatty acid synthase;[Acyl-carrier-protein] S-acetyltransferase;[Acyl-carrier-protein] S-malonyltransferase;3-oxoacyl-[acyl-carrier-protein] synthase;3-oxoacyl-[acyl-carrier-protein] reductase;3-hydroxyacyl-[acyl-carrier-protein] dehydratase;Enoyl-[acyl-carrier-protein] reductase;Oleoyl-[acyl-carrier-protein] hydrolase	FASN	29.4787	30.6099	31.0506	31.4628	29.2131	29.3437	30.1065	28.4234	+	1.33843	-1.37881	100	100	100	57.7	57.7	57.7	273.42	0	323.31	9302100000	663
P49368	T-complex protein 1 subunit gamma	CCT3	27.9475	28.4754	28.2186	28.2322	27.7487	28.2314	28.2898	27.5156		0.591907	-0.272092	24	24	24	60	60	60	60.533	0	295.17	2463600000	190
P49411	Elongation factor Tu, mitochondrial	TUFM	27.5881	27.4554	27.6492	27.0887	27.3186	27.7596	27.011	27.528		0.072562	-0.0410604	19	19	19	54.9	54.9	54.9	49.541	0	167.34	1564400000	136
P49419	Alpha-aminoadipic semialdehyde dehydrogenase	ALDH7A1	25.3708	25.2557	25.0669	25.1275	24.9135	25.2584	25.2009	24.8076		0.585508	-0.160111	12	12	12	36.5	36.5	36.5	58.486	0	94.337	303310000	69
P49458	Signal recognition particle 9 kDa protein	SRP9	24.1526	23.4939	22.9857	22.6753	23.4858	24.3698	23.947	24.8732		0.987382	0.842083	2	2	2	25.6	25.6	25.6	10.112	0	11.678	155110000	17
P49585;Q9Y5K3	Choline-phosphate cytidylyltransferase A;Choline-phosphate cytidylyltransferase B	PCYT1A;PCYT1B	23.877	24.0777	23.9908	23.975	NaN	24.0503	23.6551	23.9673		0.336407	-0.0892512	6	6	6	26.2	26.2	26.2	41.731	0	19.823	135090000	23
P49588	Alanine--tRNA ligase, cytoplasmic	AARS	25.2173	25.4298	24.7035	25.1364	NaN	24.8496	24.9476	24.5425		0.7956	-0.341884	16	16	16	27.6	27.6	27.6	106.81	0	88.207	270670000	48
P49591	Serine--tRNA ligase, cytoplasmic	SARS	25.3471	25.2433	25.2123	25.313	24.7709	25.1697	25.1864	24.4411		1.1167	-0.386914	10	10	10	30.4	30.4	30.4	58.777	0	46.361	289890000	71
P49593	Protein phosphatase 1F	PPM1F	22.6752	NaN	22.6927	22.4457	22.9495	23.1761	NaN	23.4691	+	1.59942	0.593655	7	7	7	29.1	29.1	29.1	49.83	0	10.615	61908000	19
P49720	Proteasome subunit beta type-3	PSMB3	25.6092	25.3997	25.2314	24.8744	26.2043	25.5106	25.5446	25.8977		1.1919	0.510678	7	7	7	47.8	47.8	47.8	22.949	0	99.353	427510000	45
P49721	Proteasome subunit beta type-2	PSMB2	25.5297	25.2994	25.87	25.793	26.7295	26.0325	26.2016	25.8384		1.32975	0.577465	10	10	10	60.7	60.7	60.7	22.836	0	74.006	563940000	48
P49748	Very long-chain specific acyl-CoA dehydrogenase, mitochondrial	ACADVL	25.7224	25.5254	25.8343	25.6399	25.9681	25.5668	25.4011	25.6106		0.120371	-0.0438809	14	14	14	31.5	31.5	31.5	70.389	0	71.203	405850000	53
P49755	Transmembrane emp24 domain-containing protein 10	TMED10	23.6822	24.7789	25.041	25.183	NaN	23.7957	24.1169	23.1812		1.0472	-0.973341	8	8	8	40.2	40.2	40.2	24.976	0	55.465	147220000	25
P49773	Histidine triad nucleotide-binding protein 1	HINT1	27.9325	27.8101	28.4061	27.5036	28.8209	28.699	28.1894	29.2795	+	1.53811	0.834177	9	9	9	72.2	72.2	72.2	13.802	0	185.47	3451600000	135
P50213	Isocitrate dehydrogenase [NAD] subunit alpha, mitochondrial	IDH3A	25.1545	24.8883	25.2856	24.9717	25.2273	25.5282	25.2883	25.3987		1.37023	0.285571	9	9	9	27.3	27.3	27.3	39.591	0	47.269	348760000	42
P50395	Rab GDP dissociation inhibitor beta	GDI2	28.3227	28.5754	28.816	28.6484	28.771	28.4799	28.7642	27.8931		0.194231	-0.113553	26	26	18	73.5	73.5	55.7	50.663	0	323.31	3196500000	194
P50452;P50453	Serpin B8	SERPINB8	22.8544	NaN	22.7712	23.2145	22.9597	23.2463	23.3849	23.0833		0.657775	0.221897	6	5	5	21.4	18.7	18.7	42.766	0	18.39	78630000	24
P50454	Serpin H1	SERPINH1	28.4228	28.3529	28.6325	28.237	29.0145	28.5628	28.5114	28.94		1.19111	0.345887	20	20	20	55.3	55.3	55.3	46.44	0	296.72	3591800000	185
P50479	PDZ and LIM domain protein 4	PDLIM4	25.4242	24.7721	24.0309	23.1454	24.6452	25.679	24.6732	25.8752		0.726924	0.874982	11	11	11	55.2	55.2	55.2	35.398	0	57.91	356120000	64
P50502;Q8NFI4;Q8IZP2	Hsc70-interacting protein;Putative protein FAM10A5	ST13;ST13P5	26.5501	26.1472	25.5645	25.4379	26.2262	27.0756	26.5973	27.2292	+	1.31892	0.857152	11	11	11	28.2	28.2	28.2	41.331	0	80.226	890010000	53
P50552	Vasodilator-stimulated phosphoprotein	VASP	26.0757	25.7719	25.582	25.3964	26.163	26.2569	25.816	26.3309		1.25003	0.435212	8	8	8	25	25	25	39.829	0	118.12	572700000	80
P50570;Q9UQ16;Q05193	Dynamin-2	DNM2	24.1003	24.3622	25.0249	24.8948	24.3705	24.2203	24.6121	24.2644		0.432918	-0.228706	18	18	18	33.2	33.2	33.2	98.063	0	45.366	197720000	44
P50914	60S ribosomal protein L14	RPL14	25.4533	25.6016	25.6415	26.0298	NaN	25.4808	24.8904	25.2859		1.12871	-0.462519	4	4	4	21.9	21.9	21.9	23.432	0	23.102	305290000	33
P50990	T-complex protein 1 subunit theta	CCT8	27.192	27.5153	27.4966	27.2558	26.9484	27.2444	27.518	26.9991		0.567596	-0.187467	27	27	27	64.2	64.2	64.2	59.62	0	188.62	1415700000	142
P50991	T-complex protein 1 subunit delta	CCT4	27.3181	27.5409	27.6586	27.5736	27.5646	27.2106	27.6768	26.9072		0.429959	-0.183013	23	23	23	62.7	62.7	62.7	57.924	0	298.99	1414100000	131
P50995	Annexin A11	ANXA11	25.0689	25.073	25.2813	24.9414	25.3912	25.5695	25.3798	25.1762		1.44637	0.288004	13	13	13	28.3	28.3	28.3	54.389	0	48.637	377980000	51
P51148	Ras-related protein Rab-5C	RAB5C	25.1654	25.3056	25.0138	25.4562	24.4977	24.5995	25.1596	24.7418		1.50439	-0.485607	6	6	3	36.6	36.6	21.8	23.482	0	64.034	260270000	37
P51149	Ras-related protein Rab-7a	RAB7A	26.1973	26.8899	26.9009	27.2853	26.1949	26.4194	26.4182	26.5576		0.892004	-0.420871	13	13	13	71.5	71.5	71.5	23.489	0	166.9	826890000	78
P51553	Isocitrate dehydrogenase [NAD] subunit gamma, mitochondrial	IDH3G	24.3786	23.9421	24.1633	23.3084	24.3416	24.6085	24.0622	24.2017		0.659833	0.355374	7	7	7	32.3	32.3	32.3	42.794	0	34.372	161270000	40
P51571	Translocon-associated protein subunit delta	SSR4	24.3128	24.1138	24.3889	25.0423	24.7578	24.2734	24.7551	23.1367		0.216216	-0.233691	4	4	4	23.7	23.7	23.7	18.998	0	16.19	182470000	22
P51659	Peroxisomal multifunctional enzyme type 2;(3R)-hydroxyacyl-CoA dehydrogenase;Enoyl-CoA hydratase 2	HSD17B4	26.6897	26.6259	26.7048	26.5148	26.5767	26.576	26.4929	26.2781		0.943932	-0.152841	26	26	26	51.8	51.8	51.8	79.685	0	144.12	807670000	148
P51665	26S proteasome non-ATPase regulatory subunit 7	PSMD7	26.3558	26.1898	26.709	26.1606	27.0502	26.5209	26.5214	26.6451		0.950066	0.330623	11	11	11	56.2	56.2	56.2	37.025	0	132.15	839400000	97
P51858	Hepatoma-derived growth factor	HDGF	26.5293	26.0346	26.3424	25.5387	26.9785	26.8941	26.6179	27.2935	+	1.75523	0.834794	10	10	9	53.8	53.8	49.6	26.788	0	121.48	971700000	79
P51970	NADH dehydrogenase [ubiquinone] 1 alpha subcomplex subunit 8	NDUFA8	25.2334	24.7124	24.8712	24.4524	25.5072	25.1835	25.2631	26.0108	+	1.45965	0.6738	8	8	8	72.7	72.7	72.7	20.105	0	54.827	350980000	47
P51991	Heterogeneous nuclear ribonucleoprotein A3	HNRNPA3	28.1433	28.119	28.2164	27.4334	28.6161	28.5957	28.2197	28.9686		1.39675	0.621994	19	19	19	39.9	39.9	39.9	39.594	0	298.73	3126500000	173
P52209	6-phosphogluconate dehydrogenase, decarboxylating	PGD	25.4955	26.1538	26.4713	26.7219	26.1223	25.3813	26.4928	25.7951		0.311924	-0.262765	15	15	15	47	47	47	53.139	0	66.908	588720000	78
P52272	Heterogeneous nuclear ribonucleoprotein M	HNRNPM	27.3799	27.2468	27.1986	27.0327	27.2399	27.7859	27.294	27.6747		0.942004	0.284154	25	25	25	49	49	49	77.515	0	270.06	1545900000	173
P52306	Rap1 GTPase-GDP dissociation stimulator 1	RAP1GDS1	24.2139	24.621	24.9985	24.8133	NaN	24.0014	24.1625	NaN		1.06094	-0.579658	11	11	11	23.4	23.4	23.4	66.316	0	82.168	148860000	26
P52565	Rho GDP-dissociation inhibitor 1	ARHGDIA	29.0574	28.6529	28.6473	28.0285	29.4412	29.4964	29.0396	29.6247	+	1.76039	0.80398	11	11	11	76.5	76.5	76.5	23.207	0	282.66	5129600000	167
P52566	Rho GDP-dissociation inhibitor 2	ARHGDIB	25.3762	25.4347	25.2838	24.9548	26.0267	25.9777	25.6838	26.4057	+	2.22691	0.761112	8	8	8	56.7	56.7	56.7	22.988	0	105.47	529630000	57
P52597	Heterogeneous nuclear ribonucleoprotein F;Heterogeneous nuclear ribonucleoprotein F, N-terminally processed	HNRNPF	27.045	26.7347	26.8027	26.1624	27.1158	27.4035	26.7085	27.378		0.96474	0.465252	14	12	12	62.2	55.7	55.7	45.671	0	162.03	1041300000	77
P52788	Spermine synthase	SMS	25.1346	25.5394	25.8209	25.7752	25.986	25.2798	25.9481	NaN		0.258498	0.170417	10	10	10	64.8	64.8	64.8	41.268	0	69.279	372100000	44
P52907	F-actin-capping protein subunit alpha-1	CAPZA1	28.003	27.3564	27.6144	27.0372	28.4692	28.3019	27.7722	28.4133	+	1.52998	0.736422	12	10	10	67.1	63.6	63.6	32.922	0	193.22	2351100000	142
P53004	Biliverdin reductase A	BLVRA	25.5124	25.285	25.6034	25.2165	25.7728	25.4536	25.6466	25.497		0.797769	0.188173	8	8	8	37.2	37.2	37.2	33.428	0	64.588	381510000	68
P53367	Arfaptin-1	ARFIP1	23.4596	23.2489	23.805	23.449	24.0998	23.8985	23.9662	24.2312	+	2.18448	0.558311	9	9	9	43.4	43.4	43.4	41.738	0	37.042	142000000	37
P53396	ATP-citrate synthase	ACLY	27.8908	28.5203	28.7649	28.918	28.0873	27.908	28.3249	27.3913		1.02242	-0.595635	42	42	42	56.9	56.9	56.9	120.84	0	323.31	2587400000	314
P53582	Methionine aminopeptidase 1	METAP1	25.7233	25.0392	25.5636	24.9036	25.9193	25.7293	24.9936	25.6752		0.42671	0.271946	13	13	13	61.1	61.1	61.1	43.215	0	114.57	424070000	65
P53597	Succinyl-CoA ligase [ADP/GDP-forming] subunit alpha, mitochondrial	SUCLG1	23.8747	23.4751	23.8986	23.2367	NaN	24.1993	24.1915	24.7177	+	1.5819	0.748263	6	6	6	31.8	31.8	31.8	36.249	0	22.624	168820000	24
P53602	Diphosphomevalonate decarboxylase	MVD	24.4909	24.5155	24.6686	24.144	24.5771	24.3281	24.602	23.9941		0.171479	-0.0794177	11	11	11	55.5	55.5	55.5	43.404	0	51.652	185240000	42
P53618	Coatomer subunit beta	COPB1	25.0744	26.0056	26.3101	26.7222	23.3225	25.0037	25.955	NaN		0.79945	-1.2677	23	23	23	33.3	33.3	33.3	107.14	0	107.06	389090000	84
P53621	Coatomer subunit alpha;Xenin;Proxenin	COPA	23.0148	25.9932	26.1395	26.6479	NaN	23.5736	25.6819	NaN		0.231068	-0.821115	31	31	31	39.7	39.7	39.7	138.34	0	129.46	287800000	74
P53634	Dipeptidyl peptidase 1;Dipeptidyl peptidase 1 exclusion domain chain;Dipeptidyl peptidase 1 heavy chain;Dipeptidyl peptidase 1 light chain	CTSC	28.9696	28.7696	28.7123	28.1142	29.4903	29.327	28.9999	29.7247	+	1.68288	0.744017	16	16	16	48.6	48.6	48.6	51.853	0	179.41	6404400000	174
P53999	Activated RNA polymerase II transcriptional coactivator p15	SUB1	26.2054	25.1855	25.5687	24.9324	27.1996	26.0357	26.2047	26.6923	+	1.4947	1.06006	8	8	8	37	37	37	14.395	0	116.33	628150000	38
P54577	Tyrosine--tRNA ligase, cytoplasmic;Tyrosine--tRNA ligase, cytoplasmic, N-terminally processed	YARS	25.0619	25.0852	24.836	25.0582	24.2795	25.1051	25.2287	24.3331		0.485047	-0.273706	11	11	11	30.5	30.5	30.5	59.143	0	50.141	292560000	62
P54578	Ubiquitin carboxyl-terminal hydrolase 14	USP14	24.7442	25.1663	25.2048	25.5015	25.2264	25.1108	25.7602	24.3758		0.0382649	-0.0358806	8	8	8	24.7	24.7	24.7	56.068	0	71.236	326250000	42
P54727	UV excision repair protein RAD23 homolog B	RAD23B	26.7243	25.898	26.0891	25.7248	27.1742	26.8488	26.6047	27.597	+	1.67212	0.947108	15	15	15	53.8	53.8	53.8	43.171	0	188.99	1013000000	82
P54819	Adenylate kinase 2, mitochondrial;Adenylate kinase 2, mitochondrial, N-terminally processed	AK2	27.3192	27.0599	27.12	26.7587	27.526	27.5189	26.9568	27.64		0.911766	0.34598	12	12	12	66.5	66.5	66.5	26.477	0	148.71	1396200000	98
P54886	Delta-1-pyrroline-5-carboxylate synthase;Glutamate 5-kinase;Gamma-glutamyl phosphate reductase	ALDH18A1	23.9277	24.0261	24.3317	24.8007	23.1554	23.8915	24.035	22.9377		1.21229	-0.766644	12	12	12	19.5	19.5	19.5	87.301	0	53.698	129160000	46
P54920;Q9H115	Alpha-soluble NSF attachment protein	NAPA	24.6326	24.6531	24.6553	24.31	24.7319	24.7522	25.2696	24.8982		1.23083	0.350222	14	14	14	66.1	66.1	66.1	33.232	0	98.132	260770000	61
P55036;A2A3N6	26S proteasome non-ATPase regulatory subunit 4	PSMD4	25.9586	25.6041	25.3737	24.9635	25.8343	26.0831	25.9907	26.3572		1.33735	0.591359	9	9	9	38.2	38.2	38.2	40.736	0	104.32	550270000	64
P55060	Exportin-2	CSE1L	24.7299	25.7149	25.2617	26.7676	NaN	24.8308	25.5499	NaN		0.247179	-0.428181	10	10	10	13.8	13.8	13.8	110.42	0	32.474	267910000	27
P55072	Transitional endoplasmic reticulum ATPase	VCP	30.0578	30.1869	30.4794	30.3267	29.7481	30.1114	30.0427	29.2697		1.16484	-0.469724	49	49	49	70.1	70.1	70.1	89.321	0	323.31	9121600000	453
P55084	Trifunctional enzyme subunit beta, mitochondrial;3-ketoacyl-CoA thiolase	HADHB	27.702	27.6162	27.9586	27.1489	28.1939	27.9691	27.7419	28.1548		1.07157	0.408492	16	16	16	50.2	50.2	50.2	51.294	0	146.61	2042500000	136
P55145	Mesencephalic astrocyte-derived neurotrophic factor	MANF	26.205	25.5186	25.2974	24.5381	26.4263	26.2691	26.3732	26.9734	+	1.60039	1.12074	10	10	10	45.6	45.6	45.6	20.7	0	52.565	713100000	76
P55209	Nucleosome assembly protein 1-like 1	NAP1L1	27.4122	27.1999	27.6748	27.2581	27.9823	27.741	27.5272	28.0459		1.47713	0.437864	12	10	10	54	51.4	51.4	45.374	0	157.54	1798900000	121
P55263	Adenosine kinase	ADK	25.582	25.7127	25.5861	25.67	25.7688	25.9673	25.8487	25.5632		0.818895	0.149249	16	16	16	59.1	59.1	59.1	40.545	0	92.502	481820000	70
P55735	Protein SEC13 homolog	SEC13	25.2575	25.6336	26.0171	25.1414	26.0023	25.597	25.6331	25.5872		0.377686	0.192495	9	9	9	48.8	48.8	48.8	35.54	0	103.63	427080000	65
P55769	NHP2-like protein 1;NHP2-like protein 1, N-terminally processed	NHP2L1	24.2249	23.7645	22.8439	22.8611	23.0882	24.3027	24.7151	24.4788		0.703775	0.7226	3	3	3	31.2	31.2	31.2	14.173	0	25.002	163380000	21
P55786;A6NEC2	Puromycin-sensitive aminopeptidase	NPEPPS	25.1867	25.7455	26.3063	26.9727	25.6268	24.9001	26.0782	24.4975		0.728011	-0.777167	20	20	20	35.4	35.4	35.4	103.28	0	113.92	441780000	76
P55795	Heterogeneous nuclear ribonucleoprotein H2	HNRNPH2	24.5562	23.955	24.1811	23.4937	24.459	24.9866	24.6512	25.088	+	1.51788	0.749686	11	6	6	39.9	27.4	27.4	49.263	0	90.955	209950000	36
P55884	Eukaryotic translation initiation factor 3 subunit B	EIF3B	25.232	25.6489	25.5891	25.3512	25.2799	25.3503	25.4406	24.38		0.61226	-0.342572	13	13	13	24.7	24.7	24.7	92.48	0	72.706	333780000	47
P56385	ATP synthase subunit e, mitochondrial	ATP5I	24.374	NaN	24.2457	NaN	25.2326	24.4884	24.6229	25.1049		0.941807	0.552344	2	2	2	37.7	37.7	37.7	7.9331	0	24.496	201730000	21
P56537	Eukaryotic translation initiation factor 6	EIF6	27.896	27.358	27.5134	26.9519	28.3644	28.0012	28.1597	28.2822	+	1.97778	0.772061	10	10	10	74.7	74.7	74.7	26.599	0	294.8	2259500000	101
P58546	Myotrophin	MTPN	26.9557	26.5093	26.7074	26.0824	27.4149	27.5874	27.447	27.9334	+	2.47921	1.03197	8	8	8	88.1	88.1	88.1	12.895	0	270.56	1473300000	88
P59998	Actin-related protein 2/3 complex subunit 4	ARPC4	26.0487	26.1112	26.1576	26.0352	26.8958	26.0333	26.3444	25.9771		0.479818	0.224491	10	10	10	68.5	68.5	68.5	19.667	0	69.02	692450000	69
P60174	Triosephosphate isomerase	TPI1	31.1887	30.7251	30.5773	29.8809	31.446	31.4463	31.0025	31.9754	+	1.39248	0.874547	20	20	20	70.3	70.3	70.3	30.791	0	323.31	20989000000	359
P60228	Eukaryotic translation initiation factor 3 subunit E	EIF3E	24.544	24.8047	24.5834	25.1176	24.1599	24.0745	25.2114	23.5341		0.664793	-0.517433	11	11	11	36.6	36.6	36.6	52.22	0	50.052	205360000	58
P60660	Myosin light polypeptide 6	MYL6	30.8662	29.5527	29.3699	28.9915	29.8113	30.3477	30.0296	30.7401		0.54928	0.5371	10	10	8	73.5	73.5	57.6	16.93	0	323.31	10239000000	132
P60842	Eukaryotic initiation factor 4A-I	EIF4A1	29.3144	29.0996	28.8813	28.7928	29.1188	29.26	29.0146	29.0651		0.303232	0.0926037	24	24	15	76.6	76.6	52	46.153	0	323.31	4829200000	262
P60866	40S ribosomal protein S20	RPS20	26.0138	25.7723	24.9508	24.6202	25.479	25.848	25.292	26.1985		0.418181	0.365067	5	5	5	31.1	31.1	31.1	13.373	0	31.484	477210000	49
P60900	Proteasome subunit alpha type-6	PSMA6	26.7538	26.1596	25.8881	25.7407	26.8986	26.9102	26.8802	26.8956	+	1.83896	0.760621	12	12	12	54.9	54.9	54.9	27.399	0	112.56	974480000	94
P60903	Protein S100-A10	S100A10	29.8578	30.1028	30.2123	29.4675	30.815	30.5171	30.1142	30.7314	+	1.49962	0.634344	10	10	10	58.8	58.8	58.8	11.203	0	195.24	11239000000	224
P60953	Cell division control protein 42 homolog	CDC42	26.1688	26.6037	27.3075	27.6934	25.7939	26.0319	26.2384	25.1737	+	1.47448	-1.13386	8	8	8	48.7	48.7	48.7	21.258	0	91.015	776740000	58
P60981	Destrin	DSTN	28.0181	27.8778	27.9343	27.6488	28.7716	28.3862	28.6985	28.4478	+	2.92097	0.706282	14	14	14	75.2	75.2	75.2	18.506	0	120.91	2848100000	104
P61019	Ras-related protein Rab-2A	RAB2A	24.3555	25.1647	24.7363	25.6679	NaN	23.9633	24.1366	23.4635	+	1.52633	-1.12661	10	10	4	59	59	27.8	23.545	0	89.999	182380000	37
P62837;P61077;Q9Y2X8;P51668	Ubiquitin-conjugating enzyme E2 D2;Ubiquitin-conjugating enzyme E2 D3;Ubiquitin-conjugating enzyme E2 D4;Ubiquitin-conjugating enzyme E2 D1	UBE2D2;UBE2D3;UBE2D4;UBE2D1	23.8421	24.3601	NaN	24.6882	NaN	24.3261	24.1459	24.8272		0.159984	0.136265	2	2	2	28.6	28.6	28.6	16.735	0	9.4605	184660000	18
P61086	Ubiquitin-conjugating enzyme E2 K	UBE2K	24.2505	NaN	24.3726	NaN	25.4338	24.5577	24.7262	24.7902		0.908863	0.565439	8	8	8	69.5	69.5	69.5	22.406	0	44.03	211320000	31
P61088;Q5JXB2	Ubiquitin-conjugating enzyme E2 N	UBE2N	25.0085	24.6566	25.2157	24.8758	25.9423	25.8307	25.3955	26.2783	+	2.2727	0.92255	11	11	11	79.6	79.6	79.6	17.138	0	51.688	435600000	54
P61106	Ras-related protein Rab-14	RAB14	23.8666	24.6521	25.6228	26.4802	NaN	23.7992	24.186	23.4645		0.949655	-1.33884	9	9	9	56.7	56.7	56.7	23.897	0	63.815	218530000	32
P61158;Q9C0K3;Q9P1U1	Actin-related protein 3	ACTR3	27.3739	27.5973	27.4134	27.5246	27.394	27.551	27.5813	26.8993		0.306557	-0.120862	21	21	21	70.6	70.6	70.6	47.371	0	178.55	1576600000	136
P61160	Actin-related protein 2	ACTR2	26.5451	27.1003	27.1119	27.2812	27.1946	26.2015	26.7792	25.9463		0.721867	-0.479228	15	15	15	57.4	57.4	57.4	44.76	0	221.58	888470000	101
P61163	Alpha-centractin	ACTR1A	27.4628	27.0706	27.6966	27.3063	28.2761	27.5581	27.4635	27.634		0.75786	0.348834	14	14	9	55.9	55.9	37.8	42.613	0	255.01	1645900000	113
P61221	ATP-binding cassette sub-family E member 1	ABCE1	23.9279	23.8978	24.611	25.2264	23.3647	23.8424	23.2569	23.3097	+	1.5218	-0.972342	13	13	13	34.9	34.9	34.9	67.314	0	103.07	138150000	38
P61224;A6NIZ1;P62834	Ras-related protein Rap-1b;Ras-related protein Rap-1b-like protein;Ras-related protein Rap-1A	RAP1B;RAP1A	24.6898	25.4039	25.2776	25.64	25.8207	24.8636	24.9946	25.13		0.0610538	-0.0506253	9	9	9	67.9	67.9	67.9	20.825	0	73.704	341760000	38
P61247	40S ribosomal protein S3a	RPS3A	27.166	27.0099	27.0115	27.1985	26.9949	27.2345	27.0724	27.2146		0.165413	0.0326343	13	13	13	42.8	42.8	42.8	29.945	0	131.68	1309300000	111
Q9UNX3;P61254	60S ribosomal protein L26-like 1;60S ribosomal protein L26	RPL26L1;RPL26	25.0713	24.3742	NaN	23.654	NaN	24.6544	24.2275	24.5472		0.0912456	0.10981	6	6	6	37.9	37.9	37.9	17.256	0	12.147	182770000	23
P61289	Proteasome activator complex subunit 3	PSME3	23.6606	23.0295	23.4979	NaN	23.3355	23.6791	23.4669	23.8313		0.382137	0.182215	4	4	4	20.9	20.9	20.9	29.506	0	27.498	102550000	34
P61313	60S ribosomal protein L15	RPL15	24.6886	25.9001	25.5472	25.9304	NaN	NaN	24.9138	23.7862		0.986076	-1.16658	6	6	6	35.3	35.3	35.3	24.146	0	18.144	245640000	19
P61353	60S ribosomal protein L27	RPL27	27.2584	26.7284	26.731	26.5395	26.847	27.2459	26.913	27.001		0.478845	0.187371	7	7	7	49.3	49.3	49.3	15.798	0	36.977	1166100000	62
P61586	Transforming protein RhoA	RHOA	26.7066	27.2861	27.6271	27.9933	26.6438	26.8804	26.9163	26.416		1.22541	-0.689176	10	10	3	71	71	24.9	21.768	0	119.29	1151900000	66
P61604	10 kDa heat shock protein, mitochondrial	HSPE1	28.383	27.9137	27.7045	26.9687	28.5396	28.6923	28.2508	29.5202	+	1.34071	1.00827	8	8	8	70.6	70.6	70.6	10.932	0	42.751	3476700000	107
P61916	Epididymal secretory protein E1	NPC2	26.3334	26.0309	25.4713	NaN	NaN	26.3519	26.429	26.5329		0.890477	0.492762	5	5	5	41.1	41.1	41.1	16.57	0	19.928	781980000	45
P61923	Coatomer subunit zeta-1	COPZ1	24.9047	25.3589	25.4491	25.398	26.1717	24.8698	25.277	25.0098		0.0605548	0.0544095	3	3	3	29.4	29.4	29.4	20.198	0	30.382	336970000	27
P61960	Ubiquitin-fold modifier 1	UFM1	25.3993	25.4144	26.0668	24.9495	26.8441	25.9652	26.0084	27.4554	+	1.39616	1.11077	4	4	4	72.9	72.9	72.9	9.1175	0	47.312	715610000	25
P61970	Nuclear transport factor 2	NUTF2	26.4589	25.6705	26.2944	25.9048	27.3053	26.8447	26.5969	27.1842	+	2.01045	0.900639	5	5	5	78	78	78	14.478	0	111.35	996780000	41
P61978	Heterogeneous nuclear ribonucleoprotein K	HNRNPK	29.2556	29.0325	29.3158	28.6627	29.7307	29.5729	29.471	30.2351	+	1.64725	0.685783	22	22	22	57.5	57.5	57.5	50.976	0	323.31	6708200000	235
P61981	14-3-3 protein gamma;14-3-3 protein gamma, N-terminally processed	YWHAG	28.5425	27.9924	28.1016	27.731	29.1868	28.573	28.9192	28.6787	+	1.85926	0.74752	13	10	10	62.8	53	53	28.302	0	197.97	2741900000	74
P62081	40S ribosomal protein S7	RPS7	28.39	28.0931	28.7834	27.6614	29.2592	28.7093	28.5156	29.5008		1.22115	0.764238	11	11	11	58.2	58.2	58.2	22.127	0	276.14	3786700000	77
P62136	Serine/threonine-protein phosphatase PP1-alpha catalytic subunit	PPP1CA	26.5356	26.5112	26.5904	26.6359	26.3247	26.472	26.857	26.4696		0.118751	-0.0374203	18	18	5	64.5	64.5	20.3	37.512	0	210.55	839750000	120
P62140	Serine/threonine-protein phosphatase PP1-beta catalytic subunit	PPP1CB	23.4057	23.0817	22.8671	23.206	22.9253	23.2816	23.8183	23.6796		0.58082	0.2861	16	6	6	53.8	23.9	23.9	37.186	0	25.893	102070000	30
P62191	26S protease regulatory subunit 4	PSMC1	26.0999	25.8843	26.1053	25.7621	26.0496	25.9008	25.5722	25.7668		0.484345	-0.140554	17	17	17	46.4	46.4	46.4	49.184	0	89.562	523640000	67
P62195	26S protease regulatory subunit 8	PSMC5	27.0074	26.7534	27.2347	26.6446	27.3391	27.1162	26.8935	27.2295		0.698531	0.234539	22	22	21	64.8	64.8	61.8	45.626	0	296.84	1237100000	131
P62241	40S ribosomal protein S8	RPS8	27.8582	27.4839	27.0358	27.3116	26.9261	27.6446	26.9555	27.3206		0.379705	-0.21069	12	12	12	50.5	50.5	50.5	24.205	0	155.46	1522800000	93
P62244	40S ribosomal protein S15a	RPS15A	24.9784	24.9635	25.4273	25.1708	25.2706	25.4359	24.9714	26.0454		0.548397	0.295854	8	8	8	60	60	60	14.839	0	42.221	407870000	48
P62249	40S ribosomal protein S16	RPS16	25.6512	25.7908	25.2078	25.5567	25.3242	25.8861	25.4645	26.1038		0.268152	0.143018	7	7	7	47.3	47.3	47.3	16.445	0	38.994	476000000	64
P62258	14-3-3 protein epsilon	YWHAE	29.7154	29.4597	29.4725	28.8744	30.0579	29.912	29.7886	30.1066	+	1.64185	0.585767	22	20	20	77.6	74.5	74.5	29.174	0	283.63	8389900000	252
P62263	40S ribosomal protein S14	RPS14	27.0675	26.2427	26.2105	25.6441	26.4439	27.0162	26.4757	27.1989		0.680623	0.492477	10	10	10	68.9	68.9	68.9	16.273	0	67.751	993700000	71
P62266	40S ribosomal protein S23	RPS23	25.2886	25.1143	25.5786	NaN	25.9031	25.9641	25.7142	25.8129	+	1.98597	0.521395	4	4	4	35.7	35.7	35.7	15.807	0	25.405	466770000	21
P62269	40S ribosomal protein S18	RPS18	23.7845	24.4217	24.7766	25.1252	25.1667	25.3418	24.5213	25.943		0.883974	0.7162	7	7	7	32.2	32.2	32.2	17.718	0	17.388	309110000	36
P62277	40S ribosomal protein S13	RPS13	24.9132	25.5341	25.0562	25.2406	24.9583	25.201	24.9818	25.9205		0.112322	0.0793772	10	10	10	45	45	45	17.222	0	40.965	409260000	56
P62280	40S ribosomal protein S11	RPS11	25.3197	25.6141	25.7076	25.7721	25.1961	25.4626	25.1254	25.3364		1.38317	-0.323282	5	5	5	39.2	39.2	39.2	18.431	0	27.675	402240000	33
P62304	Small nuclear ribonucleoprotein E	SNRPE	24.6334	24.5346	24.6781	24.4456	26.1129	25.3459	24.5234	25.1434		1.11513	0.708406	5	5	5	69.6	69.6	69.6	10.803	0	36.8	264510000	22
P62308;A8MWD9	Small nuclear ribonucleoprotein G;Putative small nuclear ribonucleoprotein G-like protein 15	SNRPG;SNRPGP15	25.4259	24.4028	24.8968	24.1331	25.8156	25.5901	25.1741	25.62	+	1.41955	0.835313	3	3	3	57.9	57.9	57.9	8.496	0	16.229	340880000	19
P62314	Small nuclear ribonucleoprotein Sm D1	SNRPD1	24.3326	23.8932	24.142	23.4873	NaN	24.7154	24.2018	25.4161		1.11781	0.814	3	3	3	43.7	43.7	43.7	13.281	0	13.581	212330000	33
P62316	Small nuclear ribonucleoprotein Sm D2	SNRPD2	25.0781	23.7394	23.7451	23.1973	24.9074	24.8921	24.3892	25.7644		1.11328	1.04829	9	9	9	59.3	59.3	59.3	13.527	0	41.347	271390000	47
P62318	Small nuclear ribonucleoprotein Sm D3	SNRPD3	25.9038	25.595	25.8067	24.9549	26.1605	26.0211	25.3078	26.3767		0.603156	0.401427	5	5	5	49.2	49.2	49.2	13.916	0	56.128	564420000	55
P62328	Thymosin beta-4;Hematopoietic system regulatory peptide	TMSB4X	30.4552	29.1255	28.0326	27.5922	29.409	30.0937	30.0009	30.8424		0.930637	1.28515	5	5	5	86.4	86.4	86.4	5.0526	0	133.09	9830700000	110
P62333	26S protease regulatory subunit 10B	PSMC6	26.1537	26.1185	26.2765	25.8534	26.4101	26.3482	26.1183	25.9482		0.322914	0.10565	16	16	16	56.3	56.3	56.3	44.172	0	133.33	654370000	76
P62424	60S ribosomal protein L7a	RPL7A	26.0562	26.6773	26.7532	27.0508	24.6924	26.3007	25.9249	25.7274	+	1.28334	-0.97307	14	14	14	43.2	43.2	43.2	29.995	0	74.81	668460000	71
P62495	Eukaryotic peptide chain release factor subunit 1	ETF1	24.3798	24.3205	24.3261	24.0131	23.8694	24.6374	24.3661	24.0827		0.0389063	-0.0209765	8	8	8	27.5	27.5	27.5	49.03	0	32.188	195260000	39
P62701;Q8TD47;P22090	40S ribosomal protein S4, X isoform	RPS4X	26.4534	26.6026	26.5373	26.8692	26.0974	26.6861	26.1584	26.9259		0.278523	-0.148662	16	16	16	55.1	55.1	55.1	29.597	0	147.58	835020000	97
P62750	60S ribosomal protein L23a	RPL23A	26.9918	26.2001	26.6188	25.7674	26.7619	26.743	26.2431	27.1129		0.451377	0.320723	10	10	10	44.9	44.9	44.9	17.695	0	64.292	962010000	69
P62753	40S ribosomal protein S6	RPS6	27.3202	27.0239	27.4297	26.8258	26.8405	26.9353	26.5239	26.9348		1.04665	-0.34124	9	9	9	32.1	32.1	32.1	28.68	0	91.228	1147300000	67
P62805	Histone H4	HIST1H4A	26.8748	28.0108	28.2417	28.7428	28.1347	28.6046	27.725	28.7094		0.299977	0.325922	14	14	14	68.9	68.9	68.9	11.367	0	180.74	2930800000	114
P62820	Ras-related protein Rab-1A	RAB1A	25.091	25.2994	25.7006	25.3973	NaN	24.6779	24.9398	24.4812	+	1.80943	-0.672433	10	5	5	64.9	42.4	42.4	22.677	0	53.717	260930000	26
P62826	GTP-binding nuclear protein Ran	RAN	27.9091	27.654	27.9853	27.7048	28.4768	28.1315	28.133	28.4095	+	2.11287	0.474392	12	12	12	46.8	46.8	46.8	24.423	0	117.99	2459600000	122
P62829	60S ribosomal protein L23	RPL23	25.143	25.6823	25.9409	25.7886	25.5386	26.2178	25.4346	26.1137		0.297952	0.187488	6	6	6	33.6	33.6	33.6	14.865	0	70.671	475570000	45
P62841	40S ribosomal protein S15	RPS15	27.6266	27.1382	27.5385	27.0159	28.4677	27.8663	27.5004	27.6941		1.12502	0.55233	5	5	5	55.9	55.9	55.9	17.04	0	75.175	1816300000	74
P62847	40S ribosomal protein S24	RPS24	27.3022	27.0006	26.6996	26.6409	27.2092	27.349	26.9999	27.5934		0.983489	0.377076	5	5	5	35.3	35.3	35.3	15.423	0	45.611	1249600000	42
P62851	40S ribosomal protein S25	RPS25	24.943	24.6604	23.7285	24.3819	24.9611	25.2252	24.6186	24.8876		0.863267	0.494679	3	3	3	16.8	16.8	16.8	13.742	0	21.536	256840000	23
P62854;Q5JNZ5	40S ribosomal protein S26;Putative 40S ribosomal protein S26-like 1	RPS26;RPS26P11	26.2462	25.4493	24.9452	25.1829	25.2994	25.9115	24.6772	24.5488		0.35344	-0.346653	3	3	3	31.3	31.3	31.3	13.015	0	19.888	370230000	23
P62857	40S ribosomal protein S28	RPS28	26.8261	26.4746	26.2857	25.259	27.2602	27.0568	26.4612	27.7609		1.12038	0.923419	5	5	5	44.9	44.9	44.9	7.8409	0	39.028	1077600000	37
P62861	40S ribosomal protein S30	FAU	25.9179	24.9871	24.3575	24.5404	25.2822	25.9608	25.6002	26.6203		1.05032	0.915154	3	3	3	20.3	20.3	20.3	6.6478	0	10.347	495690000	30
P62873;P16520	Guanine nucleotide-binding protein G(I)/G(S)/G(T) subunit beta-1	GNB1	26.7172	26.6019	26.976	26.7	27.1719	26.7641	27.3685	26.4824		0.40618	0.197953	14	14	9	59.4	59.4	41.2	37.377	0	214.72	1053500000	77
P62879	Guanine nucleotide-binding protein G(I)/G(S)/G(T) subunit beta-2	GNB2	26.0737	26.2191	26.4814	26.1777	26.6384	26.1645	26.6701	26.1068		0.397315	0.156949	12	7	6	60	41.8	37.6	37.331	0	105.06	683410000	51
P62888	60S ribosomal protein L30	RPL30	26.5	26.2645	26.0159	25.6418	26.3825	26.4519	26.4503	26.3536		0.8191	0.30401	6	6	6	51.3	51.3	51.3	12.784	0	54.239	696010000	47
P62899	60S ribosomal protein L31	RPL31	24.7243	NaN	NaN	24.5963	25.1325	24.9884	24.8418	25.2703		1.29641	0.397934	3	3	3	25.6	25.6	25.6	14.463	0	25.826	272700000	18
P62906	60S ribosomal protein L10a	RPL10A	25.3787	26.1286	26.714	26.7987	24.9902	25.4372	25.5594	25.0976	+	1.49122	-0.98388	8	8	8	37.3	37.3	37.3	24.831	0	53.408	477610000	68
P62910	60S ribosomal protein L32	RPL32	26.4571	25.7306	25.1471	25.0303	25.4136	26.3841	25.6666	26.6675		0.450554	0.441688	7	7	7	34.8	34.8	34.8	15.86	0	44.406	655250000	55
P62913	60S ribosomal protein L11	RPL11	26.2765	26.2919	26.3545	26.0734	26.3059	26.489	25.6565	26.0797		0.2503	-0.11632	9	9	9	50.6	50.6	50.6	20.252	0	99.277	634960000	55
P62917	60S ribosomal protein L8	RPL8	27.0449	26.4499	27.158	27.027	26.6139	26.6317	26.5605	26.3223		1.16638	-0.387832	8	8	8	45.9	45.9	45.9	28.024	0	113.33	934240000	66
P62937;P0DN26;A0A0B4J2A2;A0A075B767;A0A075B759;Q9Y536;F5H284	Peptidyl-prolyl cis-trans isomerase A;Peptidyl-prolyl cis-trans isomerase A, N-terminally processed	PPIA	32.2363	31.5185	31.4934	30.7991	32.0808	32.5329	31.708	32.9916		1.04608	0.816517	14	14	14	75.2	75.2	75.2	18.012	0	308.27	43077000000	254
P62942	Peptidyl-prolyl cis-trans isomerase FKBP1A	FKBP1A	29.5499	29.1411	28.8027	28.5014	30.0458	30.2517	29.5159	30.6586	+	1.84771	1.11922	10	10	10	84.3	84.3	84.3	11.951	0	233.63	7941600000	150
P62979;P62987;P0CG47;P0CG48	Ubiquitin-40S ribosomal protein S27a;Ubiquitin;40S ribosomal protein S27a;Ubiquitin-60S ribosomal protein L40;Ubiquitin;60S ribosomal protein L40;Polyubiquitin-B;Ubiquitin;Polyubiquitin-C;Ubiquitin	RPS27A;UBA52;UBB;UBC	26.9175	27.1436	27.1514	26.9633	26.7974	27.0969	27.0401	26.861		0.458269	-0.0951238	6	6	6	50.6	50.6	50.6	17.965	0	71.036	1179200000	59
P62995	Transformer-2 protein homolog beta	TRA2B	25.2286	23.8973	24.484	23.9101	25.476	25.2896	24.4456	25.5969		1.04367	0.822009	6	6	6	28.5	28.5	28.5	33.665	0	49.702	282210000	34
P63000;P60763	Ras-related C3 botulinum toxin substrate 1	RAC1	24.686	24.8512	25.0447	26.577	NaN	24.019	24.6881	23.3221		1.04291	-1.28003	7	7	4	45.3	45.3	29.7	21.45	0	31.73	213680000	33
P63010	AP-2 complex subunit beta	AP2B1	23.9072	24.3386	23.9561	24.5396	NaN	24.1181	24.4809	NaN		0.169579	0.114136	18	18	9	27.2	27.2	15.5	104.55	0	63.737	126300000	44
P63104	14-3-3 protein zeta/delta	YWHAZ	30.7792	30.59	30.5771	30.3297	31.2115	30.9692	31.0965	30.7933	+	1.886	0.448663	21	19	18	75.1	71.8	63.7	27.745	0	323.31	17241000000	213
P63151;Q66LE6;Q00005	Serine/threonine-protein phosphatase 2A 55 kDa regulatory subunit B alpha isoform	PPP2R2A	25.6742	25.7645	25.9451	25.2344	26.3142	25.7876	25.9079	25.6351		0.573966	0.256654	13	13	13	49.9	49.9	49.9	51.691	0	179.48	492170000	57
P63167	Dynein light chain 1, cytoplasmic	DYNLL1	25.6143	25.6412	25.3601	25.7471	25.3217	25.6551	25.7486	25.2361		0.278428	-0.100333	5	5	3	64	64	39.3	10.366	0	34.578	402160000	42
P63173	60S ribosomal protein L38	RPL38	26.7857	26.4859	26.3945	26.0989	27.1826	27.2316	26.8174	27.3906	+	2.06545	0.714306	4	4	4	52.9	52.9	52.9	8.2178	0	29.697	1083000000	41
P63208	S-phase kinase-associated protein 1	SKP1	26.1589	26.1903	26.4241	NaN	26.9166	26.6531	26.7928	26.9121	+	2.57435	0.5609	10	10	10	66.9	66.9	66.9	18.658	0	58.829	821850000	60
P63220	40S ribosomal protein S21	RPS21	27.1359	26.365	26.6101	25.646	27.2395	26.8091	27.0403	27.7645		1.08796	0.774117	8	8	8	71.1	71.1	71.1	9.1113	0	200.23	1169200000	67
P63241;Q6IS14;Q9GZV4	Eukaryotic translation initiation factor 5A-1;Eukaryotic translation initiation factor 5A-1-like	EIF5A;EIF5AL1	29.3641	28.9957	29.0117	28.5993	29.6439	29.8337	29.8614	30.2945	+	2.33966	0.915665	17	17	17	78.6	78.6	78.6	16.832	0	323.31	6988200000	190
P63244	Guanine nucleotide-binding protein subunit beta-2-like 1;Guanine nucleotide-binding protein subunit beta-2-like 1, N-terminally processed	GNB2L1	28.3023	27.9529	28.0533	27.7334	28.1991	28.3403	28.5265	28.2337		1.19068	0.3144	18	18	18	81.4	81.4	81.4	35.076	0	248.8	2702400000	156
P63261	Actin, cytoplasmic 2;Actin, cytoplasmic 2, N-terminally processed	ACTG1	34.0863	33.9851	33.9731	33.9858	34.0665	34.1335	34.1789	33.7725		0.118489	0.0302582	36	36	2	88.8	88.8	4.8	41.792	0	323.31	153680000000	1135
P63313;CON__P21752	Thymosin beta-10	TMSB10	30.2089	28.7071	27.0085	26.6798	28.4854	29.2417	29.5541	30.1687		0.653793	1.21141	5	5	5	81.8	81.8	81.8	5.0256	0	98.712	5845000000	102
P67775	Serine/threonine-protein phosphatase 2A catalytic subunit alpha isoform	PPP2CA	25.8412	25.8755	26.0416	26.1209	25.8635	25.6408	25.9743	25.3558		0.865182	-0.261207	12	12	1	58.3	58.3	4.2	35.594	0	114.06	499180000	79
P67809	Nuclease-sensitive element-binding protein 1	YBX1	26.4121	25.8535	24.5629	24.1538	25.7774	26.3609	25.9313	26.8248		0.843509	0.978055	10	4	4	27.8	20.4	20.4	35.924	0	82.199	639510000	56
P67936	Tropomyosin alpha-4 chain	TPM4	30.0471	29.5831	29.3916	28.9747	30.1547	30.3751	30.0042	30.7059	+	1.62365	0.810859	27	27	17	61.7	61.7	41.5	28.521	0	323.31	10206000000	280
P68032;P68133;P63267;P62736	Actin, alpha cardiac muscle 1;Actin, alpha skeletal muscle;Actin, gamma-enteric smooth muscle;Actin, aortic smooth muscle	ACTC1;ACTA1;ACTG2;ACTA2	31.3766	31.6076	32.2966	31.8652	32.0163	31.8727	31.1761	31.0211		0.361524	-0.264958	22	7	7	67.6	35.5	35.5	42.019	0	230.94	34014000000	142
P68036;A0A1B0GUS4	Ubiquitin-conjugating enzyme E2 L3	UBE2L3	26.1461	25.9332	26.3127	25.8511	27.3173	26.2924	26.1283	26.4239		0.841259	0.479703	5	5	5	42.9	42.9	42.9	17.861	0	97.869	713550000	36
P68104;Q5VTE0	Elongation factor 1-alpha 1;Putative elongation factor 1-alpha-like 3	EEF1A1;EEF1A1P5	31.5779	31.6827	31.6586	31.4477	31.4622	31.5492	31.4715	31.1819		0.926716	-0.175546	21	21	11	69.9	69.9	39.8	50.14	0	323.31	24692000000	610
P68363;A6NHL2;Q9H853	Tubulin alpha-1B chain	TUBA1B	31.7193	31.7884	32.0329	31.9403	31.764	31.8141	31.9041	31.4524		0.518648	-0.136596	30	30	0	81.6	81.6	0	50.151	0	323.31	31271000000	644
P68366	Tubulin alpha-4A chain	TUBA4A	27.5746	28.0273	28.3595	28.2996	28.2517	28.0138	28.3368	27.8724		0.093511	0.0533838	27	8	8	76.6	29.9	29.9	49.924	0	212.56	2366100000	93
P68371	Tubulin beta-4B chain	TUBB4B	31.8903	31.7675	32.0307	31.824	32.0077	31.9814	31.9092	31.5502		0.0464967	-0.016005	28	28	1	74.6	74.6	2.7	49.83	0	323.31	32603000000	624
P68400;Q8NEV1	Casein kinase II subunit alpha;Casein kinase II subunit alpha 3	CSNK2A1;CSNK2A3	25.362	25.3018	25.696	25.4499	26.2396	25.6087	25.5061	25.9527		1.02502	0.374328	9	9	9	40.2	40.2	40.2	45.143	0	61.19	444620000	54
P68402	Platelet-activating factor acetylhydrolase IB subunit beta	PAFAH1B2	27.2899	27.0005	27.0805	26.8635	28.015	27.65	27.2625	27.9202	+	1.8524	0.653345	7	7	7	65.5	65.5	65.5	25.569	0	138.42	1661000000	64
P68431;Q16695;Q6NXT2	Histone H3.1;Histone H3.1t;Histone H3.3C	HIST1H3A;HIST3H3;H3F3C	27.5261	27.9797	28.5638	29.0753	29.342	28.9087	27.8111	29.2104		0.5019	0.531822	5	5	1	45.6	45.6	23.5	15.404	0	76.303	3703300000	35
P78371	T-complex protein 1 subunit beta	CCT2	28.8805	29.0094	28.9487	28.7812	29.1183	29.1174	28.9903	28.8405		0.652067	0.11167	32	32	32	67.9	67.9	67.9	57.488	0	323.31	4482500000	259
P78417	Glutathione S-transferase omega-1	GSTO1	26.5415	26.1777	26.0981	25.4479	27.2562	26.6998	26.237	26.4419		0.955516	0.592412	11	11	11	42.3	42.3	42.3	27.566	0	85.484	753700000	59
P82650	28S ribosomal protein S22, mitochondrial	MRPS22	23.8426	23.2222	23.2915	22.9033	23.8676	23.7182	23.203	23.659		0.575455	0.296996	11	11	11	46.1	46.1	46.1	41.28	0	31.462	115500000	32
P83731	60S ribosomal protein L24	RPL24	26.1851	26.019	25.6637	26.1825	24.8859	25.9239	25.2612	25.5316		1.29599	-0.611934	5	5	5	29.3	29.3	29.3	17.779	0	30.152	489030000	31
P84077;P61204	ADP-ribosylation factor 1;ADP-ribosylation factor 3	ARF1;ARF3	26.9204	27.3053	27.8815	27.9327	27.5029	26.7539	27.0861	26.3588		0.854768	-0.584543	13	13	10	78.5	78.5	54.7	20.697	0	252.81	1252300000	100
P84090	Enhancer of rudimentary homolog	ERH	25.7749	24.6702	24.2895	23.7679	25.293	25.3753	25.2677	25.9819		0.953155	0.853857	4	4	4	46.2	46.2	46.2	12.259	0	65.815	377650000	30
P84103	Serine/arginine-rich splicing factor 3	SRSF3	26.3667	25.3731	25.0342	24.517	25.7962	25.9221	25.5929	26.5484		0.708538	0.642147	4	3	3	28.7	28.7	28.7	19.329	0	23.443	527720000	34
P98179	RNA-binding protein 3	RBM3	25.388	25.3512	25.6598	24.8766	26.1697	26.015	25.5556	26.5806	+	1.53562	0.76134	2	2	2	31.8	31.8	31.8	17.17	0	34.468	518400000	31
P99999;CON__P62894	Cytochrome c	CYCS	25.4703	25.3242	24.7942	24.3584	25.2817	25.5036	24.9962	26.3166		0.681489	0.53775	7	7	7	46.7	46.7	46.7	11.749	0	50.226	374030000	29
Q00169	Phosphatidylinositol transfer protein alpha isoform	PITPNA	22.6968	NaN	22.7537	NaN	23.5962	23.2942	23.1038	23.1166		1.48041	0.552407	5	5	5	24.1	24.1	24.1	31.806	0	14.469	61442000	19
Q00341	Vigilin	HDLBP	25.7788	26.4017	26.9062	26.6139	23.9561	25.8099	25.7093	24.3111	+	1.4942	-1.47854	18	18	18	21.8	21.8	21.8	141.45	0	128.08	501020000	82
Q00577	Transcriptional activator protein Pur-alpha	PURA	23.3616	NaN	22.9799	22.6216	23.1202	23.8094	23.5927	24.1186		1.10087	0.672559	3	3	3	18	18	18	34.91	0	14.798	109950000	20
Q00610	Clathrin heavy chain 1	CLTC	28.3932	29.6136	29.8176	30.2938	28.4661	28.4737	29.4063	27.8363		0.973591	-0.983967	72	72	58	57	57	48.2	191.61	0	323.31	4714500000	413
Q00688	Peptidyl-prolyl cis-trans isomerase FKBP3	FKBP3	25.9554	25.53	25.2137	24.8409	25.9145	26.4099	25.9953	26.8048	+	1.54012	0.896119	7	7	7	38.8	38.8	38.8	25.177	0	77.811	636980000	70
Q00796	Sorbitol dehydrogenase	SORD	23.2631	22.9517	23.6108	23.5373	23.7753	23.7891	23.7428	22.9793		0.411551	0.230936	4	4	4	21.6	21.6	21.6	38.324	0	33.368	111380000	23
Q00839	Heterogeneous nuclear ribonucleoprotein U	HNRNPU	28.0456	27.9627	27.9694	28.1555	27.2914	28.0073	27.7184	27.626		1.28307	-0.372538	26	26	26	42.9	42.9	42.9	90.583	0	240.98	2062000000	164
Q01082;P11277;O15020	Spectrin beta chain, non-erythrocytic 1	SPTBN1	22.6468	26.0471	26.8544	27.4592	NaN	24.0144	25.424	23.6909		0.450828	-1.37538	34	34	33	23.5	23.5	23.1	274.61	0	138.44	425050000	101
Q01105;P0DME0	Protein SET;Protein SETSIP	SET;SETSIP	28.9998	28.376	28.0884	27.6261	28.9651	29.0581	29.0567	29.8338	+	1.4584	0.955861	13	13	13	48.3	48.3	48.3	33.488	0	218.36	4509300000	106
Q01130;Q9BRL6	Serine/arginine-rich splicing factor 2	SRSF2	23.9884	NaN	23.1131	23.4585	NaN	23.7371	22.9171	23.8007		0.030924	-0.0350456	3	3	3	18.6	18.6	18.6	25.476	0	43.997	101460000	20
Q01469;A8MUU1	Fatty acid-binding protein, epidermal	FABP5	25.8993	25.4313	25.4918	25.0322	26.376	26.4387	26.4055	26.9852	+	2.498	1.08773	12	12	12	65.9	65.9	65.9	15.164	0	128.98	746170000	88
Q01518;P40123	Adenylyl cyclase-associated protein 1	CAP1	29.9397	29.6642	29.6158	29.2929	29.9567	29.5716	29.953	29.7574		0.51772	0.181537	32	32	32	64.6	64.6	64.6	51.901	0	323.31	7632900000	284
Q01581;P54868	Hydroxymethylglutaryl-CoA synthase, cytoplasmic	HMGCS1	26.2934	25.9585	26.1559	25.9434	26.0254	25.718	25.6979	25.3927		1.30975	-0.379276	16	16	16	59.4	59.4	59.4	57.293	0	109.5	498230000	72
Q01813	ATP-dependent 6-phosphofructokinase, platelet type	PFKP	26.3806	27.0541	27.1994	27.5054	26.2862	26.2734	27.1438	25.3595		0.89495	-0.769148	33	33	30	50.4	50.4	45.7	85.595	0	208.22	896590000	189
Q02218;Q9ULD0	2-oxoglutarate dehydrogenase, mitochondrial	OGDH	23.63	24.422	24.892	25.0101	NaN	23.4706	23.3081	NaN		1.09432	-1.09917	11	11	11	19.3	19.3	19.3	115.93	0	63.815	110500000	38
Q02543	60S ribosomal protein L18a	RPL18A	23.2392	23.6839	23.2306	23.8068	NaN	23.0449	22.8653	NaN		1.08952	-0.535012	5	5	5	19.9	19.9	19.9	20.762	0	17.271	62355000	19
Q02750	Dual specificity mitogen-activated protein kinase kinase 1	MAP2K1	24.8991	NaN	24.84	24.2817	24.6129	24.2937	24.3344	24.0066		0.79094	-0.361732	9	9	4	31.8	31.8	15.5	43.439	0	54.647	199090000	42
Q02790	Peptidyl-prolyl cis-trans isomerase FKBP4;Peptidyl-prolyl cis-trans isomerase FKBP4, N-terminally processed	FKBP4	26.3692	26.1742	26.1238	25.811	26.2851	26.6157	26.4317	26.5095		1.34753	0.34095	22	22	22	65.6	65.6	65.6	51.804	0	106.33	798940000	140
Q02809	Procollagen-lysine,2-oxoglutarate 5-dioxygenase 1	PLOD1	22.6947	23.2994	23.4353	NaN	22.9331	22.446	22.6594	NaN		0.800386	-0.463648	11	11	11	20.5	20.5	20.5	83.549	0	34.17	49370000	19
Q02818	Nucleobindin-1	NUCB1	26.9429	26.3481	26.4744	25.4882	26.9965	26.792	26.7821	27.5923		1.05269	0.727333	21	21	21	52.1	52.1	52.1	53.879	0	134.89	1044500000	121
Q02878	60S ribosomal protein L6	RPL6	26.1649	26.3425	26.5059	26.6095	25.3685	25.8752	25.7428	25.5661	+	2.70775	-0.767578	9	9	9	34	34	34	32.728	0	66.732	586980000	66
Q03135	Caveolin-1	CAV1	25.5431	26.6644	26.0455	27.5787	NaN	24.8563	25.4613	24.1173	+	1.36323	-1.64629	5	5	5	41	41	41	20.471	0	62.523	455530000	41
Q03154	Aminoacylase-1	ACY1	24.8497	23.5229	24.0883	23.2694	24.8759	24.7289	23.7518	24.2935		0.510033	0.479959	7	7	7	29.7	29.7	29.7	45.884	0	33.004	177430000	41
Q03252	Lamin-B2	LMNB2	25.0306	24.3812	24.4743	23.9152	24.489	24.9328	24.6638	25.443		0.673496	0.431849	14	13	12	30	28.7	26.6	69.948	0	94.35	276280000	56
Q04446	1,4-alpha-glucan-branching enzyme	GBE1	22.7953	23.4975	23.8167	23.98	23.6859	22.8467	23.6607	22.7817		0.328095	-0.278623	7	7	7	16.8	16.8	16.8	80.473	0	26.171	85720000	33
Q04637	Eukaryotic translation initiation factor 4 gamma 1	EIF4G1	25.5786	26.389	26.1856	26.7182	23.7192	25.0674	25.1234	23.1285	+	1.91613	-1.9582	22	22	20	21.8	21.8	20.1	175.49	0	79.816	372730000	92
Q04760	Lactoylglutathione lyase	GLO1	28.2728	27.8279	28.1583	27.2859	28.8882	28.5813	28.0828	29.0176		1.32746	0.756279	16	16	16	87	87	87	20.777	0	155.27	3161800000	142
Q04828;P42330;P17516	Aldo-keto reductase family 1 member C1;Aldo-keto reductase family 1 member C3	AKR1C1;AKR1C3	23.2522	23.1367	NaN	23.0905	23.7734	23.1957	23.6562	23.5673		1.28309	0.38837	4	4	2	20.4	20.4	8.4	36.788	0	15.006	95614000	23
Q04837	Single-stranded DNA-binding protein, mitochondrial	SSBP1	26.2785	26.2232	26.3123	25.3625	27.5266	26.4737	26.6849	27.3631	+	1.52078	0.967903	6	6	6	45.3	45.3	45.3	17.259	0	142.14	961520000	48
Q04917	14-3-3 protein eta	YWHAH	24.9471	NaN	24.945	24.5715	NaN	25.3708	25.3568	25.0776		1.33154	0.447191	8	6	6	32.1	28	28	28.218	0	88.637	309470000	24
Q05519	Serine/arginine-rich splicing factor 11	SRSF11	22.8324	22.1825	NaN	NaN	23.0566	23.1823	22.7025	22.483		0.485585	0.348689	3	3	3	8.9	8.9	8.9	53.542	0	26.366	63450000	20
Q05682	Caldesmon	CALD1	26.3022	25.7017	25.1605	24.7549	24.7941	26.1179	26.0759	26.5646		0.344789	0.408344	12	12	12	22.6	22.6	22.6	93.23	0	80.846	610020000	75
Q06323	Proteasome activator complex subunit 1	PSME1	26.4291	26.056	25.5766	25.5863	26.2725	26.5043	26.0937	26.759		1.01815	0.495397	10	10	10	51.8	51.8	51.8	28.723	0	45.523	683290000	62
Q06830	Peroxiredoxin-1	PRDX1	29.2429	29.2472	29.0137	28.5901	29.5537	29.7378	29.6442	29.9629	+	2.12116	0.701177	18	18	15	72.4	72.4	60.8	22.11	0	209.9	6715100000	207
Q07020	60S ribosomal protein L18	RPL18	25.8898	26.1346	25.7396	26.5196	24.7219	24.8045	25.1902	24.5043	+	2.89574	-1.26567	5	5	5	29.3	29.3	29.3	21.634	0	60.001	383310000	26
Q07021	Complement component 1 Q subcomponent-binding protein, mitochondrial	C1QBP	26.7268	26.4683	26.5701	25.7757	27.3063	26.7934	26.7365	27.5581		1.30961	0.713336	8	8	8	53.5	53.5	53.5	31.362	0	90.308	992430000	104
Q07065	Cytoskeleton-associated protein 4	CKAP4	26.5663	27.3944	27.5082	28.2012	26.1331	26.8207	26.7244	26.4403		1.27638	-0.887888	21	21	21	47.5	47.5	47.5	66.022	0	176.9	1112800000	143
Q07666	KH domain-containing, RNA-binding, signal transduction-associated protein 1	KHDRBS1	25.9148	25.7936	26.142	25.3811	26.5658	25.9326	26.0016	26.4467		0.97928	0.428809	4	4	4	18.7	18.7	18.7	48.227	0	74.018	602090000	34
Q07866;Q9H0B6	Kinesin light chain 1	KLC1	23.1889	NaN	24.2399	24.0146	NaN	23.3855	24.0682	22.7434		0.34541	-0.415407	8	8	8	18.5	18.5	18.5	65.309	0	26.015	97199000	25
Q07955	Serine/arginine-rich splicing factor 1	SRSF1	25.1791	24.5087	24.6343	23.9123	25.3726	25.004	24.512	25		0.626719	0.413528	9	9	9	35.1	35.1	35.1	27.744	0	28.505	282630000	37
Q07960	Rho GTPase-activating protein 1	ARHGAP1	25.7388	25.677	26.1434	25.9472	26.7821	25.9421	26.3575	25.9118		0.80064	0.371766	16	16	16	58.8	58.8	58.8	50.435	0	87.464	587010000	59
Q08211	ATP-dependent RNA helicase A	DHX9	24.2964	24.9488	25.4354	25.5839	NaN	24.8554	23.5828	NaN		0.656155	-0.847031	16	16	16	18.7	18.7	18.7	140.96	0	86.435	172770000	37
Q08257	Quinone oxidoreductase	CRYZ	25.8579	25.8682	25.8248	25.0041	26.4882	26.0259	26.1267	26.4162		1.39912	0.625515	11	11	11	49.5	49.5	49.5	35.206	0	116.32	597450000	70
Q08380	Galectin-3-binding protein	LGALS3BP	24.841	24.5832	24.5238	24.1639	25.0698	24.4556	24.8435	24.8946		0.741864	0.287916	8	8	8	23.8	23.8	23.8	65.33	0	48.791	242830000	34
Q08431	Lactadherin;Lactadherin short form;Medin	MFGE8	24.063	23.45	24.2375	23.6919	24.0683	24.0734	23.73	23.6147		0.0175189	0.0110188	8	8	8	27.1	27.1	27.1	43.104	0	23.575	139740000	32
Q09028	Histone-binding protein RBBP4	RBBP4	24.4561	24.164	24.2039	23.9231	NaN	24.7108	24.0892	24.1071		0.212788	0.115577	8	5	5	36.7	32.7	32.7	47.655	0	35.738	185640000	24
Q09666	Neuroblast differentiation-associated protein AHNAK	AHNAK	30.5515	31.6391	32.1781	32.5944	29.1128	30.3821	30.9551	29.6887	+	1.53835	-1.70611	246	246	246	68.3	68.3	68.3	629.09	0	323.31	19557000000	1626
Q12792	Twinfilin-1	TWF1	25.0403	25.0781	25.0455	25.5423	25.5964	25.389	25.3012	25.2416		0.687223	0.205528	9	8	8	44.9	42.9	42.9	40.282	0	98.442	369060000	47
Q12860	Contactin-1	CNTN1	23.4338	NaN	23.2904	22.9243	23.3868	22.9043	23.2825	23.2788		0.00567473	-0.00305001	5	5	5	7.2	7.2	7.2	113.32	0	13.497	79474000	26
Q12904	Aminoacyl tRNA synthase complex-interacting multifunctional protein 1;Endothelial monocyte-activating polypeptide 2	AIMP1	24.8115	24.6941	25.3096	24.7453	24.9977	24.8672	24.0459	24.1857		0.627222	-0.36598	10	10	10	52.2	52.2	52.2	34.352	0	36.802	232030000	58
Q12905	Interleukin enhancer-binding factor 2	ILF2	26.1177	26.3673	26.5252	26.5426	27.0132	26.0951	26.6345	26.2978		0.217636	0.121925	15	15	15	58.5	58.5	58.5	43.062	0	116.75	710580000	97
Q12906;Q96SI9	Interleukin enhancer-binding factor 3	ILF3	26.1196	26.179	26.3718	26.3937	26.1784	26.1951	26.2746	25.8194		0.570764	-0.149168	23	23	23	36.1	36.1	36.1	95.337	0	128.85	695010000	107
Q12931	Heat shock protein 75 kDa, mitochondrial	TRAP1	23.3794	23.6885	23.8137	23.6505	23.4505	NaN	23.1848	NaN		0.924043	-0.31542	11	11	11	22.2	22.2	22.2	80.109	0	40.862	66812000	36
Q13011	Delta(3,5)-Delta(2,4)-dienoyl-CoA isomerase, mitochondrial	ECH1	24.119	24.2917	24.0899	NaN	24.884	24.264	24.4165	24.4162		0.968642	0.328325	8	8	8	43.9	43.9	43.9	35.816	0	50.796	170450000	46
Q13045	Protein flightless-1 homolog	FLII	23.0844	25.2307	25.4512	26.2336	NaN	23.3671	24.6456	NaN		0.385999	-0.993618	20	20	20	25.1	25.1	25.1	144.75	0	78.997	186610000	50
Q13126	S-methyl-5-thioadenosine phosphorylase	MTAP	25.6415	25.6667	25.4803	25.158	25.7808	25.9021	25.6733	25.8208		1.29357	0.307603	9	9	9	50.2	50.2	50.2	31.236	0	74.737	443680000	35
Q13148	TAR DNA-binding protein 43	TARDBP	25.5974	25.082	25.1634	24.6518	25.7773	25.3957	25.458	25.5547		1.0363	0.422747	7	7	7	35.7	35.7	35.7	44.739	0	75.308	379410000	35
Q13151	Heterogeneous nuclear ribonucleoprotein A0	HNRNPA0	25.7143	25.5482	25.7854	24.8362	26.2709	25.793	25.3686	26.1165		0.681805	0.416177	8	8	8	38.7	38.7	38.7	30.84	0	134.8	480250000	63
Q13162	Peroxiredoxin-4	PRDX4	24.8375	25.2887	25.291	25.3517	25.3002	25.1147	25.0781	24.9074		0.263106	-0.0920963	11	9	9	42.8	38.4	38.4	30.54	0	48.186	315070000	48
Q13177	Serine/threonine-protein kinase PAK 2;PAK-2p27;PAK-2p34	PAK2	25.8527	25.7266	25.9885	25.3972	25.7449	26.0409	25.8195	26.1577		0.592824	0.199544	18	18	12	56.9	56.9	43.1	58.042	0	109.99	591880000	118
Q13185;P45973	Chromobox protein homolog 3	CBX3	24.9089	24.6714	23.3721	NaN	24.4425	24.6993	24.2435	25.0592		0.264881	0.293667	7	7	6	37.7	37.7	29	20.811	0	32.76	220560000	33
Q13188	Serine/threonine-protein kinase 3;Serine/threonine-protein kinase 3 36kDa subunit;Serine/threonine-protein kinase 3 20kDa subunit	STK3	22.7395	22.6925	22.8099	22.3903	NaN	22.9158	22.1773	22.7451		0.0745492	-0.0453604	6	6	4	16.1	16.1	11	56.3	0	16.765	54717000	19
Q13200	26S proteasome non-ATPase regulatory subunit 2	PSMD2	25.8766	26.3567	26.6733	26.6557	25.5897	25.631	26.3261	24.6153		1.11629	-0.850027	22	22	22	39.8	39.8	39.8	100.2	0	132.68	537640000	111
Q13217	DnaJ homolog subfamily C member 3	DNAJC3	24.5961	24.2086	24.1363	24.0803	NaN	24.756	24.5353	24.6431		1.33439	0.389522	9	9	9	33.3	33.3	33.3	57.579	0	62.695	201040000	39
Q13242	Serine/arginine-rich splicing factor 9	SRSF9	24.0393	23.0199	22.4947	22.4122	23.5244	24.0748	23.1636	24.741		0.877858	0.884439	6	6	6	30.3	30.3	30.3	25.542	0	21.524	137350000	22
Q13263	Transcription intermediary factor 1-beta	TRIM28	25.3773	25.2432	25.6092	25.1329	25.1102	25.5758	24.8255	24.7913		0.60106	-0.264927	20	20	20	46.2	46.2	46.2	88.549	0	124.99	360940000	98
Q13283	Ras GTPase-activating protein-binding protein 1	G3BP1	26.8171	26.6756	26.6231	25.9783	26.8204	27.1658	26.8105	27.8182		1.09062	0.630198	18	18	16	47.6	47.6	44.8	52.164	0	145.39	1285800000	141
Q13347	Eukaryotic translation initiation factor 3 subunit I	EIF3I	26.6603	26.4543	26.8007	25.9483	27.3089	26.8156	26.806	27.1417		1.30962	0.552123	13	13	13	64	64	64	36.501	0	145.82	1049700000	104
Q13404	Ubiquitin-conjugating enzyme E2 variant 1	UBE2V1	24.5336	NaN	24.0607	23.4664	24.7277	24.8357	24.4316	25.1206		1.24251	0.758685	7	7	3	49	49	21.1	16.495	0	22.842	226360000	37
Q13409	Cytoplasmic dynein 1 intermediate chain 2	DYNC1I2	25.9359	25.8262	26.0023	25.4283	25.6479	25.7297	26.1214	25.6134		0.0400416	-0.020051	14	14	14	44.5	44.5	44.5	71.456	0	131.32	490630000	76
Q13435	Splicing factor 3B subunit 2	SF3B2	24.7642	24.5175	24.7123	24.1331	24.3592	24.8795	24.5982	25.3499		0.466619	0.264925	13	13	13	29.6	29.6	29.6	100.23	0	60.549	257720000	55
Q13442	28 kDa heat- and acid-stable phosphoprotein	PDAP1	24.5703	23.3813	NaN	22.831	NaN	24.5416	24.3192	25.4826		0.884885	1.18697	7	7	7	24.9	24.9	24.9	20.63	0	62.854	198590000	38
Q13501	Sequestosome-1	SQSTM1	24.2424	24.0889	24.4868	23.8747	24.8095	24.9906	24.6838	24.5055	+	1.88608	0.574106	11	11	11	60.7	60.7	60.7	47.687	0	73.716	223630000	40
Q13509;CON__ENSEMBL:ENSBTAP00000025008;Q9H4B7	Tubulin beta-3 chain	TUBB3	26.2502	26.1551	26.8272	26.603	27.1902	26.5842	26.5064	26.3678		0.367998	0.203256	23	7	7	63.8	31.8	31.8	50.432	0	88.049	814840000	55
Q13526;O15428	Peptidyl-prolyl cis-trans isomerase NIMA-interacting 1	PIN1	24.7028	24.4147	24.8955	23.7724	25.45	25.2959	24.8824	25.6207	+	1.60133	0.865901	6	6	6	66.3	66.3	66.3	18.243	0	50.198	315730000	38
Q13561	Dynactin subunit 2	DCTN2	26.3847	26.1978	26.3126	25.8159	26.5662	26.874	26.7922	27.2937	+	1.92189	0.703751	17	17	17	58.4	58.4	58.4	44.23	0	141.27	1006400000	99
Q13596	Sorting nexin-1	SNX1	23.32	23.0999	23.0155	22.6258	22.6853	23.263	22.9314	23.5145		0.134913	0.0832281	9	9	8	21.6	21.6	19.7	59.069	0	38.521	82579000	29
Q13610	Periodic tryptophan protein 1 homolog	PWP1	22.8135	NaN	22.9123	NaN	23.811	23.8604	22.4447	23.1842		0.391646	0.462198	5	5	5	24.2	24.2	24.2	55.827	0	12.169	78392000	22
Q13642	Four and a half LIM domains protein 1	FHL1	27.0051	26.4572	25.9027	25.1908	26.6523	26.9848	25.536	27.4495		0.404696	0.516696	16	16	16	46.4	46.4	46.4	36.263	0	88.945	961370000	96
Q13751	Laminin subunit beta-3	LAMB3	31.2288	31.1503	31.8643	32.3252	30.2271	30.7481	30.3041	29.8423	+	2.18249	-1.36176	56	56	56	65.7	65.7	65.7	129.57	0	323.31	19026000000	656
Q13753	Laminin subunit gamma-2	LAMC2	30.8021	30.4587	31.1095	31.3289	29.4739	30.1032	29.8865	29.4023	+	2.51535	-1.20832	47	47	47	52.4	52.4	52.4	130.97	0	323.31	12110000000	587
Q13813	Spectrin alpha chain, non-erythrocytic 1	SPTAN1	26.0394	26.5116	27.0218	27.3641	NaN	25.9023	26.0253	NaN		0.815866	-0.770443	37	37	37	25.8	25.8	25.8	284.54	0	254.04	574080000	112
Q13838;O00148	Spliceosome RNA helicase DDX39B	DDX39B	26.7684	26.8395	26.822	26.6315	26.3912	26.291	26.757	25.9516		1.28764	-0.41763	21	21	21	65.2	65.2	65.2	48.991	0	93.316	812610000	107
Q13885	Tubulin beta-2A chain	TUBB2A	23.9544	24.4389	24.4733	24.3086	25.0211	24.6773	24.4206	24.0911		0.518111	0.258753	26	5	1	69.7	22.5	3.6	49.906	0	37.88	197750000	33
Q13907	Isopentenyl-diphosphate Delta-isomerase 1	IDI1	25.3367	24.5251	25.2308	25.0563	25.7533	24.8286	25.5431	24.8601		0.29425	0.209064	7	7	7	53.3	53.3	53.3	26.319	0	41.958	322200000	27
Q14019	Coactosin-like protein	COTL1	26.8963	26.9929	27.2575	26.5966	28.1808	27.4801	27.6039	27.7336	+	2.13417	0.813738	7	7	7	59.9	59.9	59.9	15.945	0	128.66	1521200000	65
Q14103	Heterogeneous nuclear ribonucleoprotein D0	HNRNPD	27.7485	27.4586	27.4484	26.9107	27.8905	28.046	27.8316	28.3937	+	1.62591	0.648917	10	10	9	24.8	24.8	22.5	38.434	0	109.8	2143700000	101
Q14116	Interleukin-18	IL18	25.8673	25.7673	25.9004	25.1616	26.7414	26.4296	26.4174	26.2543	+	2.10579	0.78652	9	9	9	66.8	66.8	66.8	22.326	0	91.087	669240000	67
Q14134	Tripartite motif-containing protein 29	TRIM29	26.5542	26.3646	26.4488	26.4058	26.397	27.0444	26.3251	27.2761		0.632021	0.317325	13	13	13	36.7	36.7	36.7	65.834	0	144.49	1019000000	107
Q14152	Eukaryotic translation initiation factor 3 subunit A	EIF3A	25.3038	25.8311	26.03	26.7807	24.5051	25.5915	25.5697	23.5285		1.06163	-1.18771	22	22	22	21	21	21	166.57	0	110.11	409780000	91
Q14157	Ubiquitin-associated protein 2-like	UBAP2L	25.4069	25.2118	25.3524	24.8107	25.9758	25.773	25.4961	26.4353	+	1.63479	0.724596	16	16	16	27.8	27.8	27.8	114.53	0	62.451	515420000	82
Q14192	Four and a half LIM domains protein 2	FHL2	26.306	25.8318	25.8006	25.5546	26.5802	26.6242	25.7007	26.9		0.975887	0.578042	10	10	10	59.9	59.9	59.9	32.193	0	75.647	755520000	57
Q14203	Dynactin subunit 1	DCTN1	24.9339	25.227	25.3649	25.8795	22.9419	24.1829	25.3618	23.5193	+	1.29021	-1.34986	17	17	17	21.5	21.5	21.5	141.69	0	98.991	241100000	67
Q14204	Cytoplasmic dynein 1 heavy chain 1	DYNC1H1	25.6859	28.0554	28.6459	29.3635	NaN	25.0889	27.0393	NaN		0.631765	-1.87356	96	96	96	30.3	30.3	30.3	532.4	0	323.31	1402400000	259
Q14240	Eukaryotic initiation factor 4A-II;Eukaryotic initiation factor 4A-II, N-terminally processed	EIF4A2	NaN	23.1396	23.0497	23.3408	23.3174	23.2007	22.9475	23.317		0.0523813	0.0189077	16	7	7	46.2	21.6	21.6	46.402	0	23.381	73424000	21
Q14247	Src substrate cortactin	CTTN	27.168	27.0643	26.8624	26.3179	26.8957	27.492	26.9445	27.6419		0.709335	0.390382	20	20	20	32.9	32.9	32.9	61.585	0	194.86	1340300000	157
Q14257	Reticulocalbin-2	RCN2	25.2427	24.8453	24.8379	24.0948	25.1819	25.6096	25.3615	26.3573	+	1.31747	0.872383	9	9	9	34.1	34.1	34.1	36.876	0	88.998	442200000	53
Q14258	E3 ubiquitin/ISG15 ligase TRIM25	TRIM25	24.3304	25.6256	25.7961	25.9659	24.45	24.0172	25.3194	NaN		0.728945	-0.83402	14	14	14	35.4	35.4	35.4	70.973	0	114.73	259440000	52
Q14376	UDP-glucose 4-epimerase	GALE	24.342	24.9016	24.9437	24.3682	25.6223	24.9277	25.5188	24.192		0.53751	0.426359	10	10	10	58.3	58.3	58.3	38.281	0	56.763	264240000	35
Q14444	Caprin-1	CAPRIN1	25.2992	24.9705	25.4492	24.5473	25.3578	25.1727	24.6326	25.2126		0.0371567	0.0274081	10	10	10	23.7	23.7	23.7	78.365	0	82.499	299300000	47
Q14498;Q86U06	RNA-binding protein 39	RBM39	22.3579	22.5718	NaN	NaN	22.4479	22.1679	22.0124	21.8917		0.808134	-0.334889	5	5	5	15.3	15.3	15.3	59.379	0	17.409	33768000	16
Q14512	Fibroblast growth factor-binding protein 1	FGFBP1	26.0005	25.2113	24.9743	25.11	24.7617	25.2768	25.3495	25.2812		0.236744	-0.156751	5	5	5	27.4	27.4	27.4	26.264	0	37.506	373210000	37
Q14697	Neutral alpha-glucosidase AB	GANAB	27.9174	28.1555	28.2527	28.3966	28.4026	27.9891	28.1502	27.7294		0.267627	-0.112746	32	32	32	55	55	55	106.87	0	311	2342300000	246
Q14764	Major vault protein	MVP	29.5412	29.6795	29.6697	29.4279	29.5552	29.7891	29.7518	29.4561		0.238435	0.0584617	50	50	50	67.4	67.4	67.4	99.326	0	323.31	6878000000	421
Q14847	LIM and SH3 domain protein 1	LASP1	26.837	26.0986	25.0454	25.2442	26.1063	26.726	26.19	27.3577		0.773606	0.788713	8	8	8	36.8	36.8	36.8	29.717	0	91.614	898610000	52
Q14956	Transmembrane glycoprotein NMB	GPNMB	NaN	23.4827	23.6924	NaN	24.5958	24.2247	23.5849	24.5318		0.852171	0.646705	4	4	4	7.7	7.7	7.7	63.922	0	28.196	132030000	19
Q14974	Importin subunit beta-1	KPNB1	25.1431	26.4894	27.0652	27.4297	23.6735	24.7136	26.1848	23.3733	+	1.34869	-2.04553	19	19	19	29	29	29	97.169	0	119.23	534850000	67
Q15008	26S proteasome non-ATPase regulatory subunit 6	PSMD6	23.8073	24.3205	24.6668	24.6582	23.3115	23.3832	24.3874	22.8598		1.21866	-0.8777	11	11	11	37.8	37.8	37.8	45.531	0	73.339	141520000	25
Q15019	Septin-2	SEPT2	27.809	27.6004	27.8085	27.2257	28.4206	28.075	27.8009	28.4741		1.49517	0.581704	21	21	20	73.4	73.4	73.4	41.487	0	323.31	2369100000	166
Q15029	116 kDa U5 small nuclear ribonucleoprotein component	EFTUD2	23.7729	23.8984	24.1377	24.5913	NaN	23.2005	24.1814	NaN		0.433287	-0.409125	14	13	13	22.8	21.8	21.8	109.43	0	52.442	107190000	33
Q15046	Lysine--tRNA ligase	KARS	23.8446	24.3824	23.5134	24.0167	NaN	24.2503	23.6993	23.6592		0.0945315	-0.0697184	13	13	13	26.5	26.5	26.5	68.047	0	45.123	142680000	28
Q15056	Eukaryotic translation initiation factor 4H	EIF4H	27.6803	27.2801	27.5365	26.5856	28.6489	27.9117	27.7979	28.5496	+	1.58352	0.956366	9	9	9	45.2	45.2	45.2	27.385	0	124.69	2204500000	70
Q15075	Early endosome antigen 1	EEA1	23.8522	23.5622	23.3274	23.7262	NaN	23.8067	23.2657	23.3939		0.273774	-0.128274	14	14	14	15.5	15.5	15.5	162.46	0	38.505	108930000	40
Q15084	Protein disulfide-isomerase A6	PDIA6	28.948	28.8483	29.1915	28.4519	29.2229	29.3649	28.7773	29.2803		0.728449	0.301402	18	18	18	52.5	52.5	52.5	48.121	0	276.53	4736300000	206
Q15102	Platelet-activating factor acetylhydrolase IB subunit gamma	PAFAH1B3	24.2617	NaN	25.3237	24.4917	25.5402	25.7175	25.1172	26.2017	+	1.27089	0.951791	8	8	8	71.9	71.9	71.9	25.734	0	136.73	394170000	47
Q15121	Astrocytic phosphoprotein PEA-15	PEA15	25.6537	24.8811	25.8217	25.6563	27.0225	26.37	26.4604	27.0503	+	2.34201	1.22261	7	7	7	56.9	56.9	56.9	15.04	0	116.4	762830000	51
Q15149	Plectin	PLEC	30.7686	31.9192	32.3515	32.9525	28.9189	30.1879	31.1594	29.0556	+	1.67361	-2.16754	227	227	221	54.7	54.7	54	531.78	0	323.31	21787000000	1510
Q15181	Inorganic pyrophosphatase	PPA1	27.4378	27.4206	27.344	27.3313	27.5994	27.9146	27.9665	28.1749	+	2.31665	0.530406	16	16	16	77.9	77.9	77.9	32.66	0	297.32	2012700000	123
Q15185	Prostaglandin E synthase 3	PTGES3	26.2615	25.6403	25.7355	24.8955	26.2999	26.6424	26.6578	27.4533	+	1.6381	1.13014	6	6	6	33.1	33.1	33.1	18.697	0	91.109	917120000	47
Q15233	Non-POU domain-containing octamer-binding protein	NONO	25.7989	25.6015	25.7312	24.9244	25.5085	25.9479	25.7898	26.26		0.689209	0.362538	17	17	17	52.9	52.9	52.9	54.231	0	85.497	549360000	91
Q15293	Reticulocalbin-1	RCN1	25.4824	24.1659	24.7328	23.5278	25.661	26.2154	26.1439	27.2161	+	1.87371	1.83189	9	9	9	39.3	39.3	39.3	38.89	0	56.742	622350000	53
Q15365	Poly(rC)-binding protein 1	PCBP1	27.9196	27.9569	27.7774	27.9491	28.0674	28.0689	28.147	28.0286		1.96444	0.177206	13	13	11	77	77	68.3	37.497	0	318.1	2276300000	130
Q15366	Poly(rC)-binding protein 2	PCBP2	27.0913	26.9759	27.2465	27.2282	27.6972	27.2568	27.3797	27.2195		1.0409	0.252813	10	8	7	57.3	48.8	44.9	38.58	0	224.38	1307600000	78
Q15369	Transcription elongation factor B polypeptide 1	TCEB1	24.0383	NaN	23.6535	23.2733	NaN	24.833	24.4959	24.8116	+	1.89747	1.05847	5	5	5	49.1	49.1	49.1	12.473	0	23.796	185900000	28
Q15393	Splicing factor 3B subunit 3	SF3B3	23.2534	23.3059	23.6971	24.3196	NaN	23.4752	23.4133	NaN		0.209451	-0.199797	10	10	10	14.7	14.7	14.7	135.58	0	50.828	78557000	30
Q15404	Ras suppressor protein 1	RSU1	25.5503	25.4083	25.4705	25.1266	26.5452	25.9041	26.0484	26.5955	+	2.37997	0.884371	9	9	9	49.1	49.1	49.1	31.54	0	84.855	616980000	49
Q15417	Calponin-3	CNN3	26.1463	25.8981	25.8095	25.5841	26.2166	26.443	26.0535	26.5822		1.51215	0.464313	12	12	11	56.8	56.8	56.8	36.413	0	162.59	702010000	53
Q15435	Protein phosphatase 1 regulatory subunit 7	PPP1R7	23.97	23.8038	23.7453	NaN	24.91	24.837	24.3824	25.8464	+	1.58984	1.15426	12	12	12	44.4	44.4	44.4	41.564	0	118.47	247550000	34
Q15436	Protein transport protein Sec23A	SEC23A	23.7221	24.4817	24.9378	25.2165	24.4806	23.9398	24.2406	23.8146		0.62327	-0.470651	13	13	10	27.1	27.1	24.2	86.16	0	60.713	175990000	49
Q15582	Transforming growth factor-beta-induced protein ig-h3	TGFBI	26.8679	25.598	26.5779	26.6694	24.7301	25.4009	25.2345	24.2936	+	2.14548	-1.51347	20	20	20	48.9	48.9	48.9	74.68	0	111.78	489830000	89
Q15637	Splicing factor 1	SF1	24.5394	24.302	24.8259	NaN	25.3132	24.895	24.7272	25.3766		1.16087	0.522219	6	6	6	18.3	18.3	18.3	68.329	0	40.381	238690000	40
Q15654	Thyroid receptor-interacting protein 6	TRIP6	25.0364	24.1917	22.3014	23.8786	24.3535	24.8895	24.2836	25.0065		0.61789	0.781274	11	11	11	45.2	45.2	45.2	50.287	0	48.912	223760000	72
Q15691	Microtubule-associated protein RP/EB family member 1	MAPRE1	26.5332	26.4602	26.3285	26.0538	26.9049	26.9721	26.573	27.0858	+	1.9125	0.540029	18	18	18	87.7	87.7	87.7	29.999	0	168.59	1009100000	125
Q15717;Q12926;P26378	ELAV-like protein 1	ELAVL1	24.5546	24.4881	24.4315	23.9938	24.6052	24.7687	24.2888	25.2268		0.749414	0.35541	12	12	12	43.3	43.3	43.3	36.091	0	43.94	248770000	49
Q15836;P63027	Vesicle-associated membrane protein 3;Vesicle-associated membrane protein 2	VAMP3;VAMP2	23.7899	24.7942	24.8607	25.0829	NaN	24.2413	23.9801	23.6515		0.896091	-0.674302	4	4	4	41	41	41	11.309	0	54.379	166120000	29
Q15843	NEDD8	NEDD8	27.1538	26.7603	26.5608	26.1564	27.721	27.644	27.4101	28.3494	+	2.09298	1.1233	3	3	3	40.7	40.7	40.7	9.0714	0	87.563	1637100000	46
Q15847	Adipogenesis regulatory factor	ADIRF	27.7179	NaN	26.9956	26.0779	28.6943	27.8669	28.2018	28.5624	+	1.56306	1.40088	4	4	4	71.1	71.1	71.1	7.8547	0	228.5	2130500000	36
Q15907	Ras-related protein Rab-11B	RAB11B	25.6652	25.776	25.5917	25.6294	25.7132	25.8379	25.4472	25.7633		0.0966526	0.0247941	9	9	2	47.7	47.7	13.3	24.488	0	43.128	475280000	42
Q15942	Zyxin	ZYX	27.5269	27.3438	27.5832	26.7275	27.8067	28.1328	27.2737	28.5003		0.999989	0.633026	21	21	21	53	53	53	61.277	0	323.31	2096800000	174
Q16181;Q6ZU15	Septin-7	SEPT7	26.7566	26.7142	26.833	26.6733	26.7619	27.0178	26.9712	26.9102		1.40191	0.170969	13	12	12	38.9	35.2	35.2	50.679	0	98.097	1103100000	103
Q16204	Coiled-coil domain-containing protein 6	CCDC6	23.4914	23.0937	23.6441	22.9046	24.0304	24.232	23.6943	24.5021	+	1.86039	0.831243	9	9	9	37.6	37.6	37.6	53.29	0	43.036	146890000	35
Q16222;Q3KQV9	UDP-N-acetylhexosamine pyrophosphorylase;UDP-N-acetylgalactosamine pyrophosphorylase;UDP-N-acetylglucosamine pyrophosphorylase	UAP1	25.6342	25.7749	25.8649	25.7362	25.7733	25.699	26.0119	25.2494		0.159681	-0.0690837	8	8	8	24.7	24.7	24.7	58.768	0	80.714	454300000	53
Q16270	Insulin-like growth factor-binding protein 7	IGFBP7	23.1587	22.7963	NaN	23.193	23.5645	23.1981	22.9911	23.8904		0.657087	0.361708	6	6	6	29.4	29.4	29.4	29.13	0	17.151	91075000	24
Q16527	Cysteine and glycine-rich protein 2	CSRP2	24.456	23.7623	NaN	NaN	23.9807	24.253	23.4868	24.9448		0.0385577	0.0571527	6	6	6	36.8	36.8	36.8	20.954	0	27.561	156250000	30
Q16543	Hsp90 co-chaperone Cdc37;Hsp90 co-chaperone Cdc37, N-terminally processed	CDC37	25.1799	24.9947	25.0808	24.8556	24.7347	24.6855	24.6439	24.6858	+	2.51336	-0.340269	12	12	12	37	37	37	44.468	0	74.808	255500000	36
Q16555;Q14194	Dihydropyrimidinase-related protein 2	DPYSL2	27.7585	27.6963	27.5829	27.5997	27.4403	28.102	27.8807	27.7056		0.36447	0.122826	25	25	23	64.7	64.7	58.4	62.293	0	230.93	1942900000	209
Q16576	Histone-binding protein RBBP7	RBBP7	25.0922	24.891	25.1671	24.2833	24.7112	25.1258	24.6496	24.5765		0.150339	-0.0925989	10	10	7	48.2	48.2	44.2	47.82	0	80.077	254030000	43
Q16629	Serine/arginine-rich splicing factor 7	SRSF7	25.902	25.0472	24.7618	24.5494	25.6974	25.7093	25.2035	25.7556		0.808074	0.526378	5	5	4	20.6	20.6	20.6	27.366	0	37.286	392200000	42
Q16643	Drebrin	DBN1	24.4931	24.3533	24.4984	24.0819	24.483	24.484	23.6591	24.0435		0.371416	-0.1893	10	10	10	26.3	26.3	26.3	71.428	0	58.303	177560000	49
Q16658	Fascin	FSCN1	29.8622	29.8499	29.7964	29.6725	29.7378	30.0072	30.2535	29.4094		0.112861	0.0567155	29	29	29	71.4	71.4	71.4	54.529	0	323.31	8006200000	282
Q16666;Q6K0P9	Gamma-interferon-inducible protein 16	IFI16	24.4037	24.5414	24.4091	24.7602	NaN	24.0116	24.0508	NaN	+	1.77492	-0.497368	7	7	7	16.2	16.2	16.2	88.255	0	32.244	136570000	27
Q16698	2,4-dienoyl-CoA reductase, mitochondrial	DECR1	25.6991	25.6196	25.9076	25.25	25.895	25.7888	25.8449	25.7673		0.712028	0.204923	8	8	8	36.4	36.4	36.4	36.067	0	85.177	484480000	57
Q16718	NADH dehydrogenase [ubiquinone] 1 alpha subcomplex subunit 5	NDUFA5	25.1782	24.6233	25.1323	24.3975	25.9581	25.3252	24.9696	26.0557		1.21821	0.744354	4	4	4	60.3	60.3	60.3	13.459	0	72.154	363400000	35
Q16774	Guanylate kinase	GUK1	24.7112	24.5972	24.9723	24.4172	25.6672	25.456	25.1466	26.1401	+	2.09024	0.927974	7	7	7	71.6	71.6	71.6	21.725	0	96.033	381880000	43
Q16787	Laminin subunit alpha-3	LAMA3	31.9581	31.7514	32.5148	32.6742	31.8225	32.0047	31.9618	31.4026		0.82061	-0.426716	81	81	81	31.7	31.7	31.7	366.65	0	323.31	36812000000	990
Q16836	Hydroxyacyl-coenzyme A dehydrogenase, mitochondrial	HADH	25.5448	25.481	25.0281	25.0864	26.4575	26.1782	25.9301	26.6267	+	2.60607	1.01304	8	8	8	57	57	57	34.293	0	137	522970000	47
Q16851	UTP--glucose-1-phosphate uridylyltransferase	UGP2	27.9509	27.5805	27.6248	27.371	28.0961	28.0335	27.9252	27.9124		1.51661	0.360027	24	24	24	58.1	58.1	58.1	56.94	0	323.31	2094900000	160
Q16864	V-type proton ATPase subunit F	ATP6V1F	25.2432	24.0068	NaN	NaN	26.087	25.4369	25.2928	26.5835		0.977484	1.22502	7	7	7	82.4	82.4	82.4	13.37	0	91.744	387330000	45
Q16881	Thioredoxin reductase 1, cytoplasmic	TXNRD1	25.6771	25.3797	25.8566	25.6356	26.3356	25.5247	25.4415	24.9444		0.0904943	-0.0756927	12	12	12	36.2	36.2	36.2	70.905	0	62.82	407680000	58
Q16891	MICOS complex subunit MIC60	IMMT	24.8066	25.1033	25.6715	25.9346	25.4034	25.5274	25.3514	24.7522		0.147836	-0.120408	14	14	14	31.4	31.4	31.4	83.677	0	50.962	340820000	76
Q1KMD3	Heterogeneous nuclear ribonucleoprotein U-like protein 2	HNRNPUL2	24.6957	24.5415	24.873	24.6984	24.4303	24.8553	24.7547	24.3372		0.321829	-0.107767	10	10	10	26.1	26.1	26.1	85.104	0	77.654	221220000	47
Q32MZ4	Leucine-rich repeat flightless-interacting protein 1	LRRFIP1	23.3558	23.6168	23.8987	23.5034	22.9618	23.9599	23.2422	23.0745		0.519069	-0.284076	4	4	4	10.6	10.6	10.6	89.252	0	20.407	101890000	22
Q3KQU3	MAP7 domain-containing protein 1	MAP7D1	23.9473	24.0346	23.8594	24.821	NaN	24.1211	NaN	23.6479		0.317693	-0.281079	8	8	8	14.4	14.4	14.4	92.819	0	55.048	138570000	22
Q3ZCM7	Tubulin beta-8 chain	TUBB8	27.4658	28.1674	28.531	28.1891	28.3899	28.2444	28.3199	27.684		0.0943071	0.071207	10	2	2	22.7	7.4	7.4	49.775	0	89.626	2244400000	37
Q58FF8	Putative heat shock protein HSP 90-beta 2	HSP90AB2P	25.6785	26.5289	26.769	26.7184	26.0481	25.8797	26.2072	25.2791		0.886894	-0.570168	7	2	2	15	4.5	4.5	44.348	0	49.613	661270000	60
Q5JTV8	Torsin-1A-interacting protein 1	TOR1AIP1	23.7196	23.9809	24.0971	24.3211	23.9063	23.8038	23.5446	NaN		0.770903	-0.278123	6	6	6	16.3	16.3	16.3	66.248	0	31.42	101370000	27
Q6BCY4	NADH-cytochrome b5 reductase 2	CYB5R2	24.237	24.2216	24.3471	NaN	25.3801	25.1833	24.3728	25.5788	+	1.38544	0.860183	9	9	9	49.6	49.6	49.6	31.458	0	32.818	286070000	37
Q6DKJ4	Nucleoredoxin	NXN	24.9985	24.486	24.2437	23.9294	23.6924	24.431	24.7204	23.8419		0.308887	-0.242962	9	9	9	31.7	31.7	31.7	48.392	0	49.027	188790000	44
Q6IAA8	Ragulator complex protein LAMTOR1	LAMTOR1	23.3031	NaN	24.1816	24.418	23.7267	23.3962	23.231	23.0018		0.91906	-0.628648	4	4	4	50.3	50.3	50.3	17.745	0	27.733	102110000	24
Q6IBS0	Twinfilin-2	TWF2	25.8854	25.916	25.989	25.8169	26.2727	25.912	25.8302	25.8198		0.19968	0.0568357	15	15	14	62.5	62.5	60.5	39.548	0	101.79	524710000	73
Q6NYC8	Phostensin	PPP1R18	23.71	23.8635	24.001	NaN	23.822	24.1341	23.5208	24.2311		0.125805	0.0688311	9	9	9	25.1	25.1	25.1	67.942	0	51.248	129380000	39
Q6NZI2	Polymerase I and transcript release factor	PTRF	28.4293	28.0001	27.8082	26.9826	28.0987	28.4592	28.2736	29.1015		0.921802	0.678223	13	13	13	35.1	35.1	35.1	43.476	0	246.72	3026400000	153
Q6P597	Kinesin light chain 3	KLC3	23.9006	23.9678	24.3346	NaN	24.2663	24.4876	24.2684	24.6358		1.11985	0.346836	10	10	10	33.7	33.7	33.7	55.364	0	34.494	174390000	43
Q6ZRV2	Protein FAM83H	FAM83H	23.3696	23.8331	23.5219	24.2542	23.0334	23.3024	23.8841	NaN		0.483552	-0.338049	17	17	17	28.1	28.1	28.1	127.12	0	44.636	96683000	47
Q6ZVM7	TOM1-like protein 2	TOM1L2	24.9078	24.9747	25.3268	25.2959	25.7495	25.7199	25.7194	25.5439	+	2.49269	0.556864	7	7	7	27.2	27.2	27.2	55.556	0	80.147	400750000	34
Q71U36;P0DPH8;P0DPH7;Q6PEY2	Tubulin alpha-1A chain;Tubulin alpha-3E chain	TUBA1A;TUBA3E	26.4168	26.6562	26.7268	26.9573	27.0821	26.3547	26.8872	26.4082		0.00988825	-0.00619793	29	2	1	81.4	6	3.1	50.135	0	47.125	906710000	33
Q7KZF4	Staphylococcal nuclease domain-containing protein 1	SND1	27.2817	27.6463	27.9751	27.9842	26.9124	27.1727	27.3756	26.4381	+	1.5355	-0.747142	36	36	36	54.9	54.9	54.9	102	0	313.09	1369400000	169
Q7L2H7	Eukaryotic translation initiation factor 3 subunit M	EIF3M	22.71	23.57	24.2077	23.9746	24.1331	NaN	23.4316	NaN		0.11222	0.166806	7	7	7	29.9	29.9	29.9	42.502	0	21.666	68927000	21
Q86U42	Polyadenylate-binding protein 2	PABPN1	24.1164	23.9501	NaN	NaN	24.2677	24.2345	23.8653	24.6179		0.378813	0.213113	5	5	5	25.2	25.2	25.2	32.749	0	46.597	137930000	22
Q86V81	THO complex subunit 4	ALYREF	26.169	26.1053	25.9753	25.5556	26.3326	26.577	26.1148	26.8859		1.29806	0.526307	6	6	6	46.7	46.7	46.7	26.888	0	81.475	710200000	50
Q86VP6	Cullin-associated NEDD8-dissociated protein 1	CAND1	23.3744	24.7991	25.0189	26.1547	23.5337	23.8511	25.0034	21.7607		0.719748	-1.29952	16	16	16	22.8	22.8	22.8	136.37	0	60.741	197550000	53
Q86X76	Nitrilase homolog 1	NIT1	NaN	22.8346	22.5017	22.7207	NaN	23.1072	23.1257	22.8433		1.1951	0.339745	6	6	6	23.9	23.9	23.9	35.896	0	16.527	61290000	17
Q8IVF2	Protein AHNAK2	AHNAK2	27.255	28.6442	29.012	29.5951	24.673	27.1825	27.9271	25.9903	+	1.34015	-2.18337	115	115	115	47.7	47.7	47.7	616.62	0	323.31	2245000000	488
Q8IWE2	Protein NOXP20	FAM114A1	24.683	24.4313	24.7723	24.2866	24.2793	24.7855	24.4061	24.5294		0.102177	-0.0432377	10	10	10	31.6	31.6	31.6	60.741	0	92.026	219010000	50
Q8IZP0;Q9NYB9	Abl interactor 1	ABI1	24.0179	24.113	23.4996	NaN	24.4721	24.452	23.9237	24.8743		0.977531	0.553675	9	9	9	19.9	19.9	19.9	55.08	0	27.701	175290000	41
Q8IZW8	Tensin-4	TNS4	23.7149	23.9013	23.6038	24.1413	NaN	23.4021	23.7463	22.6287		0.923748	-0.581273	8	8	8	18	18	18	76.763	0	28.181	97997000	35
Q8N3F8;Q8IY33	MICAL-like protein 1	MICALL1	22.5697	22.9117	NaN	22.9246	NaN	23.4998	22.7495	23.1832		0.62424	0.342189	10	10	10	20.4	20.4	20.4	93.44	0	19.444	73900000	28
Q8NBS9	Thioredoxin domain-containing protein 5	TXNDC5	25.8399	25.6239	25.9579	25.2731	26.2449	25.841	25.7342	25.915		0.67281	0.260062	12	12	12	40.7	40.7	40.7	47.628	0	97.81	541790000	70
Q8NC51	Plasminogen activator inhibitor 1 RNA-binding protein	SERBP1	27.7828	26.9519	26.8952	26.6815	27.6609	27.6808	27.4058	28.4036		1.15091	0.709939	10	10	10	30.1	30.1	30.1	44.965	0	233.63	1618800000	87
Q8NE71	ATP-binding cassette sub-family F member 1	ABCF1	22.8284	23.4271	23.6099	23.1721	NaN	22.9206	22.8808	22.8567		0.912162	-0.373351	7	7	7	11.7	11.7	11.7	95.925	0	15.902	75220000	29
Q8NHP8	Putative phospholipase B-like 2;Putative phospholipase B-like 2 32 kDa form;Putative phospholipase B-like 2 45 kDa form	PLBD2	23.6757	22.6734	22.2727	NaN	23.0166	23.6714	23.0731	24.0953		0.587289	0.590144	5	5	5	11	11	11	65.471	0	12.214	91764000	22
Q8TBX8	Phosphatidylinositol 5-phosphate 4-kinase type-2 gamma	PIP4K2C	24.7569	24.2525	25.2107	24.7136	NaN	25.0953	24.7151	25.084		0.39322	0.231369	8	8	8	27.1	27.1	27.1	47.299	0	41.892	269770000	40
Q8WUF5	RelA-associated inhibitor	PPP1R13L	25.781	25.6086	25.5812	25.2166	25.8893	26.0831	25.7365	26.3417		1.41406	0.465805	19	19	19	39.6	39.6	39.6	89.09	0	126.61	538650000	107
Q8WUM4	Programmed cell death 6-interacting protein	PDCD6IP	26.6722	26.9472	27.0614	27.3087	25.5426	26.8082	27.1077	26.4142		0.706301	-0.529199	32	32	32	54.4	54.4	54.4	96.022	0	263.37	1040600000	177
Q8WUP2	Filamin-binding LIM protein 1	FBLIM1	25.3942	25.1359	25.118	24.7649	25.3572	25.6965	24.8736	25.5406		0.55827	0.263727	11	11	11	41.6	41.6	41.6	40.669	0	63.861	366430000	54
Q8WUW1	Protein BRICK1	BRK1	NaN	22.5655	22.9141	NaN	23.8004	24.0249	23.4246	24.0744	+	1.94199	1.09122	3	3	3	33.3	33.3	33.3	8.7448	0	31.29	97286000	13
Q8WVM8	Sec1 family domain-containing protein 1	SCFD1	24.0372	24.5777	24.9271	24.3822	24.7301	23.9086	24.4548	23.3283		0.469698	-0.375634	12	12	12	35	35	35	72.379	0	52.146	154740000	41
Q8WX93	Palladin	PALLD	26.0238	25.7238	26.152	25.6105	25.9579	26.1373	25.6565	25.7772		0.00955212	0.00467396	23	23	23	28.3	28.3	28.3	150.56	0	86.69	556010000	111
Q92499	ATP-dependent RNA helicase DDX1	DDX1	25.8417	26.0903	26.4093	26.436	26.1896	25.7085	26.0192	25.565		0.801836	-0.323772	18	18	18	39.9	39.9	39.9	82.431	0	107.06	552850000	87
Q92530	Proteasome inhibitor PI31 subunit	PSMF1	23.9477	23.7021	23.3781	NaN	24.2795	24.0875	24.2408	23.9538		1.43727	0.464417	4	4	4	26.6	26.6	26.6	29.816	0	24.98	140210000	29
Q92597	Protein NDRG1	NDRG1	28.1734	27.9619	28.0999	27.6551	28.6983	28.914	28.6251	28.3654	+	2.25076	0.678087	13	13	13	67.3	67.3	67.3	42.835	0	204.12	3158000000	134
Q92598	Heat shock protein 105 kDa	HSPH1	25.9729	26.1063	26.4035	26.7266	24.555	25.7995	26.1512	23.6674		1.10107	-1.25908	22	21	21	39.9	38.2	38.2	96.864	0	119.14	523030000	94
Q92688	Acidic leucine-rich nuclear phosphoprotein 32 family member B	ANP32B	23.5101	23.9146	24.1476	23.4546	24.4002	24.2584	24.3688	25.1865	+	1.5917	0.796717	5	5	4	22.3	22.3	22.3	28.787	0	97.051	220930000	27
Q92734	Protein TFG	TFG	25.1163	25.0011	25.4486	24.7889	25.7027	25.7129	25.0636	26.149		1.13295	0.568284	11	11	11	41.2	41.2	41.2	43.447	0	60.317	444380000	62
Q92743	Serine protease HTRA1	HTRA1	26.539	25.7765	26.2103	25.183	25.3269	25.4574	25.0778	25.8549		0.726352	-0.497946	13	13	13	42.9	42.9	42.9	51.286	0	67.503	459700000	57
Q92783	Signal transducing adapter molecule 1	STAM	22.9161	NaN	NaN	22.9593	23.3668	23.1849	23.6112	23.5961		1.51506	0.502018	4	4	4	11.7	11.7	11.7	59.179	0	26.035	75118000	16
Q92804	TATA-binding protein-associated factor 2N	TAF15	25.1931	24.8478	25.0603	23.7038	25.5394	25.8069	24.9289	26.439		1.10306	0.977319	3	3	3	11.7	11.7	11.7	61.829	0	26.851	432400000	31
Q92841	Probable ATP-dependent RNA helicase DDX17	DDX17	24.4975	24.1884	24.1975	23.9052	23.4229	24.4114	24.2399	24.0795		0.2634	-0.158709	16	11	11	28.3	22.1	22.1	80.272	0	46.635	179370000	49
Q92882	Osteoclast-stimulating factor 1	OSTF1	25.2765	24.9721	24.79	24.0763	25.7226	25.6004	25.2474	25.7626	+	1.54595	0.804549	3	3	3	17.8	17.8	17.8	23.787	0	35.856	365480000	24
Q92890	Ubiquitin fusion degradation protein 1 homolog	UFD1L	23.7425	23.4684	23.0349	NaN	24.2474	23.6224	23.3047	24.4736		0.63739	0.496737	8	8	8	41.7	41.7	41.7	34.5	0	52.952	114300000	30
Q92900	Regulator of nonsense transcripts 1	UPF1	23.5266	23.0413	NaN	23.1772	22.931	23.2593	22.9923	22.9556		0.667469	-0.213834	13	13	13	17.7	17.7	17.7	124.34	0	28.967	74718000	33
Q92905	COP9 signalosome complex subunit 5	COPS5	22.705	22.5545	NaN	22.3813	NaN	22.5791	22.6512	22.0839		0.209454	-0.108872	6	6	6	19.2	19.2	19.2	37.578	0	11.499	50932000	16
Q92945	Far upstream element-binding protein 2	KHSRP	24.9641	25.0017	25.1083	24.6995	24.7238	24.9672	24.3801	24.7481		0.793812	-0.238646	13	13	13	28.6	28.6	28.6	73.114	0	77.911	263730000	50
Q93052	Lipoma-preferred partner	LPP	24.2872	24.0499	24.0974	23.7456	24.2305	24.2996	23.9539	24.5727		0.613226	0.219162	9	9	9	23.9	23.9	23.9	65.746	0	26.125	173960000	37
Q969G5	Protein kinase C delta-binding protein	PRKCDBP	25.3911	24.7317	24.6731	23.8574	NaN	25.4737	25.2049	26.1695		1.07567	0.952692	4	4	4	21.5	21.5	21.5	27.701	0	41.992	381090000	34
Q969H8	Myeloid-derived growth factor	MYDGF	26.1714	25.2111	24.1181	24.1466	25.4469	26.1447	25.7521	26.7586		1.01346	1.11377	4	4	4	30.1	30.1	30.1	18.795	0	22.115	564960000	30
Q96AE4	Far upstream element-binding protein 1	FUBP1	25.9112	25.3605	25.446	25.0085	25.9323	26.1306	25.5838	26.4651		1.201	0.596392	15	15	14	33.9	33.9	32.5	67.56	0	72.767	575110000	77
Q96AG4	Leucine-rich repeat-containing protein 59	LRRC59	24.2411	25.3957	26.5088	27.7456	NaN	24.2419	24.5246	23.61		1.00026	-1.84732	8	8	8	35.5	35.5	35.5	34.93	0	41.635	399060000	35
Q96B97	SH3 domain-containing kinase-binding protein 1	SH3KBP1	24.7669	24.2176	24.086	23.7927	24.8478	24.6807	24.604	25.3487		1.32049	0.65448	12	12	12	31.1	31.1	31.1	73.125	0	77.075	247360000	59
Q96CV9	Optineurin	OPTN	24.4621	24.0312	NaN	24.1692	24.4573	24.3502	23.7925	23.9826		0.13201	-0.0751966	9	9	9	24.6	24.6	24.6	65.921	0	28.86	181110000	28
Q96EP5	DAZ-associated protein 1	DAZAP1	25.6825	25.4174	25.622	25.3379	26.1172	25.9955	26.4349	26.5069	+	2.63795	0.748662	7	7	7	27.8	27.8	27.8	43.383	0	142.74	575600000	56
Q96FQ6	Protein S100-A16	S100A16	29.1416	28.6061	27.7154	27.4626	28.9907	28.7628	28.6175	29.316		0.822965	0.690363	7	7	7	57.3	57.3	57.3	11.801	0	150.68	3532300000	84
Q96FW1	Ubiquitin thioesterase OTUB1	OTUB1	26.6158	26.6029	26.9008	26.7607	27.1253	26.623	26.7398	26.4135		0.0109549	0.00537157	11	11	11	59.8	59.8	59.8	31.284	0	112.21	878080000	84
Q96GK7;Q6P2I3	Fumarylacetoacetate hydrolase domain-containing protein 2A;Fumarylacetoacetate hydrolase domain-containing protein 2B	FAHD2A;FAHD2B	23.1129	NaN	23.6718	23.1875	23.4419	23.5309	23.2102	23.7438		0.338508	0.157606	6	6	6	36	36	36	34.596	0	39.627	92973000	26
Q96HC4	PDZ and LIM domain protein 5	PDLIM5	26.5322	26.067	25.6808	25.509	25.9414	26.4796	25.3262	26.5839		0.139692	0.135528	23	23	23	52	52	52	63.944	0	124.62	685370000	135
Q96HE7;Q86YB8	ERO1-like protein alpha	ERO1L	26.6299	26.8401	26.7488	27.1813	26.7446	26.4686	27.1982	25.6525		0.430448	-0.334078	23	23	23	68.4	68.4	68.4	54.392	0	166.24	875930000	133
Q96I24	Far upstream element-binding protein 3	FUBP3	24.0936	23.8202	NaN	NaN	23.5431	24.1009	23.8304	23.8931		0.235597	-0.115016	8	7	7	24.3	22.7	22.7	61.64	0	31.284	129190000	27
Q96I99	Succinyl-CoA ligase [GDP-forming] subunit beta, mitochondrial	SUCLG2	24.0825	24.1221	23.8484	24.0377	24.0236	24.1323	24.0454	24.0908		0.328355	0.0503602	10	10	10	29.9	29.9	29.9	46.51	0	43.105	163030000	56
Q96IU4	Alpha/beta hydrolase domain-containing protein 14B	ABHD14B	23.8146	23.8461	23.7148	NaN	24.4419	24.3301	23.8526	24.8307		1.19843	0.571986	5	5	5	42.4	42.4	42.4	22.345	0	27.041	151240000	23
Q96IZ0	PRKC apoptosis WT1 regulator protein	PAWR	23.5388	23.1622	24.0116	22.6642	23.7722	23.7955	23.6145	24.3226		0.817337	0.53198	6	6	6	39.1	39.1	39.1	36.567	0	59.533	129570000	42
Q96JY6	PDZ and LIM domain protein 2	PDLIM2	25.4521	24.7708	24.4008	23.6983	25.1448	25.7409	24.7296	26.1615		0.904802	0.863708	11	11	11	46	46	46	37.458	0	108.26	392800000	49
Q96KP4	Cytosolic non-specific dipeptidase	CNDP2	26.3377	26.6266	26.7074	26.5959	26.9937	26.6637	26.7619	26.5956		0.783048	0.186817	23	23	23	74.3	74.3	74.3	52.878	0	157.76	950440000	147
Q96PK6	RNA-binding protein 14	RBM14	23.5816	22.7513	22.9375	22.2502	NaN	23.3249	22.9452	23.8037		0.566889	0.47774	3	3	3	8.2	8.2	8.2	69.491	0	27.635	82390000	21
Q96QK1	Vacuolar protein sorting-associated protein 35	VPS35	24.6918	25.6922	25.8865	26.2131	25.4499	25.119	25.9791	25.06		0.225793	-0.218913	20	20	20	34.4	34.4	34.4	91.706	0	150.36	420950000	85
Q96TA1	Niban-like protein 1	FAM129B	26.1074	26.3529	26.4873	26.7915	26.3596	26.3012	26.616	26.08		0.211292	-0.0956016	18	18	18	40.3	40.3	40.3	84.137	0	118.62	717740000	96
Q99417	C-Myc-binding protein	MYCBP	24.3508	NaN	24.274	NaN	24.545	24.1846	24.6594	25.2113		0.455092	0.337678	2	2	2	35.9	35.9	35.9	11.967	0	24.733	188840000	19
Q99436	Proteasome subunit beta type-7	PSMB7	26.0953	25.6169	25.9863	25.5033	27.4779	26.4807	26.403	26.6622	+	1.81417	0.955469	7	7	7	40.4	40.4	40.4	29.965	0	136.57	739310000	37
Q99439	Calponin-2	CNN2	27.4407	27.4117	27.2724	26.9141	27.5205	27.798	27.5787	27.7478		1.56962	0.401529	11	10	10	51.1	51.1	51.1	33.697	0	165.36	1664100000	84
Q99460	26S proteasome non-ATPase regulatory subunit 1	PSMD1	25.6545	26.0938	26.2115	26.7575	25.4498	25.6766	26.1098	25.32		0.969057	-0.540254	21	21	21	40.1	40.1	40.1	105.84	0	117.63	545640000	81
Q99470	Stromal cell-derived factor 2	SDF2	NaN	22.7657	22.9339	NaN	23.749	23.6048	23.2845	23.8373	+	1.81611	0.769113	3	3	3	18.5	18.5	18.5	23.026	0	8.1532	86489000	18
Q99471	Prefoldin subunit 5	PFDN5	25.6528	24.8763	24.9988	23.7461	26.2151	26.0799	26.1497	26.8901	+	1.86968	1.51517	7	7	7	59.1	59.1	59.1	17.328	0	144.32	568350000	48
Q99497	Protein deglycase DJ-1	PARK7	27.8791	27.354	27.5232	27.301	28.5586	28.2743	28.0647	28.7524	+	2.37963	0.898176	15	15	15	84.1	84.1	84.1	19.891	0	323.31	2667600000	155
Q99536	Synaptic vesicle membrane protein VAT-1 homolog	VAT1	26.5557	26.898	27.0361	27.1429	27.22	26.6698	27.1578	26.3388		0.0914974	-0.0615869	16	16	16	67.2	67.2	67.2	41.92	0	189.45	1018000000	115
Q99584	Protein S100-A13	S100A13	26.0984	25.3781	25.9916	25.0209	27.1127	26.6062	26.509	27.0871	+	2.15522	1.2065	6	6	6	72.4	72.4	72.4	11.471	0	90.043	874970000	63
Q99623	Prohibitin-2	PHB2	26.8181	26.3043	26.2962	26.0939	27.1157	26.6937	26.834	27.3657	+	1.56444	0.624121	11	11	11	47.5	47.5	47.5	33.296	0	208	1106700000	57
Q99653	Calcineurin B homologous protein 1	CHP1	24.6986	23.8097	NaN	NaN	25.3698	24.9545	24.8776	25.6874		1.15852	0.96816	10	10	10	63.6	63.6	63.6	22.456	0	59.987	272640000	53
Q99714	3-hydroxyacyl-CoA dehydrogenase type-2	HSD17B10	26.5517	25.5069	26.4298	25.5055	26.7229	26.6407	26.6533	26.7877		1.30026	0.702691	13	13	13	76.2	76.2	76.2	26.923	0	112.58	825020000	76
Q99729	Heterogeneous nuclear ribonucleoprotein A/B	HNRNPAB	25.8629	25.4576	25.7315	25.4704	26.5065	26.4204	25.9768	26.915	+	2.0482	0.824081	6	6	6	21.7	21.7	21.7	36.224	0	27.582	701110000	40
Q99733	Nucleosome assembly protein 1-like 4	NAP1L4	26.0503	25.897	25.1865	25.2943	26.3931	26.525	26.1559	26.9624	+	1.78264	0.902086	14	14	12	61.9	61.9	59.2	42.823	0	196.18	718580000	70
Q99798	Aconitate hydratase, mitochondrial	ACO2	25.8516	25.6186	25.7609	25.8727	24.7202	25.5066	25.1626	24.8751	+	2.09271	-0.709833	15	15	15	32.8	32.8	32.8	85.424	0	82.95	367300000	78
Q99829	Copine-1	CPNE1	24.8867	25.0649	24.6613	24.9178	25.318	25.0562	25.2253	24.3992		0.20802	0.117004	11	11	11	31.5	31.5	31.5	59.058	0	63.968	278410000	43
Q99832	T-complex protein 1 subunit eta	CCT7	27.6321	27.869	27.8418	27.8676	27.7674	27.6141	28.0078	26.9587		0.411212	-0.215641	24	24	24	65.2	65.2	65.2	59.366	0	319.01	1730200000	145
Q99873;Q9NR22	Protein arginine N-methyltransferase 1	PRMT1	NaN	23.8701	NaN	24.1456	23.9474	23.3495	24.5649	23.0794		0.209903	-0.272604	10	10	10	35	35	35	42.461	0	34.163	108270000	22
Q99961;Q99962	Endophilin-A2	SH3GL1	23.3784	23.513	23.1898	NaN	23.4461	23.6119	23.0545	23.5889		0.142343	0.0649452	6	6	6	25	25	25	41.489	0	27.512	100320000	28
Q9BPW8	Protein NipSnap homolog 1	NIPSNAP1	25.5225	24.2651	NaN	24.6807	24.7255	24.7804	25.0418	25.382		0.171849	0.159651	10	10	10	43.7	43.7	43.7	33.31	0	60.443	278570000	32
Q9BPX5	Actin-related protein 2/3 complex subunit 5-like protein	ARPC5L	25.9655	25.9334	25.8733	25.1776	26.6301	26.7535	26.3804	27.6075	+	1.83479	1.10543	7	7	7	61.4	61.4	61.4	16.941	0	162.02	926050000	45
Q9BQA1	Methylosome protein 50	WDR77	24.324	24.1093	NaN	NaN	25.3574	24.6772	24.8563	24.2118		0.706532	0.559034	7	7	7	36.8	36.8	36.8	36.724	0	27.607	183610000	36
Q9BQE3	Tubulin alpha-1C chain	TUBA1C	26.222	26.5375	26.622	25.9404	26.4023	26.0555	26.4638	25.9825		0.210595	-0.104459	28	2	2	77.1	9.1	9.1	49.895	0	66.037	658110000	46
Q9BQL6;Q96AC1	Fermitin family homolog 1	FERMT1	23.7932	24.7527	25.2388	25.9326	23.7965	23.7808	25.0723	NaN		0.499228	-0.712801	15	15	15	31.3	31.3	31.3	77.436	0	69.603	201630000	50
Q9BR76	Coronin-1B	CORO1B	25.0088	25.1375	25.1383	24.8816	24.9678	25.3446	24.906	24.1041		0.336133	-0.210914	9	9	9	27.4	27.4	27.4	54.234	0	88.243	295230000	52
Q9BRA2	Thioredoxin domain-containing protein 17	TXNDC17	27.8902	27.5028	27.3407	26.9729	27.9641	28.2577	27.7416	28.6358	+	1.42922	0.723156	8	8	8	65.9	65.9	65.9	13.941	0	89.554	2389100000	115
Q9BS26	Endoplasmic reticulum resident protein 44	ERP44	26.7179	26.5506	26.2651	26.128	26.1929	26.6627	26.569	26.706		0.272616	0.117228	10	10	10	43.1	43.1	43.1	46.971	0	169.49	811910000	72
Q9BSJ8	Extended synaptotagmin-1	ESYT1	22.8903	24.8958	26.1439	26.5109	NaN	22.2665	23.1551	NaN		0.891261	-2.39944	20	20	20	26.8	26.8	26.8	122.85	0	110.22	188490000	49
Q9BST9	Rhotekin	RTKN	24.5548	24.7932	25.3054	25.4448	24.9207	24.7133	24.9587	24.3487		0.529644	-0.289171	9	9	9	33.7	33.7	33.7	62.667	0	134.86	253130000	49
Q9BT78	COP9 signalosome complex subunit 4	COPS4	24.0341	23.7777	23.9962	23.901	NaN	24.3473	24.3926	24.3402	+	2.81954	0.4328	13	13	13	46.3	46.3	46.3	46.268	0	49.417	166210000	54
Q9BUF5	Tubulin beta-6 chain	TUBB6	29.0523	29.0906	29.2793	29.1425	29.5144	29.3956	29.1176	28.9525		0.320235	0.103848	28	20	14	81.8	60.1	49.3	49.857	0	323.31	5116800000	211
Q9BUJ2	Heterogeneous nuclear ribonucleoprotein U-like protein 1	HNRNPUL1	24.2811	23.4974	22.7841	NaN	23.9636	24.2759	24.0585	24.3702		0.828432	0.646176	11	11	11	22.2	22.2	22.2	95.737	0	26.235	139900000	36
Q9BUL8	Programmed cell death protein 10	PDCD10	23.8054	24.2334	24.4308	23.872	24.7123	24.1009	24.1198	24.5287		0.627253	0.280008	4	4	4	27.8	27.8	27.8	24.701	0	29.091	162240000	30
Q9BVK6	Transmembrane emp24 domain-containing protein 9	TMED9	23.2054	25.0714	24.7415	25.888	NaN	23.7644	24.2494	22.8655		0.698509	-1.10015	8	8	7	39.6	39.6	32.3	27.277	0	55.968	168350000	30
Q9BW04	Specifically androgen-regulated gene protein	SARG	25.8796	25.6006	25.4274	25.1536	25.9356	26.2695	25.8315	26.4727	+	1.55143	0.612065	12	12	12	37.8	37.8	37.8	63.964	0	86.507	609120000	110
Q9BWD1	Acetyl-CoA acetyltransferase, cytosolic	ACAT2	27.7972	27.7826	28.013	27.6697	28.4078	28.1786	28.2335	28.1437	+	2.42925	0.425306	13	13	13	66.2	66.2	66.2	41.35	0	231.82	2469300000	136
Q9BY32	Inosine triphosphate pyrophosphatase	ITPA	24.1504	24.2086	24.1236	23.5789	24.7164	24.6118	24.3209	24.5459	+	1.7087	0.533365	5	5	5	45.4	45.4	45.4	21.445	0	28.627	194350000	30
Q9BY76	Angiopoietin-related protein 4	ANGPTL4	23.5703	22.8562	NaN	23.0763	NaN	22.7012	22.2886	23.1119		0.666083	-0.467049	4	4	4	16.3	16.3	16.3	45.214	0	11.638	55042000	18
Q9C0C2	182 kDa tankyrase-1-binding protein	TNKS1BP1	24.6916	24.8539	25.4695	25.3373	NaN	24.6187	24.4112	NaN		0.931466	-0.573109	19	19	19	19.7	19.7	19.7	181.79	0	97.093	199500000	67
Q9GZS3	WD repeat-containing protein 61;WD repeat-containing protein 61, N-terminally processed	WDR61	24.5024	24.0926	24.2332	23.9712	24.7071	24.7372	24.4145	24.7538		1.75755	0.453318	9	9	9	59.7	59.7	59.7	33.58	0	30.771	192870000	38
Q9GZT3	SRA stem-loop-interacting RNA-binding protein, mitochondrial	SLIRP	24.536	23.6767	23.8264	NaN	NaN	24.5653	24.0086	24.9701		0.581505	0.501662	6	6	6	67	67	67	12.349	0	43.751	173290000	26
Q9H0E2	Toll-interacting protein	TOLLIP	25.2238	24.9355	24.9403	24.5147	25.4528	25.7153	25.3876	26.0441	+	1.93057	0.746367	8	8	8	46.7	46.7	46.7	30.281	0	61.861	418800000	37
Q9H0U4;Q92928;Q92930;P59190	Ras-related protein Rab-1B;Putative Ras-related protein Rab-1C	RAB1B;RAB1C	26.1764	26.6879	26.7042	26.9991	26.2239	26.1127	26.3217	26.1395		1.33024	-0.442461	10	10	5	66.7	66.7	43.8	22.171	0	118.02	790270000	63
Q9H223	EH domain-containing protein 4	EHD4	23.75	23.8695	23.6218	24.1798	NaN	23.666	23.4633	23.212		1.14575	-0.40817	11	10	10	30.1	28.1	28.1	61.174	0	33.004	106130000	27
Q9H299	SH3 domain-binding glutamic acid-rich-like protein 3	SH3BGRL3	27.9176	28.2134	28.3554	27.4799	29.4745	29.447	28.6477	29.904	+	2.25859	1.37672	4	4	4	57	57	57	10.438	0	118.21	4809600000	55
Q9H2U2	Inorganic pyrophosphatase 2, mitochondrial	PPA2	24.5333	24.8555	25.1573	25.4065	25.1459	25.1138	24.9564	24.5612		0.0673926	-0.0438161	8	8	8	33.5	33.5	33.5	37.92	0	44.423	300250000	49
Q9H4A4	Aminopeptidase B	RNPEP	24.3207	24.6908	25.1416	25.2865	23.5456	24.5426	25.7013	24.2941		0.282755	-0.33902	14	14	14	34.9	34.9	34.9	72.595	0	55.246	270280000	61
Q9H4M9;Q9NZN3	EH domain-containing protein 1	EHD1	26.5829	26.9333	27.0831	27.2285	27.2188	26.6966	26.8238	26.7347		0.189713	-0.0884743	24	24	23	68.7	68.7	66.7	60.626	0	127.05	1070500000	147
Q9H773	dCTP pyrophosphatase 1	DCTPP1	23.388	NaN	23.1588	NaN	23.461	23.5951	23.3437	23.7421		0.827847	0.262086	5	5	5	51.8	51.8	51.8	18.681	0	13.525	88514000	20
Q9H8Y8	Golgi reassembly-stacking protein 2	GORASP2	24.0201	23.9953	24.1448	NaN	24.5126	24.7344	24.5566	25.2923	+	1.68765	0.720524	7	7	7	29.9	29.9	29.9	47.145	0	102.29	229610000	32
Q9H910	Hematological and neurological expressed 1-like protein	HN1L	25.7161	25.0647	24.5976	24.0339	25.1144	25.8273	25.1581	26.4429		0.82112	0.782572	6	6	6	58.9	58.9	58.9	20.063	0	45.52	441920000	44
Q9HAV7	GrpE protein homolog 1, mitochondrial	GRPEL1	25.3018	24.9791	24.7231	24.4217	25.9131	25.8673	25.8303	26.2497	+	2.72407	1.10868	9	9	9	47.9	47.9	47.9	24.279	0	72.654	459080000	53
Q9HB71	Calcyclin-binding protein	CACYBP	25.4907	25.0907	25.6434	25.056	25.7898	25.9196	25.5258	25.8277		1.41417	0.445493	10	10	10	56.1	56.1	56.1	26.21	0	100.73	439960000	72
Q9HC38	Glyoxalase domain-containing protein 4	GLOD4	24.7648	NaN	24.4483	24.0319	24.4785	25.5428	24.8812	25.4723		0.963614	0.678689	9	9	9	40.9	40.9	40.9	34.793	0	54.776	307010000	36
Q9HCN8	Stromal cell-derived factor 2-like protein 1	SDF2L1	24.7255	24.347	NaN	NaN	25.1766	25.0205	24.6784	25.0514		1.0602	0.445504	4	4	4	43	43	43	23.598	0	32.456	224360000	26
Q9HCY8	Protein S100-A14	S100A14	27.6294	26.8986	26.6968	27.039	27.3866	27.5623	27.5046	27.8676		1.20433	0.514292	5	5	5	77.9	77.9	77.9	11.662	0	81.966	1556000000	80
Q9HDC9	Adipocyte plasma membrane-associated protein	APMAP	22.7161	22.8842	22.9816	23.6302	NaN	23.171	23.4176	22.4897		0.027579	-0.0269062	8	8	8	33.9	33.9	33.9	46.48	0	20.997	84504000	28
Q9NP97;Q8TF09	Dynein light chain roadblock-type 1	DYNLRB1	26.2358	25.8524	26.1442	25.0493	27.033	26.6486	26.2601	27.4383	+	1.48949	1.02454	6	6	6	83.3	83.3	83.3	10.921	0	56.376	869270000	44
Q9NPJ3	Acyl-coenzyme A thioesterase 13;Acyl-coenzyme A thioesterase 13, N-terminally processed	ACOT13	24.419	23.7383	23.383	NaN	24.4463	24.5077	24.0594	25.0838		0.936021	0.677507	5	5	5	62.1	62.1	62.1	14.96	0	23.58	181150000	30
Q9NQ88	Fructose-2,6-bisphosphatase TIGAR	TIGAR	24.8047	24.2677	23.9572	24.1662	24.3235	24.3749	24.9213	24.859		0.640803	0.320707	8	8	8	47	47	47	30.062	0	39.689	215350000	39
Q9NQC3	Reticulon-4	RTN4	25.2616	27.379	28.1688	28.5787	25.2695	26.4094	26.5467	25.4131		0.89977	-1.43736	7	7	7	12.4	12.4	12.4	129.93	0	115.3	1103300000	81
Q9NQR4	Omega-amidase NIT2	NIT2	25.1785	24.9072	24.8276	23.295	25.2544	25.5862	25.9039	25.6347	+	1.23632	1.04272	13	13	13	65.6	65.6	65.6	30.608	0	66.296	357900000	64
Q9NR12	PDZ and LIM domain protein 7	PDLIM7	25.6158	25.1982	25.4389	NaN	25.7587	25.9299	24.0811	26.2672		0.0545928	0.091586	12	12	12	51	51	51	49.844	0	53.303	415090000	73
Q9NR31	GTP-binding protein SAR1a	SAR1A	24.5062	NaN	25.2688	25.3474	24.7692	24.6303	24.8948	25.0558		0.345777	-0.203248	8	8	7	60.6	60.6	55.1	22.367	0	45.721	272030000	30
Q9NR45	Sialic acid synthase	NANS	24.4092	NaN	25.0922	24.5307	24.7354	25.036	24.6392	24.9774		0.343326	0.169633	11	11	11	56	56	56	40.307	0	49.596	255670000	37
Q9NRX4	14 kDa phosphohistidine phosphatase	PHPT1	25.2865	24.7684	24.7038	24.1942	26.077	25.7838	25.038	26.7002	+	1.52132	1.16153	5	5	5	59.2	59.2	59.2	13.832	0	46.312	528390000	32
Q9NSD9	Phenylalanine--tRNA ligase beta subunit	FARSB	24.3912	24.3305	24.7208	24.9233	23.4525	24.1096	24.7703	23.4566		0.955924	-0.644223	13	13	13	26.7	26.7	26.7	66.115	0	43.827	171200000	54
Q9NTK5	Obg-like ATPase 1	OLA1	25.7018	25.7651	26.8181	25.9705	26.5075	26.467	26.3315	26.4973		0.723971	0.386921	14	14	14	54.8	54.8	54.8	44.743	0	99.34	741600000	64
Q9NUU7;Q9UMR2;Q9UHL0	ATP-dependent RNA helicase DDX19A;ATP-dependent RNA helicase DDX19B	DDX19A;DDX19B	23.7192	23.7806	24.0789	NaN	NaN	23.389	23.9514	23.502		0.528127	-0.24541	8	8	8	27.2	27.2	27.2	53.974	0	33.611	129450000	33
Q9NVA2	Septin-11	SEPT11	24.943	23.7696	23.0564	22.3858	NaN	25.3427	24.4347	24.6867		0.920105	1.28268	13	13	8	33.8	33.8	26.1	49.398	0	56.25	214640000	49
Q9NVJ2;Q96BM9	ADP-ribosylation factor-like protein 8B;ADP-ribosylation factor-like protein 8A	ARL8B;ARL8A	23.4849	24.6445	25.2479	25.3235	24.5262	23.9157	24.0526	NaN		0.424324	-0.510394	5	5	5	35.5	35.5	35.5	21.539	0	35.601	156580000	18
Q9NX55	Huntingtin-interacting protein K	HYPK	24.3137	24.0789	NaN	NaN	25.7498	25.4166	25.1383	26.2504	+	1.77171	1.4425	6	6	6	48.8	48.8	48.8	14.665	0	178.49	334050000	31
Q9NY33	Dipeptidyl peptidase 3	DPP3	25.221	25.7325	25.8532	25.706	25.5121	25.3873	25.5517	NaN		0.362033	-0.144514	13	13	13	34.9	34.9	34.9	82.588	0	89.251	329800000	59
Q9NYL9;P28289	Tropomodulin-3	TMOD3	26.5035	26.2312	26.1998	25.9473	26.7981	27.0175	26.7562	27.2094	+	2.46994	0.724844	15	15	15	55.7	55.7	55.7	39.594	0	210.13	956910000	113
Q9NYT0	Pleckstrin-2	PLEK2	23.9925	24.5199	24.4793	24.4325	24.8739	24.1305	24.3801	24.1116		0.0285566	0.0179534	7	7	7	30.3	30.3	30.3	39.97	0	37.013	168770000	25
Q9NYU2	UDP-glucose:glycoprotein glucosyltransferase 1	UGGT1	22.447	25.0045	25.2151	26.6769	NaN	22.442	24.8397	NaN		0.325436	-1.19508	22	22	22	26.1	26.1	26.1	177.19	0	89.024	199360000	52
Q9NZL9	Methionine adenosyltransferase 2 subunit beta	MAT2B	23.9515	24.4381	23.7589	23.7655	24.5523	24.3362	23.8518	24.3982		0.671097	0.306127	7	7	7	39.5	39.5	39.5	37.551	0	49.39	156860000	36
Q9NZM1;O75923	Myoferlin	MYOF	24.9348	26.6148	27.474	28.1294	NaN	23.8876	25.3131	NaN		0.90762	-2.18789	53	53	53	37.1	37.1	37.1	234.71	0	323.31	584460000	131
Q9NZN4	EH domain-containing protein 2	EHD2	24.1743	24.949	25.0594	25.685	25.0289	24.7342	24.7167	24.2176		0.35809	-0.292626	13	13	13	41.4	41.4	41.4	61.161	0	68.515	235770000	46
Q9NZT1	Calmodulin-like protein 5	CALML5	25.7787	25.0804	25.1464	23.6128	25.9711	26.2296	25.9591	27.2827	+	1.40322	1.45604	8	8	8	69.2	69.2	69.2	15.892	0	75.272	678370000	60
Q9P0V9	Septin-10	SEPT10	23.613	23.2231	23.5836	23.2873	22.9132	23.4858	23.4519	23.1401		0.481704	-0.179018	7	7	7	23.8	23.8	23.8	52.592	0	19.794	98825000	33
Q9P2E9	Ribosome-binding protein 1	RRBP1	25.2642	25.6221	25.4804	26.3172	NaN	24.4029	24.9437	22.6153	+	1.31703	-1.68366	23	23	23	24.5	24.5	24.5	152.45	0	85.755	269520000	109
Q9UBQ0	Vacuolar protein sorting-associated protein 29	VPS29	24.6383	23.9878	25.3856	24.1661	25.7382	25.3105	24.5097	25.5198		0.891404	0.725106	5	5	5	33	33	33	20.505	0	27.561	266890000	34
Q9UBQ7	Glyoxylate reductase/hydroxypyruvate reductase	GRHPR	24.6612	25.0823	25.1874	25.2999	25.4807	25.4977	25.1535	24.5695		0.177683	0.117669	9	9	9	46.3	46.3	46.3	35.668	0	32.069	338580000	47
Q9UBR2	Cathepsin Z	CTSZ	23.6473	23.0993	23.2223	22.988	NaN	23.4107	23.0048	23.541		0.1369	0.0795617	4	4	4	27.1	27.1	27.1	33.868	0	12.905	84430000	30
Q9UBS4	DnaJ homolog subfamily B member 11	DNAJB11	25.6441	24.9829	24.9085	24.4223	25.7047	25.602	25.3362	26.424		1.19701	0.777277	9	9	9	30.2	30.2	30.2	40.513	0	66.891	436770000	65
Q9UDY2	Tight junction protein ZO-2	TJP2	23.9978	NaN	23.7978	24.0306	NaN	24.1216	24.3387	24.5818		1.25543	0.40529	14	14	14	20.8	20.8	20.8	133.96	0	45.905	161560000	36
Q9UGI8	Testin	TES	25.5544	25.4964	25.7954	25.4273	25.7053	26.0048	25.2544	25.3417		0.0144985	0.00817728	12	12	12	48.9	48.9	48.9	47.996	0	51.941	455970000	93
Q9UHA4	Ragulator complex protein LAMTOR3	LAMTOR3	24.8546	NaN	25.3956	NaN	25.4502	25.5204	25.0052	25.7525		0.462173	0.307014	5	5	5	62.1	62.1	62.1	13.623	0	88.557	348400000	30
Q9UHB6	LIM domain and actin-binding protein 1	LIMA1	28.9544	28.6777	28.3796	28.168	28.5364	28.913	28.3562	29.1573		0.334764	0.19579	32	32	32	48.7	48.7	48.7	85.225	0	323.31	3945600000	288
Q9UHD1	Cysteine and histidine-rich domain-containing protein 1	CHORDC1	24.7648	NaN	24.4759	23.9604	25.0787	24.779	24.1464	25.1796		0.529998	0.395549	9	9	9	45.5	45.5	45.5	37.489	0	45.227	228670000	29
Q9UHD8	Septin-9	SEPT9	26.9036	27.0834	27.1729	26.8021	27.0442	26.9923	26.8611	26.7515		0.308048	-0.0782418	23	23	23	54.4	54.4	54.4	65.401	0	201.01	1058200000	179
Q9UHD9	Ubiquilin-2	UBQLN2	23.6137	NaN	23.9339	22.9293	24.3926	24.1455	24.124	24.9862	+	1.35749	0.919768	5	3	3	9.8	5.8	5.8	65.695	0	65.909	163540000	25
Q9UHG3	Prenylcysteine oxidase 1	PCYOX1	23.0337	NaN	24.5156	24.1444	23.9228	23.0992	24.0595	23.2089		0.283257	-0.325328	7	7	7	21	21	21	56.639	0	21.549	104980000	25
Q9UHV9	Prefoldin subunit 2	PFDN2	25.6055	24.8838	NaN	23.6379	25.1184	25.9701	25.6987	26.8849		0.915847	1.20898	7	7	7	51.3	51.3	51.3	16.648	0	160.26	491390000	41
Q9UHX1	Poly(U)-binding-splicing factor PUF60	PUF60	24.6917	24.2706	25.1557	24.2956	25.3379	24.7389	24.9101	24.8938		0.735003	0.366742	10	10	10	28.6	28.6	28.6	59.875	0	38.307	253120000	45
Q9UI30	Multifunctional methyltransferase subunit TRM112-like protein	TRMT112	24.226	NaN	23.4105	NaN	24.0334	24.1551	23.9354	24.8852		0.458282	0.434032	4	4	4	43.2	43.2	43.2	14.199	0	25.973	144760000	20
Q9UJ70	N-acetyl-D-glucosamine kinase	NAGK	23.0648	NaN	23.9533	23.5527	NaN	23.4748	23.4995	23.1631		0.199556	-0.14449	3	3	3	16.3	16.3	16.3	37.375	0	9.1593	90700000	19
Q9UJU6	Drebrin-like protein	DBNL	25.6309	25.4531	25.5296	24.9803	25.8364	25.9088	25.6211	26.1714		1.41966	0.485961	11	11	11	35.6	35.6	35.6	48.207	0	107.9	502870000	81
Q9UJZ1	Stomatin-like protein 2, mitochondrial	STOML2	25.6361	25.6966	25.9103	24.8961	26.7983	26.3452	26.3833	27.1071	+	2.11397	1.12373	11	11	11	47.8	47.8	47.8	38.534	0	112.62	759340000	65
Q9UK22	F-box only protein 2	FBXO2	24.5906	24.1392	24.5005	23.9925	25.002	25.322	24.5957	25.2895	+	1.82896	0.746617	6	6	6	30.1	30.1	30.1	33.327	0	31.009	265450000	35
Q9UK45	U6 snRNA-associated Sm-like protein LSm7	LSM7	24.2449	24.3926	NaN	NaN	25.2577	24.7117	25.4428	25.7383	+	1.38222	0.968844	3	3	3	37.9	37.9	37.9	11.602	0	36.959	278410000	16
Q9UK76	Hematological and neurological expressed 1 protein;Hematological and neurological expressed 1 protein, N-terminally processed	HN1	26.8578	26.1187	25.7825	25.1134	27.0042	27.2289	26.7599	27.7935	+	1.55921	1.22854	5	5	5	64.9	64.9	64.9	16.014	0	86.606	1145700000	61
Q9UKK9	ADP-sugar pyrophosphatase	NUDT5	25.2339	24.6362	24.6266	24.0181	25.1448	25.3015	25.0346	25.7058		1.2234	0.667987	10	10	10	56.6	56.6	56.6	24.327	0	44.558	327970000	48
Q9UKM9	RNA-binding protein Raly	RALY	24.382	23.9813	23.8388	NaN	24.3699	24.7788	24.0191	24.8563		0.792063	0.438646	7	7	7	30.1	30.1	30.1	32.463	0	36.542	164000000	24
Q9UKY7	Protein CDV3 homolog	CDV3	25.9325	25.3772	24.8692	24.0067	25.6141	26.1554	25.5412	26.7299		1.00571	0.963716	7	7	7	54.7	54.7	54.7	27.335	0	93.822	548970000	71
Q9UL25	Ras-related protein Rab-21	RAB21	21.6889	22.5498	22.9783	23.6797	NaN	21.7686	21.9734	NaN		0.60976	-0.853164	3	3	3	17.3	17.3	17.3	24.347	0	14.242	37810000	13
Q9UL46	Proteasome activator complex subunit 2	PSME2	26.0231	25.9117	25.8408	25.6046	26.3403	25.7923	26.0184	25.6158		0.214698	0.0966401	9	9	9	61.1	61.1	61.1	27.401	0	112.72	501040000	53
Q9ULC4	Malignant T-cell-amplified sequence 1	MCTS1	25.0166	25.4058	25.6745	24.9347	26.2551	25.9845	25.1604	25.6994		0.899797	0.516957	8	8	8	60.2	60.2	60.2	20.555	0	45.775	392980000	66
Q9ULV4;Q6QEF8	Coronin-1C	CORO1C	26.0564	26.3519	26.6276	27.1214	25.5522	25.7605	26.6023	24.9008		1.03427	-0.835359	12	12	12	35.7	35.7	35.7	53.248	0	76.918	633730000	55
Q9UMD9	Collagen alpha-1(XVII) chain;120 kDa linear IgA disease antigen;97 kDa linear IgA disease antigen	COL17A1	25.0105	25.6679	26.1969	26.4828	23.7625	24.9068	24.9538	24.9277	+	1.48146	-1.20177	15	15	15	15.2	15.2	15.2	150.42	0	93.984	341280000	58
Q9UMS4	Pre-mRNA-processing factor 19	PRPF19	23.8481	NaN	23.8636	23.7818	23.9574	24.3353	24.2236	23.3147		0.180194	0.126564	9	9	9	39.5	39.5	39.5	55.18	0	20.901	138180000	27
Q9UMX0	Ubiquilin-1	UBQLN1	25.5163	25.1175	25.5334	24.2828	26.1628	26.0168	25.7169	26.6471	+	1.57099	1.02338	10	10	6	28.5	28.5	21.4	62.518	0	127.72	620470000	62
Q9UMY4	Sorting nexin-12	SNX12	24.7752	NaN	24.3262	NaN	25.3419	24.8394	24.8651	25.5837		0.923065	0.606821	7	6	6	50	45.9	45.9	19.73	0	72.172	267700000	26
Q9UN86	Ras GTPase-activating protein-binding protein 2	G3BP2	24.3606	24.0084	23.4405	NaN	NaN	24.6436	24.1427	25.0855		0.834415	0.687427	12	10	10	37.1	34.4	34.4	54.12	0	45.682	189330000	29
Q9UNH7	Sorting nexin-6;Sorting nexin-6, N-terminally processed	SNX6	24.1219	24.1598	24.3757	23.9059	24.4056	24.481	24.5022	24.4112		1.68354	0.309183	6	6	6	22.2	22.2	22.2	46.648	0	29.313	184730000	41
Q9UNM6	26S proteasome non-ATPase regulatory subunit 13	PSMD13	24.0894	23.7561	24.5721	24.0095	25.0659	24.1086	24.0079	23.3927		0.0330643	0.0369844	9	9	9	28.7	28.7	28.7	42.945	0	26.681	149270000	35
Q9UNZ2	NSFL1 cofactor p47	NSFL1C	25.337	24.7192	NaN	NaN	25.3009	25.7133	25.3461	26.3968		0.711632	0.661173	11	11	11	40.5	40.5	40.5	40.572	0	72.393	407190000	45
Q9UQ80	Proliferation-associated protein 2G4	PA2G4	27.2076	26.974	27.2763	26.8495	27.4488	27.5407	27.2754	27.3967		1.60298	0.338572	19	19	19	60.4	60.4	60.4	43.786	0	198.53	1475600000	138
Q9UQB8	Brain-specific angiogenesis inhibitor 1-associated protein 2	BAIAP2	23.7804	23.8133	23.5898	NaN	NaN	24.2264	23.6525	24.244		0.690695	0.31315	12	12	12	32.4	32.4	32.4	60.867	0	43.094	139040000	33
Q9Y224	UPF0568 protein C14orf166	C14orf166	25.8328	25.8783	26.1667	25.5494	26.6344	26.0423	26.0548	26.8338		1.18012	0.534556	11	11	11	59.8	59.8	59.8	28.068	0	161.38	695200000	75
Q9Y230	RuvB-like 2	RUVBL2	25.7671	25.4062	25.2158	25.0287	25.7237	25.7264	25.8829	25.7808		1.40084	0.423992	21	21	21	63.7	63.7	63.7	51.156	0	128.71	450300000	89
Q9Y265	RuvB-like 1	RUVBL1	25.7725	25.5603	25.9996	25.9005	25.9082	26.0944	26.0127	25.6669		0.366849	0.11229	18	18	18	51.8	51.8	51.8	50.227	0	146.25	549990000	82
Q9Y266	Nuclear migration protein nudC	NUDC	25.4236	24.2112	23.9093	NaN	NaN	25.4801	24.9364	26.2178		0.802625	1.03007	11	11	11	48.3	48.3	48.3	38.242	0	76.786	348810000	46
Q9Y281	Cofilin-2	CFL2	23.7387	NaN	23.7152	22.9382	23.7206	24.0195	24.023	24.7743		0.959318	0.670301	9	5	5	57.8	39.2	39.2	18.736	0	23.056	153440000	29
Q9Y285	Phenylalanine--tRNA ligase alpha subunit	FARSA	24.8184	24.9978	25.2955	24.9662	26.0114	25.1343	25.5529	25.4972		1.37462	0.529472	10	10	10	43.3	43.3	43.3	57.563	0	94.726	335710000	48
Q9Y2B0	Protein canopy homolog 2	CNPY2	25.1552	24.4369	24.2081	23.9202	25.5773	25.5536	25.3494	25.81	+	2.18612	1.14247	5	5	5	41.8	41.8	41.8	20.652	0	49.965	357320000	45
Q9Y2D5	A-kinase anchor protein 2	AKAP2	23.9608	NaN	24.4689	24.0815	NaN	23.9688	23.5496	23.5		1.09562	-0.497616	7	7	7	15	15	15	94.659	0	25.585	121340000	42
Q9Y2Q3	Glutathione S-transferase kappa 1	GSTK1	24.5938	24.6849	25.0399	24.981	25.4178	24.836	24.7479	25.2997		0.59312	0.25045	8	8	8	46.9	46.9	46.9	25.497	0	63.43	307400000	47
Q9Y2V2	Calcium-regulated heat stable protein 1	CARHSP1	26.4683	25.5981	26.1487	25.0745	27.1957	26.8823	26.463	27.305	+	1.70758	1.13908	5	5	5	60.5	60.5	60.5	15.892	0	62.121	930560000	61
Q9Y305	Acyl-coenzyme A thioesterase 9, mitochondrial	ACOT9	24.7732	24.1151	NaN	24.8331	NaN	23.6732	24.2651	23.1865		1.04936	-0.865509	11	11	11	32.1	32.1	32.1	49.901	0	43.473	159060000	27
Q9Y316	Protein MEMO1	MEMO1	23.902	NaN	23.9389	NaN	24.1179	23.7148	23.5353	23.7476		0.315147	-0.141562	8	8	8	48.8	48.8	48.8	33.733	0	22.342	111850000	18
Q9Y333	U6 snRNA-associated Sm-like protein LSm2	LSM2	23.5458	NaN	NaN	22.5757	23.8597	23.941	23.4151	24.3791		0.933901	0.837947	2	2	2	28.4	28.4	28.4	10.834	0	18.228	112930000	20
Q9Y371	Endophilin-B1	SH3GLB1	24.8473	24.8843	24.6641	24.7281	25.1703	25.3513	25.2105	25.4303	+	3.17109	0.509641	9	9	9	36.2	36.2	36.2	40.796	0	108.42	340950000	56
Q9Y3A5	Ribosome maturation protein SBDS	SBDS	24.3017	24.2535	24.1582	23.8579	24.3393	24.6714	24.2778	24.3591		1.04807	0.269065	6	6	6	27.2	27.2	27.2	28.763	0	69.126	176300000	31
Q9Y3B4	Splicing factor 3B subunit 6	SF3B6	23.066	23.1792	23.4897	NaN	23.4116	NaN	23.0815	23.5142		0.191167	0.0907764	3	3	3	29.6	29.6	29.6	14.585	0	15.943	69883000	17
Q9Y3B8	Oligoribonuclease, mitochondrial	REXO2	25.0817	24.9567	24.7462	23.9717	25.9047	25.569	25.0372	26.0158	+	1.5284	0.942593	9	9	9	41.8	41.8	41.8	26.832	0	107.63	368160000	48
Q9Y3D6	Mitochondrial fission 1 protein	FIS1	23.96	24.2378	24.7532	NaN	25.0047	24.3938	24.1507	25.4942		0.486062	0.443845	5	5	5	34.2	34.2	34.2	16.937	0	60.383	234580000	23
Q9Y3F4	Serine-threonine kinase receptor-associated protein	STRAP	25.8566	25.9425	25.6472	25.7323	24.5119	26.1106	25.769	25.8552		0.263583	-0.232985	15	15	15	74	74	74	38.438	0	80.711	531010000	72
Q9Y3I0	tRNA-splicing ligase RtcB homolog	RTCB	25.3885	26.1847	26.4343	26.1286	26.0412	25.6235	25.7417	25.1538		0.648486	-0.393955	11	11	11	36.6	36.6	36.6	55.21	0	67.397	497000000	53
Q9Y3U8	60S ribosomal protein L36	RPL36	NaN	24.704	23.7856	24.4717	24.1044	25.2405	NaN	24.361		0.219322	0.248199	4	4	4	30.5	30.5	30.5	12.254	0	18.648	197360000	16
Q9Y446	Plakophilin-3	PKP3	24.9416	25.2749	25.3546	25.3753	24.6599	24.9778	24.5101	24.3518	+	1.97573	-0.611702	18	18	18	32	32	32	87.081	0	87.668	277600000	79
Q9Y490	Talin-1	TLN1	25.4597	27.3428	28.2974	28.8537	22.4499	24.8436	25.948	21.7496	+	1.63247	-3.74062	57	57	51	39.2	39.2	36.4	269.76	0	323.31	993900000	209
Q9Y4L1	Hypoxia up-regulated protein 1	HYOU1	27.5786	27.4882	27.7735	27.3969	27.7465	27.6508	27.5603	27.7711		0.623507	0.122909	37	37	37	46.2	46.2	46.2	111.33	0	302.73	1804000000	190
Q9Y5K6	CD2-associated protein	CD2AP	24.0485	23.8665	23.2663	23.6176	23.416	24.5133	23.9519	24.4636		0.592093	0.386489	9	9	9	20.7	20.7	20.7	71.45	0	26.385	162810000	41
Q9Y608	Leucine-rich repeat flightless-interacting protein 2	LRRFIP2	23.192	23.2978	NaN	NaN	23.7687	23.7001	23.1968	23.9782		0.764085	0.416048	4	4	4	6.8	6.8	6.8	82.17	0	14.477	97864000	18
Q9Y639	Neuroplastin	NPTN	23.3242	23.1445	23.0459	23.0826	NaN	23.1216	23.2925	23.2453		0.354009	0.0704913	2	2	2	7	7	7	44.387	0	7.5825	79299000	21
Q9Y678	Coatomer subunit gamma-1	COPG1	24.8229	25.836	26.0598	26.5789	24.9831	24.5897	25.8269	24.0281		0.933639	-0.96745	19	19	18	34.9	34.9	33.5	97.717	0	88.079	374200000	63
Q9Y696;O15247;Q9NZA1;Q96NY7	Chloride intracellular channel protein 4	CLIC4	25.8982	26.0781	26.581	26.2907	26.5647	26.2239	26.4904	25.7705		0.0781645	0.0503674	13	13	13	68.8	68.8	68.8	28.772	0	90.562	691060000	88
Q9Y6E0;O00506	Serine/threonine-protein kinase 24;Serine/threonine-protein kinase 24 36 kDa subunit;Serine/threonine-protein kinase 24 12 kDa subunit	STK24	23.7219	NaN	23.9782	23.6102	NaN	24.0058	23.5226	23.0498		0.340076	-0.244039	8	8	5	26.2	26.2	18.7	49.307	0	22.169	114470000	24
Q9Y6G9	Cytoplasmic dynein 1 light intermediate chain 1	DYNC1LI1	23.9163	23.9174	24.0859	23.8873	NaN	24.1545	23.9209	24.1509		0.697829	0.123738	9	8	8	24.9	22.4	22.4	56.578	0	35.029	150870000	31
Q9Y6M1	Insulin-like growth factor 2 mRNA-binding protein 2	IGF2BP2	24.922	24.7188	24.9511	24.7048	25.4176	25.4446	25.0471	25.4993	+	2.30612	0.527969	15	15	13	34.2	34.2	31.1	66.121	0	76.269	347300000	74
Q9Y6N5	Sulfide:quinone oxidoreductase, mitochondrial	SQRDL	27.0023	27.3022	27.7827	28.0815	27.09	27.124	26.9346	26.6266		1.18125	-0.598369	22	22	22	62	62	62	49.96	0	184.68	1282800000	154

## Sheet: t-test NHEK 7 days
Protein IDs	Protein names	Gene names	log(LFQ_control_1)	log(LFQ_control_2)	log(LFQ_control_3)	log(LFQ_UVA_1)	log(LFQ_UVA_2)	log(LFQ_UVA_3)	Student's T-test Significant Control_UVA	-Log Student's T-test corrected p-value Control_UVA	Log Fold Change UVA_Control	Peptides	Razor + unique peptides	Unique peptides	Sequence coverage [%]	Unique + razor sequence coverage [%]	Unique sequence coverage [%]	Mol. weight [kDa]	Q-value	Score	Intensity	MS/MS count
P0DPI2;A0A0B4J2D5			22.8995	NaN	22.8273	22.4389	22.7273	22.6854		0.883135	-0.246176	7	7	7	50	50	50	28.17	0	37.654	116530000	34
A0AVT1	Ubiquitin-like modifier-activating enzyme 6	UBA6	23.62	23.7081	23.8144	24.2133	24.2156	24.1115	+	2.67638	0.46597	41	41	41	58.7	58.7	58.7	117.97	0	266.24	1215800000	189
A8K2U0	Alpha-2-macroglobulin-like protein 1	A2ML1	24.8523	24.9072	24.8541	23.9724	24.2541	24.4194	+	2.11918	-0.655937	39	39	39	37.6	37.6	37.6	161.1	0	270.68	1265000000	187
E9PAV3;Q13765;Q9BZK3	Nascent polypeptide-associated complex subunit alpha, muscle-specific form;Nascent polypeptide-associated complex subunit alpha	NACA	24.3934	24.6675	24.1525	23.7777	24.048	24.2686		0.842041	-0.373033	7	7	7	3.6	3.6	3.6	205.42	0	56.393	365040000	35
O00151	PDZ and LIM domain protein 1	PDLIM1	26.3685	26.5695	26.5316	26.1927	26.0975	26.1701	+	2.10935	-0.336426	21	21	21	81.2	81.2	81.2	36.071	0	323.31	3725200000	181
O00154	Cytosolic acyl coenzyme A thioester hydrolase	ACOT7	25.0625	25.2906	25.2062	25.1264	25.0304	25.2141		0.299631	-0.062802	16	16	16	48.4	48.4	48.4	41.796	0	100.19	1085400000	84
O00159	Unconventional myosin-Ic	MYO1C	22.1744	22.6442	22.163	21.9097	NaN	22.3391		0.308077	-0.202791	14	14	14	16.4	16.4	16.4	121.68	0	43.937	66810000	29
O00231	26S proteasome non-ATPase regulatory subunit 11	PSMD11	23.1819	22.823	23.1149	23.1693	23.1391	23.0703		0.308622	0.0862649	17	17	17	43.6	43.6	43.6	47.463	0	68.916	367210000	75
O00232	26S proteasome non-ATPase regulatory subunit 12	PSMD12	23.9927	23.7624	23.9151	24.1313	23.7704	23.818		0.0427529	0.0165373	11	11	11	26.8	26.8	26.8	52.904	0	38.191	196430000	36
O00233	26S proteasome non-ATPase regulatory subunit 9	PSMD9	21.9184	22.2614	21.6689	21.7537	22.1612	21.3752		0.260683	-0.186205	4	4	4	22	22	22	24.682	0	15.459	71102000	22
O00299	Chloride intracellular channel protein 1	CLIC1	25.8055	25.6955	25.8298	26.104	25.8882	26.048		1.43347	0.236443	17	17	17	85.5	85.5	85.5	26.922	0	189.93	2930600000	163
O00303	Eukaryotic translation initiation factor 3 subunit F	EIF3F	23.4275	23.4496	23.104	23.0559	23.2403	22.8916		0.813803	-0.264416	8	8	8	34.5	34.5	34.5	37.563	0	34.289	151050000	35
O00425	Insulin-like growth factor 2 mRNA-binding protein 3	IGF2BP3	21.7016	21.7124	22.1086	21.4597	21.8812	21.465		0.545903	-0.23885	6	5	5	15.5	13.3	13.3	63.704	0	20.33	42571000	19
O00429	Dynamin-1-like protein	DNM1L	23.3965	23.2329	23.3537	23.4288	23.3281	23.2809		0.100007	0.0182756	21	21	21	47	47	47	81.876	0	139.65	375420000	90
O00487	26S proteasome non-ATPase regulatory subunit 14	PSMD14	23.2615	23.49	22.9943	23.3426	22.7978	22.8183		0.501396	-0.262365	6	6	6	39.4	39.4	39.4	34.577	0	29.694	154860000	29
O00515	Ladinin-1	LAD1	24.7105	24.7528	24.8332	24.5935	24.5669	24.7254		1.05812	-0.136927	27	27	27	55.5	55.5	55.5	57.13	0	236.56	1788100000	184
O00534	von Willebrand factor A domain-containing protein 5A	VWA5A	21.7084	21.4765	21.9231	21.8276	NaN	21.1833		0.261277	-0.197281	11	11	11	19.8	19.8	19.8	86.488	0	39.965	42710000	30
O00571;O15523;Q9NQI0	ATP-dependent RNA helicase DDX3X;ATP-dependent RNA helicase DDX3Y	DDX3X;DDX3Y	23.148	22.9608	23.3534	22.8559	23.3188	22.6873		0.381934	-0.200041	17	16	16	29.5	27.8	27.8	73.243	0	58.429	263540000	56
O00629	Importin subunit alpha-3	KPNA4	23.4601	23.4051	23.3062	23.4143	23.4846	23.3243		0.0953336	0.0172399	9	9	6	35.1	35.1	29.4	57.886	0	66.738	140600000	29
O00748;P22303;Q5XG92	Cocaine esterase	CES2	22.9615	22.7203	22.3991	22.5126	22.4626	22.7231		0.283408	-0.127569	10	10	10	25.6	25.6	25.6	61.806	0	40.119	115480000	33
O00764	Pyridoxal kinase	PDXK	24.2014	24.1313	24.0701	23.7185	23.8054	24.0464		1.23933	-0.277503	10	10	10	60.9	60.9	60.9	35.102	0	104.38	298010000	38
O14579	Coatomer subunit epsilon	COPE	24.0912	23.9928	23.4059	23.9663	24.1563	24.3275		0.602253	0.32008	10	10	10	61.7	61.7	61.7	34.482	0	83.558	201390000	36
O14737	Programmed cell death protein 5	PDCD5	22.6707	23.0208	22.5601	22.2223	22.3655	22.6392		0.857901	-0.341512	5	5	5	45.6	45.6	45.6	14.285	0	14.848	137500000	18
O14744	Protein arginine N-methyltransferase 5;Protein arginine N-methyltransferase 5, N-terminally processed	PRMT5	20.9712	NaN	21.0649	21.2292	20.9827	21.1894		0.456316	0.115665	3	3	3	5.5	5.5	5.5	72.683	0	8.2038	27010000	14
O14773	Tripeptidyl-peptidase 1	TPP1	24.0547	23.6867	23.6728	23.0079	23.2878	22.9385	+	1.93852	-0.726634	7	7	7	23.4	23.4	23.4	61.247	0	74.599	188950000	26
O14818;Q8TAA3	Proteasome subunit alpha type-7	PSMA7	24.541	24.4568	24.281	23.2285	24.0061	24.3131		0.804227	-0.577007	11	11	11	55.6	55.6	55.6	27.887	0	103.92	447750000	63
O14896	Interferon regulatory factor 6	IRF6	24.8953	24.7157	24.6744	24.7948	24.9609	25.1269		0.78186	0.199084	16	16	16	45.4	45.4	45.4	53.129	0	176.18	861390000	79
P19105;O14950;P24844	Myosin regulatory light chain 12A;Myosin regulatory light chain 12B;Myosin regulatory light polypeptide 9	MYL12A;MYL12B;MYL9	26.7128	26.5634	26.7335	26.4284	26.0827	25.8912	+	1.49367	-0.535823	8	8	8	56.1	56.1	56.1	19.794	0	237.14	1562900000	92
O14974	Protein phosphatase 1 regulatory subunit 12A	PPP1R12A	22.361	NaN	22.4399	21.8839	22.4996	22.324		0.268203	-0.164611	13	13	13	15.2	15.2	15.2	115.28	0	48.853	70251000	22
O14979	Heterogeneous nuclear ribonucleoprotein D-like	HNRNPDL	22.4185	22.6433	22.4553	22.5383	22.4555	22.5031		0.0306552	-0.00670179	8	7	7	19.3	17.4	17.4	46.437	0	22.952	130780000	26
O15143	Actin-related protein 2/3 complex subunit 1B	ARPC1B	24.7887	24.6827	24.9487	24.9373	24.7064	24.6034		0.174223	-0.0576611	20	20	19	67.2	67.2	61	40.949	0	145.54	978320000	77
O15144	Actin-related protein 2/3 complex subunit 2	ARPC2	24.5524	24.6301	24.6082	24.453	24.4438	24.2859		1.57906	-0.20267	20	20	20	72	72	72	34.333	0	70.604	770500000	80
O15145	Actin-related protein 2/3 complex subunit 3	ARPC3	24.9811	24.9357	25.0821	24.8307	24.7634	24.6939		1.80795	-0.236935	12	12	12	56.2	56.2	56.2	20.546	0	70.498	630360000	47
O15231	Zinc finger protein 185	ZNF185	23.7311	23.9171	23.8472	23.6804	23.7828	23.9493		0.104407	-0.0276305	23	23	23	54.9	54.9	54.9	73.525	0	109.03	542820000	98
O15296	Arachidonate 15-lipoxygenase B	ALOX15B	23.5706	23.3918	23.6117	22.9509	23.0536	23.2509	+	1.77884	-0.43955	14	14	14	29.6	29.6	29.6	75.856	0	76.937	200900000	38
O15371	Eukaryotic translation initiation factor 3 subunit D	EIF3D	22.4722	22.4818	22.738	22.7691	22.7453	22.8062		1.10948	0.209565	15	15	15	42.5	42.5	42.5	63.972	0	91.958	209110000	72
O15400	Syntaxin-7	STX7	22.0297	21.7647	21.8969	22.2617	21.8273	22.4071		0.635758	0.268247	6	6	6	36	36	36	29.815	0	46.465	89078000	32
O15511	Actin-related protein 2/3 complex subunit 5	ARPC5	24.3649	23.6737	24.1216	23.9848	24.2732	24.2242		0.185128	0.107309	6	6	6	69.5	69.5	69.5	16.32	0	103.51	332600000	31
O15533	Tapasin	TAPBP	21.4868	21.7662	21.7786	21.5138	NaN	21.1881		0.808288	-0.326233	3	3	3	11.2	11.2	11.2	47.625	0	6.1702	35356000	12
O43175	D-3-phosphoglycerate dehydrogenase	PHGDH	22.4895	22.1358	22.3812	22.6629	22.4022	22.4193		0.520951	0.159265	12	12	12	34.3	34.3	34.3	56.65	0	43.147	110650000	28
O43237	Cytoplasmic dynein 1 light intermediate chain 2	DYNC1LI2	22.7922	23.1262	23.0522	23.1227	22.7533	22.7813		0.267584	-0.104439	13	13	12	36	36	33.3	54.099	0	46.779	180030000	41
O43242	26S proteasome non-ATPase regulatory subunit 3	PSMD3	22.801	22.9357	22.9367	23.085	22.6112	22.767		0.18195	-0.070013	12	12	12	28.1	28.1	28.1	60.977	0	51.635	243110000	65
O43396	Thioredoxin-like protein 1	TXNL1	22.6011	23.1216	22.9766	23.3063	23.3507	22.7675		0.424136	0.241759	7	7	7	39.1	39.1	39.1	32.251	0	45.328	122330000	40
O43399	Tumor protein D54	TPD52L2	24.8566	25.1703	24.9325	24.1777	24.505	24.578	+	1.66171	-0.566268	11	11	11	66	66	66	22.237	0	110.3	429730000	54
O43488;Q8NHP1	Aflatoxin B1 aldehyde reductase member 2	AKR7A2	22.3049	22.2875	22.367	22.3429	22.0714	21.9358		0.765774	-0.20309	7	7	6	30.4	30.4	27.3	39.589	0	23.402	77913000	22
O43504	Ragulator complex protein LAMTOR5	LAMTOR5	23.4975	NaN	23.7906	23.4326	24.0354	24.3877		0.324988	0.307827	3	3	3	85.7	85.7	85.7	9.6138	0	124.87	171480000	16
O43583	Density-regulated protein	DENR	22.3056	22.1439	NaN	22.2869	22.7149	22.152		0.273843	0.159889	4	4	4	33.8	33.8	33.8	22.092	0	22.501	74975000	20
O43598	2-deoxynucleoside 5-phosphate N-hydrolase 1	DNPH1	23.15	23.7827	22.6447	NaN	23.0062	23.0075		0.159975	-0.185581	7	7	7	59.2	59.2	59.2	19.108	0	39.797	113870000	16
O43681	ATPase ASNA1	ASNA1	22.3628	22.2926	22.2345	22.5636	22.1731	22.5488		0.422972	0.131896	4	4	4	15.8	15.8	15.8	38.792	0	14.589	79240000	20
O43707	Alpha-actinin-4	ACTN4	27.5353	27.642	27.4964	26.5505	26.6382	26.7648	+	3.54993	-0.90672	70	70	46	73.4	73.4	53.3	104.85	0	323.31	11348000000	508
O43765	Small glutamine-rich tetratricopeptide repeat-containing protein alpha	SGTA	22.2559	22.2788	22.1485	22.1322	21.9032	22.4142		0.195327	-0.0778929	6	6	6	21.7	21.7	21.7	34.063	0	27.3	71518000	18
O43776	Asparagine--tRNA ligase, cytoplasmic	NARS	23.5822	23.1382	23.1598	23.8434	23.626	23.7061		1.28254	0.43174	14	14	14	32.7	32.7	32.7	62.942	0	129.63	344830000	57
O43795;Q9UBC5	Unconventional myosin-Ib	MYO1B	24.1061	23.92	23.9791	24.0121	23.7694	23.7573		0.714029	-0.155467	28	28	28	33.5	33.5	33.5	131.98	0	212.63	802280000	129
O43852	Calumenin	CALU	23.9503	23.6823	23.8464	24.2686	23.7415	23.9927		0.437657	0.174603	9	9	9	45.7	45.7	45.7	37.106	0	65.069	274590000	40
O60437	Periplakin	PPL	23.1065	23.3685	23.2148	22.8756	22.4555	22.8492	+	1.49622	-0.503201	33	33	33	23.7	23.7	23.7	204.74	0	120.76	245490000	89
O60443	Non-syndromic hearing impairment protein 5	DFNA5	22.4677	22.235	22.4377	22.2129	21.7821	22.0101		1.23159	-0.378432	10	10	10	32.7	32.7	32.7	54.554	0	41.12	101620000	37
O60493	Sorting nexin-3	SNX3	22.966	NaN	22.7846	23.3728	23.3791	23.3294	+	2.20069	0.485116	6	6	5	37.7	37.7	33.3	18.762	0	15.577	138390000	22
O60502	Protein O-GlcNAcase	MGEA5	22.2067	22.7208	22.5618	22.4315	22.5152	22.3668		0.137129	-0.0586332	12	12	12	18.3	18.3	18.3	102.91	0	24.257	106980000	35
O60506	Heterogeneous nuclear ribonucleoprotein Q	SYNCRIP	23.4122	23.312	23.2651	23.332	23.2055	23.2512		0.514826	-0.0668964	14	14	11	33.4	33.4	28.4	69.602	0	64.686	316030000	42
O60610	Protein diaphanous homolog 1	DIAPH1	22.5559	22.3525	22.691	22.6755	22.5953	22.8322		0.627098	0.16786	14	14	14	16.3	16.3	16.3	141.35	0	52.729	196010000	71
O60664	Perilipin-3	PLIN3	25.4198	25.3309	25.2775	25.1666	25.4635	25.5971		0.189812	0.0663719	24	24	24	77.4	77.4	77.4	47.074	0	323.31	1717000000	137
O60684;O15131	Importin subunit alpha-7;Importin subunit alpha-6	KPNA6;KPNA5	21.4045	21.9289	21.8932	22.4088	21.8587	21.8823		0.552366	0.307711	7	7	4	19	19	12.1	60.029	0	20.39	81780000	26
O60711	Leupaxin	LPXN	22.0043	22.2916	22.4171	23.1636	22.9282	22.8888	+	2.14466	0.755878	7	7	7	33.9	33.9	33.9	43.332	0	37.342	116940000	24
O60716	Catenin delta-1	CTNND1	23.735	23.638	23.6614	23.6137	23.4415	23.65		0.70956	-0.109748	20	20	20	32.1	32.1	32.1	108.17	0	197.28	598790000	114
O60763	General vesicular transport factor p115	USO1	22.7258	22.6365	22.7434	23.0323	22.9264	23.0384	+	2.42215	0.2971	14	14	14	22.6	22.6	22.6	107.89	0	93.877	237560000	70
Q99880;Q93079;Q99877;P62807;P58876;O60814;Q5QNW6;Q99879;P57053;Q96A08	Histone H2B type 1-L;Histone H2B type 1-H;Histone H2B type 1-N;Histone H2B type 1-C/E/F/G/I;Histone H2B type 1-D;Histone H2B type 1-K;Histone H2B type 2-F;Histone H2B type 1-M;Histone H2B type F-S	HIST1H2BL;HIST1H2BH;HIST1H2BN;HIST1H2BC;HIST1H2BD;HIST1H2BK;HIST2H2BF;HIST1H2BM;H2BFS	26.4898	26.04	26.2831	26.8585	26.757	26.4957		1.20309	0.432761	4	4	2	28.6	28.6	9.5	13.952	0	90.909	1322000000	32
O60884	DnaJ homolog subfamily A member 2	DNAJA2	23.4654	NaN	23.5795	23.5552	23.9344	24.0617		0.696622	0.328022	5	5	5	19.4	19.4	19.4	45.745	0	44.169	157570000	19
O75083	WD repeat-containing protein 1	WDR1	25.7807	25.6334	25.7086	25.8452	25.7975	25.9291		1.22653	0.149682	30	30	30	68.3	68.3	68.3	66.193	0	323.31	3257200000	237
O75131;Q86YQ8;Q96A23;Q9UBL6;Q8IYJ1;Q96FN4;Q9HCH3;O95741	Copine-3	CPNE3	23.8883	23.9862	23.9236	23.9037	23.7693	23.901		0.637925	-0.0746613	17	17	17	41.3	41.3	41.3	60.13	0	125.18	615920000	74
O75340	Programmed cell death protein 6	PDCD6	23.6032	23.3217	23.6444	23.7909	23.751	23.4422		0.389245	0.138284	7	7	7	49.2	49.2	49.2	21.868	0	39.814	246070000	29
O75347	Tubulin-specific chaperone A	TBCA	24.192	23.9572	24.0859	23.6623	24.0349	24.332		0.122027	-0.0685978	5	5	5	55.6	55.6	55.6	12.855	0	45.234	330850000	29
O75351;Q9UN37;Q6PIW4	Vacuolar protein sorting-associated protein 4B	VPS4B	23.7651	23.1787	23.2273	23.9895	23.4028	23.48		0.37219	0.233697	12	12	12	36.7	36.7	36.7	49.301	0	40.142	218810000	34
O75367;Q9P0M6	Core histone macro-H2A.1	H2AFY	23.6038	23.307	23.5931	23.9742	24.0051	24.1454	+	2.09058	0.540253	9	9	9	36	36	36	39.617	0	62.077	265590000	41
O75369	Filamin-B	FLNB	27.2699	27.2897	27.32	27.2809	27.2951	27.2177		0.440727	-0.0286465	162	162	154	72.3	72.3	70.2	278.16	0	323.31	34275000000	1369
O75390	Citrate synthase, mitochondrial	CS	24.6696	24.548	24.4682	24.3717	24.1782	24.3651		1.38845	-0.256956	15	15	15	46.6	46.6	46.6	51.712	0	202.72	519500000	62
O75396	Vesicle-trafficking protein SEC22b	SEC22B	22.6456	23.0662	22.7742	23.2923	23.1048	22.6343		0.321559	0.181814	9	9	9	34.4	34.4	34.4	24.593	0	49.445	187970000	40
O75436	Vacuolar protein sorting-associated protein 26A	VPS26A	23.0273	22.7545	22.9759	22.8981	22.8172	22.8895		0.227981	-0.050972	8	8	8	37.3	37.3	37.3	38.169	0	49.999	137480000	47
O75439	Mitochondrial-processing peptidase subunit beta	PMPCB	21.3611	21.6614	21.5723	20.9687	NaN	21.0209	+	1.7152	-0.536846	4	3	3	9.6	8.2	8.2	54.366	0	8.1669	31136000	13
O75531	Barrier-to-autointegration factor;Barrier-to-autointegration factor, N-terminally processed	BANF1	22.4959	22.4977	NaN	21.9085	22.052	22.1895	+	1.62636	-0.446746	3	3	3	57.3	57.3	57.3	10.058	0	26.535	48271000	14
O75608	Acyl-protein thioesterase 1	LYPLA1	23.9499	23.9048	24.167	24.0558	24.3321	24.3098		0.874115	0.225359	8	8	8	73.5	73.5	73.5	24.669	0	134.59	373820000	36
O75832	26S proteasome non-ATPase regulatory subunit 10	PSMD10	22.445	22.4095	22.0193	22.5807	22.6415	22.2939		0.545599	0.214087	4	4	4	31	31	31	24.428	0	39.248	69919000	22
O75874	Isocitrate dehydrogenase [NADP] cytoplasmic	IDH1	24.3147	24.3257	24.5005	24.5194	24.4451	24.5738		0.870722	0.132437	24	24	23	65.9	65.9	63.8	46.659	0	206.16	1190700000	123
O75915	PRA1 family protein 3	ARL6IP5	24.0825	23.7723	24.0631	24.3472	24.482	24.3095	+	1.64165	0.406944	4	4	4	21.3	21.3	21.3	21.614	0	58.048	223050000	21
O75947	ATP synthase subunit d, mitochondrial	ATP5H	24.3343	24.4015	24.417	23.5253	23.6447	23.8358	+	2.79806	-0.715683	9	9	9	73.9	73.9	73.9	18.491	0	45.008	384770000	50
O76003	Glutaredoxin-3	GLRX3	22.8283	23.4939	23.4706	NaN	22.9174	23.6798		0.0282891	0.0343704	7	7	7	35.2	35.2	35.2	37.432	0	50.848	116980000	18
O76054;Q9UDX4	SEC14-like protein 2	SEC14L2	24.2797	24.5023	24.2836	24.4252	24.1884	24.0763		0.422539	-0.125257	13	13	13	50.1	50.1	50.1	46.145	0	69.084	484990000	63
O94925	Glutaminase kidney isoform, mitochondrial	GLS	23.7261	23.7774	23.6264	23.8577	23.5998	23.6402		0.0399131	-0.0107447	20	20	20	39.8	39.8	39.8	73.46	0	133.92	499140000	80
O95202	LETM1 and EF-hand domain-containing protein 1, mitochondrial	LETM1	22.9825	23.0021	22.8425	22.7944	22.8506	22.9234		0.618666	-0.0861975	10	10	10	18.9	18.9	18.9	83.353	0	59.301	204170000	41
O95336	6-phosphogluconolactonase	PGLS	23.4835	24.2181	23.6995	23.3189	24.1884	23.7944		0.033604	-0.0330995	9	9	9	65.1	65.1	65.1	27.547	0	80.084	347170000	39
O95372	Acyl-protein thioesterase 2	LYPLA2	23.8313	23.8945	23.8398	23.1401	23.2959	23.785		1.07904	-0.448224	7	7	7	46.8	46.8	46.8	24.737	0	62.275	177500000	22
O95373;O15397	Importin-7	IPO7	22.5213	22.3256	22.5651	22.8265	22.4504	22.3625		0.179871	0.075772	8	8	8	10.6	10.6	10.6	119.52	0	38.922	70499000	21
O95425	Supervillin	SVIL	21.4449	21.5255	NaN	21.4481	21.6135	21.5479		0.291981	0.0513496	13	13	13	9.8	9.8	9.8	247.74	0	43.745	61711000	33
O95433	Activator of 90 kDa heat shock protein ATPase homolog 1	AHSA1	22.0849	22.2319	22.2331	22.1848	NaN	21.9773		0.418131	-0.102305	5	5	5	23.4	23.4	23.4	38.274	0	38.113	64852000	27
O95571	Persulfide dioxygenase ETHE1, mitochondrial	ETHE1	25.2748	25.3254	25.1931	25.162	25.1172	25.2721		0.601563	-0.080658	12	12	12	72.8	72.8	72.8	27.873	0	149.64	1162800000	67
O95573	Long-chain-fatty-acid--CoA ligase 3	ACSL3	24.0832	23.9003	24.1213	24.4454	24.4879	24.4337	+	2.40975	0.420739	25	25	23	52.2	52.2	48.2	80.419	0	132.49	679170000	102
O95630	STAM-binding protein	STAMBP	21.5892	21.501	22.1524	21.4801	NaN	21.6279		0.280676	-0.193507	5	5	5	15.8	15.8	15.8	48.076	0	16.788	56555000	22
O95782	AP-2 complex subunit alpha-1	AP2A1	22.5737	22.3423	22.3675	22.606	22.2335	NaN		0.0156172	-0.00807762	13	13	10	23.7	23.7	18.7	107.54	0	50.923	98119000	38
O95817	BAG family molecular chaperone regulator 3	BAG3	23.7339	23.5736	24.1595	23.7055	23.8559	23.5452		0.241032	-0.120117	17	17	17	59.1	59.1	59.1	61.594	0	91.676	401660000	80
O95831	Apoptosis-inducing factor 1, mitochondrial	AIFM1	22.493	22.2587	21.8684	21.9301	21.7849	22.2176		0.443017	-0.22916	9	9	9	23	23	23	66.9	0	29.738	96672000	31
O95834;O00423	Echinoderm microtubule-associated protein-like 2	EML2	23.1977	23.1547	23.4629	22.7481	22.8618	22.7116	+	2.0238	-0.497933	11	11	11	26.8	26.8	26.8	70.678	0	53.398	235420000	38
P00338;Q6ZMR3	L-lactate dehydrogenase A chain	LDHA	29.0214	28.8486	28.9706	28.6762	28.954	28.8383		0.578914	-0.124052	30	30	29	87	87	87	36.688	0	323.31	22138000000	298
P00352	Retinal dehydrogenase 1	ALDH1A1	21.5251	NaN	22.2575	24.2136	24.4107	23.3492	+	1.60472	2.09988	10	8	8	20.2	17.2	17.2	54.861	0	55.708	264810000	29
P00367;P49448	Glutamate dehydrogenase 1, mitochondrial;Glutamate dehydrogenase 2, mitochondrial	GLUD1;GLUD2	24.7199	24.8612	24.5041	24.496	24.3679	24.4451		1.10298	-0.258734	21	21	21	49.5	49.5	49.5	61.397	0	123.26	1049800000	123
P00387	NADH-cytochrome b5 reductase 3;NADH-cytochrome b5 reductase 3 membrane-bound form;NADH-cytochrome b5 reductase 3 soluble form	CYB5R3	24.508	24.4507	24.4556	24.0975	23.9726	24.1683	+	2.54552	-0.391975	12	12	12	66.8	66.8	66.8	34.234	0	130.02	517830000	68
P00441	Superoxide dismutase [Cu-Zn]	SOD1	25.9689	26.0271	25.6848	25.8298	26.1222	26.4471		0.505336	0.239422	7	7	7	90.9	90.9	90.9	15.936	0	267.4	1520700000	78
P00491	Purine nucleoside phosphorylase	PNP	24.7984	25.1219	25.3364	21.4305	24.0378	25.1783		0.616147	-1.53668	15	15	15	72.7	72.7	72.7	32.118	0	166.31	642160000	63
P00492	Hypoxanthine-guanine phosphoribosyltransferase	HPRT1	22.2996	21.9555	22.1887	22.7185	22.6174	22.3538		1.30868	0.415298	9	9	9	59.6	59.6	59.6	24.579	0	38.276	118280000	30
P00533;P04626;Q15303	Epidermal growth factor receptor	EGFR	22.176	21.8447	21.6604	21.1135	21.7128	21.3179		1.03844	-0.512312	14	14	14	16.4	16.4	16.4	134.28	0	31.846	63054000	43
P00558;P07205	Phosphoglycerate kinase 1	PGK1	27.3926	27.3089	27.3417	27.5136	27.665	27.7086		1.93297	0.281345	35	35	35	83.7	83.7	83.7	44.614	0	323.31	13388000000	376
P00568	Adenylate kinase isoenzyme 1	AK1	23.6385	23.6101	23.7398	23.9852	24.0738	23.8786	+	1.99831	0.316406	12	12	12	66	66	66	21.635	0	65.377	399680000	61
P00918	Carbonic anhydrase 2	CA2	22.708	23.0009	23.0525	22.8334	22.9932	23.2567		0.261593	0.107287	9	9	9	49.2	49.2	49.2	29.246	0	29.291	158760000	31
P00966	Argininosuccinate synthase	ASS1	23.1561	22.8194	23.0317	23.0886	23.0445	23.1694		0.396858	0.0984332	9	9	9	40.5	40.5	40.5	46.53	0	33.571	129060000	28
P01308;F8WCM5	Insulin;Insulin B chain;Insulin A chain;Insulin, isoform 2	INS;INS-IGF2	26.2491	26.3949	26.0494	27.8774	27.4521	27.0548	+	2.05439	1.23027	2	2	2	25.5	25.5	25.5	11.981	0	9.8601	1606700000	21
P02511	Alpha-crystallin B chain	CRYAB	25.6383	25.7917	25.3825	23.61	23.8753	24.0848	+	3.18199	-1.74749	14	14	14	70.3	70.3	70.3	20.159	0	161.43	750060000	64
P02545	Prelamin-A/C;Lamin-A/C	LMNA	26.9147	27.1214	26.9703	26.547	26.2761	26.7675	+	1.41813	-0.471921	44	44	43	67.2	67.2	67.2	74.139	0	323.31	5269600000	254
P02751	Fibronectin;Anastellin;Ugl-Y1;Ugl-Y2;Ugl-Y3	FN1	21.9643	21.2889	22.6691	24.4536	24.537	24.5048	+	2.49487	2.52432	32	32	32	21	21	21	262.62	0	255.33	791500000	128
P02786	Transferrin receptor protein 1;Transferrin receptor protein 1, serum form	TFRC	21.0885	NaN	21.0731	22.6186	22.386	22.2826	+	2.73437	1.34827	10	10	10	18.3	18.3	18.3	84.87	0	51.906	132650000	35
P04040	Catalase	CAT	21.6693	21.5474	21.6062	22.9197	22.6605	23.1333	+	3.10832	1.29687	13	13	13	39.7	39.7	39.7	59.755	0	89.363	183450000	33
P04075	Fructose-bisphosphate aldolase A	ALDOA	28.0302	28.0053	28.075	27.9357	28.3371	28.344		0.546766	0.168772	29	29	27	85.4	85.4	77.7	39.42	0	323.31	16621000000	364
P04083	Annexin A1	ANXA1	28.1018	28.2712	28.1781	27.5784	28.088	28.0868		0.685022	-0.265977	32	32	32	77.7	77.7	77.7	38.714	0	323.31	15684000000	278
P04181	Ornithine aminotransferase, mitochondrial;Ornithine aminotransferase, hepatic form;Ornithine aminotransferase, renal form	OAT	24.6364	24.5384	24.5968	24.8383	24.1227	24.4562		0.220721	-0.118137	21	21	21	63.6	63.6	63.6	48.534	0	197.68	904850000	94
P04259	Keratin, type II cytoskeletal 6B	KRT6B	27.2503	27.6598	27.1783	28.0652	27.6978	28.0733	+	1.39683	0.582632	61	4	3	69.5	5.5	5.5	60.066	0	87.249	2512600000	46
P04406;O14556	Glyceraldehyde-3-phosphate dehydrogenase	GAPDH	30.8714	30.8432	30.8214	31.0114	31.2783	31.13		1.70061	0.294614	32	32	32	88.1	88.1	88.1	36.053	0	323.31	62567000000	796
P04632	Calpain small subunit 1	CAPNS1	25.7528	26.0432	26.0649	25.6184	26.1569	26.1735		0.0482325	0.0293077	14	14	13	86.9	86.9	84.3	28.315	0	232.08	1658800000	85
P04792	Heat shock protein beta-1	HSPB1	30.3679	30.4719	30.5243	29.1987	29.298	29.7146	+	2.51052	-1.05094	20	20	20	90.7	90.7	90.7	22.782	0	323.31	37964000000	425
P04843	Dolichyl-diphosphooligosaccharide--protein glycosyltransferase subunit 1	RPN1	22.9108	22.9199	22.7948	23.1819	22.9599	22.8854		0.615225	0.133892	14	14	14	32.1	32.1	32.1	68.569	0	64.018	260710000	46
P04844	Dolichyl-diphosphooligosaccharide--protein glycosyltransferase subunit 2	RPN2	22.6769	22.3336	22.6597	22.9125	22.3504	22.3151		0.0470475	-0.0307077	9	9	9	28.4	28.4	28.4	69.283	0	73.282	98669000	31
P04899;P09471;P19087;A8MTJ3;P11488	Guanine nucleotide-binding protein G(i) subunit alpha-2	GNAI2	24.3853	23.6172	24.2203	24.6827	24.4156	24.1566		0.54618	0.344031	14	14	7	58.9	58.9	35.2	40.45	0	60.654	331170000	56
P05023;P13637;P50993;Q13733;P54707;P20648	Sodium/potassium-transporting ATPase subunit alpha-1	ATP1A1	24.2309	24.1992	24.2859	24.3541	24.1899	24.1231		0.0782432	-0.0162462	27	27	27	34.4	34.4	34.4	112.89	0	321.6	825920000	147
P05067	Amyloid beta A4 protein;N-APP;Soluble APP-alpha;Soluble APP-beta;C99;Beta-amyloid protein 42;Beta-amyloid protein 40;C83;P3(42);P3(40);C80;Gamma-secretase C-terminal fragment 59;Gamma-secretase C-terminal fragment 57;Gamma-secretase C-terminal fragment 50;C31	APP	22.1583	22.1349	22.316	22.627	22.7696	22.4802	+	1.85666	0.422543	10	10	10	18.2	18.2	18.2	86.942	0	40.542	142420000	45
P05091	Aldehyde dehydrogenase, mitochondrial	ALDH2	22.1857	22.3123	22.41	23.3391	23.2215	22.7492	+	1.85599	0.800601	14	13	12	32.7	31.1	29.8	56.381	0	51.765	238630000	48
P05109	Protein S100-A8;Protein S100-A8, N-terminally processed	S100A8	26.3961	26.6031	25.3091	24.7697	25.9247	25.9974		0.404309	-0.538893	7	7	7	52.7	52.7	52.7	10.834	0	36.864	1111700000	29
P05120	Plasminogen activator inhibitor 2	SERPINB2	26.4128	26.4369	26.3287	26.0959	26.1632	26.3193		1.27093	-0.200059	28	28	28	70.8	70.8	70.8	46.596	0	323.31	4590400000	208
P05141;Q9H0C2	ADP/ATP translocase 2;ADP/ATP translocase 2, N-terminally processed	SLC25A5	25.4278	25.5679	25.4855	24.5743	24.4904	24.5182	+	4.46009	-0.966127	17	17	8	46	46	22.5	32.852	0	68.104	1054900000	68
P05198	Eukaryotic translation initiation factor 2 subunit 1	EIF2S1	23.5391	23.776	23.6404	23.6977	23.933	23.7442		0.633882	0.139825	17	17	17	61	61	61	36.112	0	145.14	298660000	57
P05386	60S acidic ribosomal protein P1	RPLP1	25.7943	25.5533	25.7128	24.9915	25.1438	25.3428	+	1.88319	-0.527456	4	3	3	71.1	56.1	56.1	11.514	0	31.227	657300000	41
P05387	60S acidic ribosomal protein P2	RPLP2	25.3816	25.2446	25.2228	24.1606	24.3656	24.8534	+	1.75356	-0.823104	10	10	9	95.7	95.7	80.9	11.665	0	75.079	845990000	75
P05388;Q8NHW5	60S acidic ribosomal protein P0;60S acidic ribosomal protein P0-like	RPLP0;RPLP0P6	24.3625	24.0321	24.0595	24.4835	24.2701	24.2076		0.555417	0.169006	12	12	12	50.8	50.8	50.8	34.273	0	78.426	647060000	81
P05455	Lupus La protein	SSB	22.8105	23.1902	22.9779	22.7363	23.07	22.9586		0.18451	-0.0712344	9	9	9	32.4	32.4	32.4	46.836	0	36.034	149580000	33
P05556	Integrin beta-1	ITGB1	24.112	23.9809	24.1082	24.7306	24.5021	24.548	+	2.5193	0.526526	28	28	28	37.8	37.8	37.8	88.414	0	264.66	1063500000	115
P05783;CON__H-INV:HIT000015463	Keratin, type I cytoskeletal 18	KRT18	25.6076	25.5054	25.661	26.0839	25.8473	25.7861		1.43818	0.314407	19	17	11	47.9	44.2	31.9	48.057	0	244.85	1602400000	97
P08590;P05976	Myosin light chain 3;Myosin light chain 1/3, skeletal muscle isoform	MYL3;MYL1	26.3693	NaN	26.2047	26.8955	26.6533	26.7811	+	1.68458	0.489613	2	2	2	8.2	8.2	8.2	21.932	0	30.849	739050000	18
P06396	Gelsolin	GSN	27.3613	27.1761	27.3827	27.0826	27.2165	27.384		0.293032	-0.0789604	37	37	19	58.1	58.1	41.6	85.696	0	323.31	6642000000	356
P06576	ATP synthase subunit beta, mitochondrial	ATP5B	26.8091	26.7949	26.7348	26.5171	26.2679	26.5805		1.52715	-0.324447	29	29	29	76.4	76.4	76.4	56.559	0	323.31	6508500000	263
P06702	Protein S100-A9	S100A9	26.5895	26.6917	24.315	25.0669	26.1646	26.4446		0.00995108	0.0266552	10	10	10	85.1	85.1	85.1	13.242	0	162.34	1627900000	70
P06703	Protein S100-A6	S100A6	27.6266	27.8528	27.269	26.5021	27.348	27.4334		0.644065	-0.4883	8	8	8	52.2	52.2	52.2	10.18	0	100.64	3381700000	46
P06730;A6NMX2	Eukaryotic translation initiation factor 4E	EIF4E	23.6408	23.3441	23.8419	24.0353	23.9053	24.0288		1.18853	0.380896	4	4	4	16.1	16.1	16.1	25.097	0	17.594	179400000	24
P06733	Alpha-enolase	ENO1	28.7742	28.6994	28.8206	28.6141	28.9062	28.875		0.124478	0.0337149	36	36	32	81.3	81.3	72.4	47.168	0	323.31	24117000000	470
P06737	Glycogen phosphorylase, liver form	PYGL	25.3766	25.2813	25.2992	24.689	24.7853	24.6951	+	3.81506	-0.595908	49	39	37	65.2	54.5	52.5	97.147	0	243.25	1456700000	193
P06744	Glucose-6-phosphate isomerase	GPI	25.381	25.4039	25.245	24.8048	25.2056	25.2068		0.884334	-0.270873	26	26	20	62.9	62.9	49.6	63.146	0	279.39	2462300000	189
P06748	Nucleophosmin	NPM1	25.7098	25.4252	25.5216	25.8176	25.683	25.7976		1.07513	0.213843	10	10	10	47.6	47.6	47.6	32.575	0	323.31	2148300000	84
P06753	Tropomyosin alpha-3 chain	TPM3	25.4217	25.4513	25.4579	25.2798	25.478	25.4231		0.344649	-0.0500126	16	8	8	41.4	20.4	20.4	32.95	0	58.906	1340900000	67
P07093	Glia-derived nexin	SERPINE2	NaN	21.5885	22.0104	23.8296	24.1299	23.3298	+	1.98689	1.96362	9	9	9	36.4	36.4	36.4	44.002	0	45.338	232740000	35
P07195;P07864	L-lactate dehydrogenase B chain	LDHB	25.9377	25.7033	26.0283	25.295	25.6726	25.3555	+	1.37831	-0.448718	19	18	18	56.9	56.9	56.9	36.638	0	163.76	1930100000	104
P07203	Glutathione peroxidase 1	GPX1	23.6183	23.6612	23.5758	24.185	23.6786	23.9674		1.02686	0.32522	9	9	9	53.2	53.2	53.2	22.088	0	56.849	374190000	54
P07237	Protein disulfide-isomerase	P4HB	25.8995	25.6778	25.8463	25.6268	25.8097	25.8121		0.255616	-0.0583413	32	32	32	70.9	70.9	70.9	57.116	0	258.9	3071500000	202
P07305	Histone H1.0;Histone H1.0, N-terminally processed	H1F0	22.1704	22.1789	22.6169	22.574	22.9298	21.9517		0.194702	0.163134	8	8	8	28.9	28.9	28.9	20.863	0	20.852	98248000	30
P07339	Cathepsin D;Cathepsin D light chain;Cathepsin D heavy chain	CTSD	24.8831	24.9166	24.8268	24.1016	24.5912	24.8316		0.783099	-0.367369	16	16	16	45.4	45.4	45.4	44.552	0	182.77	1291500000	100
P07355;A6NMY6	Annexin A2;Putative annexin A2-like protein	ANXA2;ANXA2P2	31.2488	31.1826	31.0116	30.9304	31.1544	31.3392		0.0152106	-0.00632159	53	53	53	91.2	91.2	91.2	38.604	0	323.31	124260000000	787
P07384	Calpain-1 catalytic subunit	CAPN1	24.3374	24.436	24.4205	24.2135	24.3069	24.3722		0.843047	-0.100442	33	33	33	53.1	53.1	53.1	81.889	0	203.96	1047000000	159
P07437	Tubulin beta chain	TUBB	26.9622	26.6666	26.7483	27.6935	27.237	27.2481	+	1.58223	0.600501	31	6	6	73.4	17.1	17.1	49.67	0	115.49	2672300000	89
P07476	Involucrin	IVL	25.963	26.4376	26.1985	24.7002	25.0403	25.1853	+	2.45437	-1.22446	33	33	33	74	74	74	68.478	0	323.31	3380000000	249
P07602	Prosaposin;Saposin-A;Saposin-B-Val;Saposin-B;Saposin-C;Saposin-D	PSAP	25.1086	25.0168	25.2676	25.8264	25.9607	25.746	+	2.7505	0.713401	14	14	14	27.3	27.3	27.3	58.112	0	73.943	1423500000	84
P07686	Beta-hexosaminidase subunit beta;Beta-hexosaminidase subunit beta chain B;Beta-hexosaminidase subunit beta chain A	HEXB	23.5046	23.3903	23.214	23.727	23.3191	23.3215		0.209047	0.0862509	13	13	13	28.4	28.4	28.4	63.111	0	58.852	315060000	59
P07737	Profilin-1	PFN1	27.9897	28.0278	28.0454	28.1514	28.2326	28.2792		2.09607	0.200123	18	18	11	90	90	55.7	15.054	0	232.02	8578100000	202
P07741	Adenine phosphoribosyltransferase	APRT	24.707	24.554	24.4015	24.5267	24.3927	24.5095		0.327579	-0.0778383	9	9	9	70.6	70.6	70.6	19.608	0	80.673	396870000	49
P07814	Bifunctional glutamate/proline--tRNA ligase;Glutamate--tRNA ligase;Proline--tRNA ligase	EPRS	23.2497	23.1534	23.3849	23.495	23.228	23.4307		0.509233	0.121851	42	42	42	39	39	39	170.59	0	175.11	605350000	175
P07858	Cathepsin B;Cathepsin B light chain;Cathepsin B heavy chain	CTSB	26.9465	26.7158	27.067	27.0545	27.305	27.2779		1.09445	0.302729	15	15	15	41.6	41.6	41.6	37.821	0	177.01	5151600000	162
P07900;Q14568;Q58FG0	Heat shock protein HSP 90-alpha	HSP90AA1	25.8556	25.841	25.7889	25.8231	25.8566	25.8523		0.273698	0.0155691	46	33	33	56.8	41.5	41.5	84.659	0	323.31	3844000000	248
P07910;O60812;B7ZW38;B2RXH8;P0DMR1	Heterogeneous nuclear ribonucleoproteins C1/C2	HNRNPC	24.0619	23.8297	23.8874	24.1458	24.2986	24.1918		1.57816	0.28577	11	11	11	36.6	36.6	36.6	33.67	0	56.408	647290000	70
P07954	Fumarate hydratase, mitochondrial	FH	24.6885	24.279	24.3773	24.0089	23.8747	24.0347	+	1.63315	-0.475477	11	11	11	44.1	44.1	44.1	54.636	0	132.85	475680000	77
P08133	Annexin A6	ANXA6	22.8822	22.3813	22.9249	23.0508	22.9306	23.043		0.711871	0.278655	19	19	19	36.8	36.8	36.8	75.872	0	81.427	307250000	65
P08134	Rho-related GTP-binding protein RhoC	RHOC	23.6705	24.2789	23.4022	24.2436	24.2429	24.1554		0.757661	0.430072	11	2	2	59.1	12.4	12.4	22.006	0	8.8435	168710000	12
P08195	4F2 cell-surface antigen heavy chain	SLC3A2	23.2608	23.0231	23.0627	23.3786	23.128	23.1864		0.474455	0.115481	14	14	14	30.3	30.3	30.3	67.993	0	90.954	334340000	70
P08238;Q58FF7;Q58FG1	Heat shock protein HSP 90-beta	HSP90AB1	26.774	26.8073	26.64	26.7129	26.5437	26.5223		0.868022	-0.147472	49	49	31	64.1	64.1	45.3	83.263	0	323.31	7857700000	366
P08574	Cytochrome c1, heme protein, mitochondrial	CYC1	22.9724	23.261	23.2212	23.303	23.2569	23.0705		0.196084	0.0586389	5	5	5	18.5	18.5	18.5	35.422	0	46.546	122250000	22
P08648	Integrin alpha-5;Integrin alpha-5 heavy chain;Integrin alpha-5 light chain	ITGA5	21.4905	NaN	21.5933	22.0366	22.172	21.704		0.993654	0.428976	5	5	5	6.5	6.5	6.5	114.54	0	33.125	56842000	22
P08670;P17661;P41219;P07197;Q16352	Vimentin	VIM	26.5292	26.2551	26.5849	27.746	27.5581	27.5149	+	3.12132	1.14991	56	55	53	87.1	85.6	83.9	53.651	0	323.31	14575000000	417
P08708	40S ribosomal protein S17	RPS17	25.4327	25.1233	25.6881	25.1681	25.398	25.5215		0.0965174	-0.0521495	7	7	7	52.6	52.6	52.6	15.55	0	95.618	530850000	35
P08727	Keratin, type I cytoskeletal 19	KRT19	26.3391	26.0954	26.66	27.838	27.5553	27.8482	+	2.72554	1.38236	27	17	1	60	48.2	7.5	44.105	0	118.41	2215100000	86
P08758	Annexin A5	ANXA5	25.681	25.5319	25.7508	25.4729	25.9638	25.9054		0.306406	0.126147	22	22	22	68.1	68.1	68.1	35.936	0	317.14	2535500000	135
P08865	40S ribosomal protein SA	RPSA	26.0355	25.8601	25.9243	25.9435	25.6075	25.7872		0.663003	-0.16061	14	14	14	57.6	57.6	57.6	32.854	0	199.09	1587500000	121
P09110	3-ketoacyl-CoA thiolase, peroxisomal	ACAA1	23.6821	23.5346	23.3553	23.5219	23.3831	23.6532		0.0123315	-0.00457382	12	12	12	53.8	53.8	53.8	44.292	0	89.599	222490000	46
P09211	Glutathione S-transferase P	GSTP1	29.2153	28.9118	28.9878	28.818	28.9142	29.157		0.21493	-0.0752023	20	20	20	71.9	71.9	71.9	23.356	0	323.31	19317000000	248
P09382	Galectin-1	LGALS1	27.7383	27.7941	27.6502	28.2526	28.0238	28.2739	+	2.13972	0.455938	14	14	14	88.1	88.1	88.1	14.716	0	310.44	7954300000	159
P09417	Dihydropteridine reductase	QDPR	22.475	22.6316	22.4981	22.9025	22.8543	22.1064		0.119737	0.0861505	7	7	7	37.7	37.7	37.7	25.789	0	34.243	70130000	32
P09493	Tropomyosin alpha-1 chain	TPM1	25.1385	25.3242	24.7502	24.8243	24.3465	24.6701		0.973727	-0.457307	15	5	5	41.9	20.8	20.8	32.708	0	56.463	499820000	32
P09497	Clathrin light chain B	CLTB	24.7961	24.9179	24.624	24.5955	25.1895	24.6787		0.0718582	0.0419076	8	8	8	24.9	24.9	24.9	25.19	0	31.012	363550000	36
P09525	Annexin A4	ANXA4	25.0773	25.0209	24.9764	24.9615	24.8828	24.9078		1.3478	-0.107527	22	22	22	67.1	67.1	67.1	35.882	0	208.16	1389200000	118
P09622	Dihydrolipoyl dehydrogenase, mitochondrial	DLD	23.7445	23.8378	24.0623	23.5464	23.5756	23.9066		0.618791	-0.20533	12	12	12	35.2	35.2	35.2	54.177	0	103.22	350720000	63
P09651;Q32P51	Heterogeneous nuclear ribonucleoprotein A1;Heterogeneous nuclear ribonucleoprotein A1, N-terminally processed;Heterogeneous nuclear ribonucleoprotein A1-like 2	HNRNPA1;HNRNPA1L2	25.3064	25.1998	25.0906	25.35	25.1806	25.2952		0.405379	0.0763245	17	17	17	48.4	48.4	48.4	38.746	0	157.59	1542600000	115
P09758	Tumor-associated calcium signal transducer 2	TACSTD2	24.7625	25.0293	24.3971	24.156	23.9381	24.2933	+	1.33517	-0.600499	7	7	7	33.7	33.7	33.7	35.709	0	46.944	330170000	35
P09936	Ubiquitin carboxyl-terminal hydrolase isozyme L1	UCHL1	22.2895	NaN	23.6188	25.4261	25.6443	24.7463	+	1.5021	2.31803	9	9	9	43.5	43.5	43.5	24.824	0	120.29	662340000	46
P09960	Leukotriene A-4 hydrolase	LTA4H	24.3254	24.1558	24.1886	23.9236	23.9486	24.0851		1.51931	-0.237516	20	20	20	49.9	49.9	49.9	69.284	0	226.85	854280000	143
P09972	Fructose-bisphosphate aldolase C	ALDOC	25.5041	25.6383	25.439	24.8372	25.4105	25.4575		0.633329	-0.292103	10	8	8	32.4	24.7	24.7	39.455	0	94.547	869220000	73
Q6FI13;P0C0S8;Q99878;Q9BTM1;Q16777;Q96KK5;P20671	Histone H2A type 2-A;Histone H2A type 1;Histone H2A type 1-J;Histone H2A.J;Histone H2A type 2-C;Histone H2A type 1-H;Histone H2A type 1-D	HIST2H2AA3;HIST1H2AG;HIST1H2AJ;H2AFJ;HIST2H2AC;HIST1H2AH;HIST1H2AD	26.0139	25.7386	26.165	26.5602	26.021	26.0697		0.502574	0.244478	6	6	2	35.4	35.4	13.8	14.095	0	77.442	1997400000	46
P0DMV8;P0DMV9	Heat shock 70 kDa protein 1A;Heat shock 70 kDa protein 1B	HSPA1A;HSPA1B	25.397	25.3983	25.4523	25.7956	25.7833	25.805	+	4.40361	0.378761	33	32	22	57.7	55.7	39	70.051	0	323.31	3411200000	232
P0DP25;P0DP24;P0DP23;P02585			28.3836	28.3369	28.5626	27.6616	27.9163	27.7786	+	2.5076	-0.642199	12	12	10	85.9	85.9	81.2	16.837	0	308.12	6369700000	94
P10253	Lysosomal alpha-glucosidase;76 kDa lysosomal alpha-glucosidase;70 kDa lysosomal alpha-glucosidase	GAA	23.0461	22.846	22.8267	22.3021	22.3979	22.5548	+	2.06242	-0.488016	7	7	7	12.5	12.5	12.5	105.32	0	48.803	128910000	33
P10301	Ras-related protein R-Ras	RRAS	22.1537	22.2194	22.2434	22.4061	22.287	21.8112		0.0713298	-0.0374146	9	9	7	55.5	55.5	48.2	23.48	0	43.368	92340000	36
P10599	Thioredoxin	TXN	27.0209	26.919	27.2221	26.9609	27.1637	27.0923		0.0591302	0.0182769	9	9	9	88.6	88.6	88.6	11.737	0	157.2	2925000000	63
P10768	S-formylglutathione hydrolase	ESD	24.703	24.6288	24.6269	24.4257	24.5478	24.8135		0.186485	-0.0572147	13	13	13	82.3	82.3	82.3	31.462	0	111.47	680020000	70
P10809	60 kDa heat shock protein, mitochondrial	HSPD1	26.5908	26.486	26.4465	26.5815	26.3775	26.6483		0.10979	0.0279636	43	43	43	78.7	78.7	78.7	61.054	0	323.31	5721800000	272
P11021	78 kDa glucose-regulated protein	HSPA5	25.7705	26.0132	25.6991	25.6849	25.5603	25.6513		0.892312	-0.195439	36	35	35	54	54	54	72.332	0	323.31	3703500000	266
P11142	Heat shock cognate 71 kDa protein	HSPA8	27.0857	27.0945	27.0929	27.2401	27.0594	27.0351		0.114979	0.02049	42	42	32	67	67	52.8	70.897	0	323.31	9937200000	361
P11166	Solute carrier family 2, facilitated glucose transporter member 1	SLC2A1	24.661	24.1917	24.3464	24.7312	24.3506	24.1847		0.0358238	0.0225048	6	6	6	10.2	10.2	10.2	54.083	0	32.618	231780000	24
P11177	Pyruvate dehydrogenase E1 component subunit beta, mitochondrial	PDHB	23.0061	23.1149	22.9078	22.6668	22.4434	22.5847	+	2.13249	-0.444587	12	12	12	46.8	46.8	46.8	39.233	0	40.662	175250000	58
P11216	Glycogen phosphorylase, brain form	PYGB	27.2796	27.2661	27.2453	27.1864	27.0519	27.034		1.6114	-0.172879	79	79	67	72.5	72.5	61.9	96.695	0	323.31	14248000000	613
P11279	Lysosome-associated membrane glycoprotein 1	LAMP1	25.1945	25.4825	25.3256	25.4241	25.3662	25.6653		0.538368	0.150993	5	5	5	11.3	11.3	11.3	44.882	0	60.605	762060000	28
P11413	Glucose-6-phosphate 1-dehydrogenase	G6PD	23.3559	23.3788	23.4945	23.7893	23.6744	23.6139		1.87139	0.282839	16	16	16	43.1	43.1	43.1	59.256	0	87.622	433980000	66
P11498	Pyruvate carboxylase, mitochondrial	PC	23.4761	23.4113	23.4241	23.3643	23.298	23.1397		1.14939	-0.169828	19	19	19	27.2	27.2	27.2	129.63	0	72.991	170550000	44
P11586	C-1-tetrahydrofolate synthase, cytoplasmic;Methylenetetrahydrofolate dehydrogenase;Methenyltetrahydrofolate cyclohydrolase;Formyltetrahydrofolate synthetase;C-1-tetrahydrofolate synthase, cytoplasmic, N-terminally processed	MTHFD1	22.1049	22.1624	21.8453	22.3483	22.1074	22.2851		0.797457	0.2094	20	20	20	31.8	31.8	31.8	101.56	0	63.721	163380000	71
P11766	Alcohol dehydrogenase class-3	ADH5	24.1728	24.1367	24.218	24.567	24.5132	24.6733	+	2.8298	0.408637	18	18	18	55.3	55.3	55.3	39.724	0	175.99	747300000	84
P11940;Q9H361;Q4VXU2;Q96DU9;Q5JQF8	Polyadenylate-binding protein 1	PABPC1	23.9113	24.3301	23.872	24.0669	23.9282	24.0918		0.0189593	-0.00884374	20	20	12	38.5	38.5	23.4	70.67	0	124.14	630160000	85
P12081;P49590	Histidine--tRNA ligase, cytoplasmic	HARS	23.0804	23.1639	NaN	23.2818	22.7783	23.45		0.0620471	0.0478659	12	12	12	34.2	34.2	34.2	57.41	0	57.72	115130000	36
P12236	ADP/ATP translocase 3;ADP/ATP translocase 3, N-terminally processed	SLC25A6	25.227	24.9799	25.172	24.397	24.5929	24.6629	+	2.20511	-0.575354	15	6	2	47.7	24.2	9.7	32.866	0	95.93	548160000	28
P12268	Inosine-5-monophosphate dehydrogenase 2	IMPDH2	22.1979	21.8994	22.0435	21.5582	21.5823	21.4701	+	2.27437	-0.510053	8	8	8	21.6	21.6	21.6	55.804	0	27.568	71641000	30
P12277	Creatine kinase B-type	CKB	24.222	23.8755	24.1204	23.1071	23.177	23.0794	+	3.0559	-0.95144	11	11	11	47.8	47.8	47.8	42.644	0	60.215	167000000	36
P12429	Annexin A3	ANXA3	26.8873	26.915	26.8243	26.5375	26.3917	26.6411	+	1.98662	-0.352105	31	31	31	82.7	82.7	82.7	36.375	0	309.15	5789000000	205
P12532;P17540	Creatine kinase U-type, mitochondrial	CKMT1A	27.1325	26.9749	26.9271	26.4176	26.2958	26.352	+	3.11021	-0.656335	14	14	14	42	42	42	47.036	0	323.31	1527000000	100
P12814;P35609	Alpha-actinin-1	ACTN1	26.5902	26.5429	26.4496	25.1674	25.1989	25.2579	+	4.94312	-1.3195	60	37	36	68.5	49	49	103.06	0	323.31	3933600000	250
P12830	Cadherin-1;E-Cad/CTF1;E-Cad/CTF2;E-Cad/CTF3	CDH1	22.4982	23.5984	22.6987	22.3675	22.6416	23.022		0.261891	-0.254786	10	10	10	17.8	17.8	17.8	97.455	0	48.422	118420000	34
P13010	X-ray repair cross-complementing protein 5	XRCC5	22.6887	22.7737	22.8528	22.566	22.5123	22.3355		1.63032	-0.300507	13	13	13	25	25	25	82.704	0	59.602	120280000	42
P13473	Lysosome-associated membrane glycoprotein 2	LAMP2	24.3524	24.276	24.2627	24.3035	24.0422	23.8234		0.784192	-0.240676	4	4	4	9.3	9.3	9.3	44.96	0	17.984	184740000	20
P13489	Ribonuclease inhibitor	RNH1	25.8966	26.0704	25.8942	25.914	25.8103	26.0119		0.194039	-0.0416718	30	30	30	88.9	88.9	88.9	49.973	0	323.31	3896000000	220
P13639	Elongation factor 2	EEF2	26.398	26.3933	26.3809	26.4643	26.3795	26.474		0.730088	0.0485554	55	55	54	64.8	64.8	63.6	95.337	0	323.31	7515000000	383
P13667	Protein disulfide-isomerase A4	PDIA4	23.2683	23.3476	23.4584	23.174	23.5511	23.4767		0.121353	0.0424976	25	25	25	43.6	43.6	43.6	72.932	0	126.95	441990000	71
P13693;Q56UQ5;Q9HAU6	Translationally-controlled tumor protein	TPT1	25.9554	25.5364	25.8807	25.6975	25.4653	25.7251		0.454966	-0.161574	9	9	9	42.4	42.4	42.4	19.595	0	62.672	991420000	55
P13726	Tissue factor	F3	22.1607	22.2597	22.4675	23.4846	23.9933	24.0532	+	2.80872	1.54773	5	5	5	28.8	28.8	28.8	33.067	0	42.817	139850000	20
P13797;Q14651	Plastin-3	PLS3	25.8432	25.6223	25.741	25.5374	25.7074	25.8623		0.105066	-0.0330861	36	36	34	66.7	66.7	64.6	70.81	0	323.31	3405800000	231
P13798	Acylamino-acid-releasing enzyme	APEH	22.7566	22.8631	22.7913	22.023	22.2524	22.3818	+	2.22681	-0.584604	10	10	10	23.8	23.8	23.8	81.224	0	44.72	146030000	45
P13804	Electron transfer flavoprotein subunit alpha, mitochondrial	ETFA	24.7525	24.6584	24.6116	24.2648	24.4266	24.8463		0.381194	-0.161573	15	15	15	59.5	59.5	59.5	35.079	0	132.31	824800000	75
P13807	Glycogen [starch] synthase, muscle	GYS1	23.0094	NaN	22.9821	23.1086	23.2707	22.3982		0.0691408	-0.0699094	3	3	3	8.1	8.1	8.1	83.785	0	16.89	60782000	13
P13861;P31323	cAMP-dependent protein kinase type II-alpha regulatory subunit	PRKAR2A	22.1466	21.9227	22.1812	22.1853	22.3548	22.0027		0.305143	0.0974255	10	10	10	32.7	32.7	32.7	45.518	0	47.737	120570000	39
P13928	Annexin A8	ANXA8	25.3769	25.366	25.2803	25.1671	25.387	25.2289		0.481406	-0.080061	22	22	3	67	67	14.1	36.881	0	161.12	1105200000	96
P13987	CD59 glycoprotein	CD59	25.4753	25.4736	25.4549	25.764	25.6924	25.3866		0.560157	0.14636	5	5	5	25.8	25.8	25.8	14.177	0	14.408	699400000	29
P14174	Macrophage migration inhibitory factor	MIF	27.4103	27.4999	27.5598	25.9774	27.4668	27.4113		0.477258	-0.538171	4	4	4	40	40	40	12.476	0	55.436	2760100000	50
P14314	Glucosidase 2 subunit beta	PRKCSH	23.1356	23.3828	23.0485	22.7797	22.9458	23.0697		0.919392	-0.257259	10	10	10	24.1	24.1	24.1	59.425	0	44.892	213670000	44
P14324	Farnesyl pyrophosphate synthase	FDPS	23.4706	23.5558	23.7733	23.9943	23.2204	23.5756		0.00422441	-0.00311216	9	9	9	27.7	27.7	27.7	48.275	0	79.782	260540000	30
P14550	Alcohol dehydrogenase [NADP(+)]	AKR1A1	23.4461	23.1826	23.1827	23.7592	23.5452	23.4817		1.25558	0.324935	13	13	13	46.2	46.2	46.2	36.573	0	85.682	300750000	49
P14618;P30613	Pyruvate kinase PKM	PKM	29.3747	29.1843	29.18	29.4065	29.4652	29.4782		1.3986	0.203643	52	52	52	84	84	84	57.936	0	323.31	57281000000	694
P14625;Q58FF3	Endoplasmin	HSP90B1	25.7448	25.6188	25.696	25.7471	25.606	25.6796		0.0568818	-0.00902239	39	37	37	52.4	50.7	50.7	92.468	0	323.31	2924700000	219
P14678;P63162	Small nuclear ribonucleoprotein-associated proteins B and B;Small nuclear ribonucleoprotein-associated protein N	SNRPB;SNRPN	22.1886	21.906	22.2247	22.0843	22.1787	NaN		0.0633072	0.0250559	4	4	4	19.6	19.6	19.6	24.61	0	24.08	52090000	19
P14866;Q8WVV9	Heterogeneous nuclear ribonucleoprotein L	HNRNPL	23.3406	23.1768	23.3717	23.8626	23.6951	23.6114	+	1.95616	0.426674	14	14	14	41.1	41.1	41.1	64.132	0	174.65	477890000	82
P14868	Aspartate--tRNA ligase, cytoplasmic	DARS	23.4879	23.6168	23.5444	23.6987	23.3581	23.1607		0.373277	-0.143856	17	17	17	43.5	43.5	43.5	57.136	0	61.508	295540000	55
P14923	Junction plakoglobin	JUP	24.7162	25.0087	24.8254	24.4691	24.6477	24.4985		1.42634	-0.311659	30	30	28	56.6	56.6	53	81.744	0	323.31	1143300000	138
P15121;C9JRZ8	Aldose reductase	AKR1B1	24.7215	24.7796	24.7535	25.1722	24.863	24.7196		0.548116	0.166759	13	13	13	57.6	57.6	57.6	35.853	0	101.88	806740000	70
P15153	Ras-related C3 botulinum toxin substrate 2	RAC2	22.7148	23.2488	22.5844	23.5305	23.3224	23.5421	+	1.33695	0.615664	8	3	3	35.4	12.5	12.5	21.429	0	9.3834	125780000	15
P15170	Eukaryotic peptide chain release factor GTP-binding subunit ERF3A	GSPT1	22.8242	22.58	22.7005	22.6627	22.724	23.0952		0.341257	0.125733	12	12	5	39.5	39.5	20	55.755	0	50.664	178060000	29
P15289	Arylsulfatase A;Arylsulfatase A component B;Arylsulfatase A component C	ARSA	21.589	22.0463	21.6299	21.8096	21.9669	22.0844		0.524966	0.198582	5	5	5	14.6	14.6	14.6	53.588	0	20.952	59467000	16
P15311	Ezrin	EZR	26.0793	25.8922	26.0274	25.3639	25.6852	25.8447		1.14	-0.368406	40	30	28	61.8	49.1	47.8	69.412	0	272.74	2981200000	163
P15374	Ubiquitin carboxyl-terminal hydrolase isozyme L3	UCHL3	22.2888	22.2746	22.1655	22.1274	21.8697	22.0996		1.09494	-0.210675	7	7	7	46.5	46.5	46.5	26.182	0	30.971	115700000	40
P15531	Nucleoside diphosphate kinase A	NME1	24.7697	24.0618	24.3171	24.3793	24.8373	24.86		0.524065	0.309331	8	3	3	68.4	37.5	37.5	17.149	0	21.574	266360000	18
P15559	NAD(P)H dehydrogenase [quinone] 1	NQO1	NaN	21.8461	22.1592	22.0213	22.7346	22.4452		0.574947	0.397737	7	7	7	22.6	22.6	22.6	30.867	0	20.691	69434000	18
P15586	N-acetylglucosamine-6-sulfatase	GNS	22.7093	22.2345	22.4876	23.3965	23.2198	23.5103	+	2.29488	0.898362	7	7	7	20.8	20.8	20.8	62.081	0	36.088	209920000	33
P15880	40S ribosomal protein S2	RPS2	24.465	24.2591	24.3259	24.5947	24.5045	24.4657		1.12577	0.171609	10	10	10	38.9	38.9	38.9	31.324	0	75.878	550160000	45
P15924	Desmoplakin	DSP	26.5477	26.5416	26.5828	26.3922	26.5513	26.6246		0.190068	-0.0346553	185	185	185	66.6	66.6	66.6	331.77	0	323.31	13950000000	964
P16070	CD44 antigen	CD44	24.8697	25.2194	24.6839	24.6761	24.7872	24.7729		0.483839	-0.178927	6	6	6	9.7	9.7	9.7	81.537	0	42.162	407290000	30
P16144	Integrin beta-4	ITGB4	24.1812	24.0827	24.1263	25.1452	25.0258	24.8172	+	3.00988	0.866016	67	67	67	53.3	53.3	53.3	202.16	0	323.31	2749400000	312
P16152	Carbonyl reductase [NADPH] 1	CBR1	24.3905	24.358	24.2618	23.635	23.4769	23.7407	+	2.95504	-0.719273	16	16	14	70.8	70.8	60.3	30.375	0	146.62	788180000	94
P16278;Q6UWU2	Beta-galactosidase	GLB1	21.8236	21.6906	21.7079	21.997	22.234	22.1001	+	1.99987	0.369692	5	5	5	11.7	11.7	11.7	76.074	0	21.141	54812000	17
P16615;O14983;Q93084	Sarcoplasmic/endoplasmic reticulum calcium ATPase 2	ATP2A2	23.8558	23.9163	23.8867	23.9143	23.7735	23.8618		0.336228	-0.0363636	26	26	26	27.4	27.4	27.4	114.76	0	147.84	924700000	135
P17174	Aspartate aminotransferase, cytoplasmic	GOT1	22.8005	22.6786	22.5179	22.5327	22.4738	22.2496		0.973446	-0.246981	11	11	11	43.3	43.3	43.3	46.247	0	47.582	136750000	42
P17301	Integrin alpha-2	ITGA2	22.8871	22.7204	22.756	23.1312	22.8474	22.8758		0.723536	0.163646	19	19	19	26.4	26.4	26.4	129.29	0	127.89	283940000	80
P17655	Calpain-2 catalytic subunit	CAPN2	25.4632	25.3053	25.5044	25.4016	25.4561	25.5418		0.225593	0.0421995	31	31	31	57.4	57.4	57.4	79.994	0	288.2	1934300000	162
P17812;Q9NRF8	CTP synthase 1	CTPS1	22.5217	22.0455	22.032	21.7903	22.1611	22.2925		0.207981	-0.118404	14	14	14	41.8	41.8	41.8	66.69	0	60.995	114900000	38
P17844	Probable ATP-dependent RNA helicase DDX5	DDX5	21.968	22.2638	21.6623	NaN	21.9761	21.8071		0.111167	-0.073095	17	10	10	31.6	18.9	18.9	69.147	0	22.285	53895000	21
P17858	ATP-dependent 6-phosphofructokinase, liver type	PFKL	23.6131	23.6267	23.6272	23.6925	23.7006	23.3786		0.108119	-0.0317586	19	16	16	40.3	35.5	35.5	85.018	0	129.49	400560000	74
P17900	Ganglioside GM2 activator;Ganglioside GM2 activator isoform short	GM2A	24.7526	24.6837	24.7948	24.9828	25.2306	24.9784		1.6358	0.320245	8	8	8	33.7	33.7	33.7	20.838	0	39.915	647040000	38
P17931	Galectin-3	LGALS3	23.1898	23.4135	23.2893	22.0604	22.8646	22.8102	+	1.26192	-0.719152	6	6	6	28.4	28.4	28.4	26.152	0	26.267	126710000	24
P17980	26S protease regulatory subunit 6A	PSMC3	23.1655	23.2952	23.1098	23.3681	23.1706	23.5413		0.636322	0.169846	15	15	15	54.7	54.7	54.7	49.203	0	80.354	282090000	49
P17987	T-complex protein 1 subunit alpha	TCP1	24.508	24.5871	24.5651	24.4423	24.1632	24.2012		1.45903	-0.284489	28	28	28	59.7	59.7	59.7	60.343	0	181.27	1135000000	117
P18031	Tyrosine-protein phosphatase non-receptor type 1	PTPN1	22.2376	NaN	22.1648	22.9471	22.6456	22.6202	+	1.51846	0.53647	9	9	9	27.4	27.4	27.4	49.966	0	44.648	97091000	27
P18124	60S ribosomal protein L7	RPL7	25.4669	25.4795	25.67	26.0319	25.6641	25.8916		1.21028	0.323743	11	11	11	42.7	42.7	42.7	29.225	0	92.206	917540000	56
P18206	Vinculin	VCL	25.1267	25.0657	25.0307	24.4149	24.8912	24.9591		0.855251	-0.319296	51	51	51	56	56	56	123.8	0	323.31	2373400000	237
P18510	Interleukin-1 receptor antagonist protein	IL1RN	25.4765	25.3776	25.0486	25.6265	25.3188	25.5474		0.547685	0.196708	8	8	8	42.4	42.4	42.4	20.055	0	99.458	733570000	48
P18621	60S ribosomal protein L17	RPL17	23.7581	23.6873	24.1715	23.8688	23.7608	23.8109		0.14124	-0.0587896	9	9	9	44	44	44	21.397	0	85.873	415670000	46
P18669;P15259	Phosphoglycerate mutase 1	PGAM1	27.1297	27.108	27.1397	27.4285	27.4217	27.2952	+	2.34998	0.255994	21	21	14	81.1	81.1	52.8	28.804	0	268.14	5502900000	209
P18859	ATP synthase-coupling factor 6, mitochondrial	ATP5J	24.2008	24.0537	23.8579	22.8513	NaN	22.7784	+	2.58374	-1.22265	4	4	4	45.4	45.4	45.4	12.587	0	44.02	103270000	25
P19012	Keratin, type I cytoskeletal 15	KRT15	28.1067	28.0559	28.3145	28.9195	28.7445	28.5523	+	1.92603	0.579709	35	26	1	83.8	75.9	3.3	49.211	0	323.31	12454000000	329
P19338	Nucleolin	NCL	25.3982	25.4397	25.2851	24.8354	24.6295	24.5745	+	2.78487	-0.694546	23	23	23	35.9	35.9	35.9	76.613	0	213.13	1042100000	104
P19367;Q2TB90;P52790	Hexokinase-1	HK1	24.2682	24.1412	24.1696	24.1151	23.7478	23.9258		1.09807	-0.26346	44	44	41	51.6	51.6	48.7	102.48	0	183.1	1043100000	179
P19525	Interferon-induced, double-stranded RNA-activated protein kinase	EIF2AK2	21.8503	21.7716	21.7084	21.722	21.6377	21.6204		1.06124	-0.116675	8	8	8	20.1	20.1	20.1	62.094	0	33.485	54444000	23
P19623	Spermidine synthase	SRM	23.05	22.7677	22.3464	22.4114	22.1185	22.4193		0.826418	-0.40498	11	11	11	69.2	69.2	69.2	33.824	0	48.794	131260000	30
P19971	Thymidine phosphorylase	TYMP	23.535	23.4757	23.542	22.8301	22.6612	22.9645	+	2.82493	-0.69899	14	14	14	43.2	43.2	43.2	49.955	0	58.198	196090000	55
P20042	Eukaryotic translation initiation factor 2 subunit 2	EIF2S2	22.6045	23.0829	22.5419	22.6761	22.2202	22.43		0.628108	-0.301018	6	6	6	26.7	26.7	26.7	38.388	0	15.339	87712000	19
P20073	Annexin A7	ANXA7	24.0905	23.9805	24.0884	23.87	24.2075	24.0785		0.0034979	-0.00112089	9	9	9	25.2	25.2	25.2	52.739	0	64.894	238890000	37
P20290	Transcription factor BTF3	BTF3	23.0933	NaN	22.8749	22.5632	23.0761	22.7403		0.365239	-0.190934	3	3	3	23.3	23.3	23.3	22.168	0	51.814	98660000	16
P20340;Q9NRW1;Q14964	Ras-related protein Rab-6A;Ras-related protein Rab-6B	RAB6A;RAB6B	24.0408	24.2113	24.088	24.8734	24.3331	24.0981		0.613993	0.321496	9	9	9	37.5	37.5	37.5	23.593	0	24.298	258580000	30
P20591;P20592	Interferon-induced GTP-binding protein Mx1;Interferon-induced GTP-binding protein Mx1, N-terminally processed	MX1	24.3075	24.5734	24.4765	23.2244	23.0121	22.9571	+	3.60392	-1.38795	28	28	28	60.7	60.7	60.7	75.519	0	213.1	654690000	118
P20618	Proteasome subunit beta type-1	PSMB1	23.8287	25.1076	24.1834	22.6335	23.4841	23.867		0.925844	-1.04505	9	9	9	46.1	46.1	46.1	26.489	0	43.952	211250000	28
P20810	Calpastatin	CAST	25.5786	25.6251	25.6289	25.1952	25.4613	25.6765		0.522257	-0.166518	33	33	33	55.1	55.1	55.1	76.572	0	323.31	2422300000	228
P21266;P46439	Glutathione S-transferase Mu 3	GSTM3	22.9104	22.885	23.0474	23.568	23.5665	23.3209	+	2.29526	0.537527	8	8	7	32	32	28	26.559	0	47.23	226280000	41
P21281;P15313	V-type proton ATPase subunit B, brain isoform	ATP6V1B2	23.1577	23.3211	23.0784	23.6594	23.8386	23.8073	+	2.52679	0.582679	21	21	21	58.5	58.5	58.5	56.5	0	126.78	438700000	69
P21291	Cysteine and glycine-rich protein 1	CSRP1	24.841	24.8814	24.8814	24.5888	24.4715	24.4056	+	2.6278	-0.379287	6	6	6	50.3	50.3	50.3	20.567	0	64.277	613850000	40
P21333	Filamin-A	FLNA	26.5681	26.4551	26.6009	26.5248	26.4463	26.5212		0.358426	-0.0439053	117	112	111	56.7	55.8	55.2	280.74	0	323.31	12681000000	776
P21397;P27338	Amine oxidase [flavin-containing] A	MAOA	23.1555	23.6209	23.264	23.1301	22.9662	23.0943		0.885161	-0.283288	10	10	10	22	22	22	59.681	0	33.857	172680000	37
P21589	5-nucleotidase	NT5E	22.1805	NaN	22.1368	22.848	22.6675	22.7651	+	2.49253	0.601516	7	7	7	22.6	22.6	22.6	63.367	0	34.774	71058000	22
P21796	Voltage-dependent anion-selective channel protein 1	VDAC1	25.6448	25.4567	25.3731	23.2549	24.2073	24.3569	+	1.92526	-1.55184	20	20	20	83.7	83.7	83.7	30.772	0	134.76	915950000	103
P21926	CD9 antigen	CD9	25.6109	26.1224	26.1277	26.364	26.3285	26.522		1.16929	0.451134	2	2	2	15.4	15.4	15.4	25.416	0	108.5	705590000	14
P21964	Catechol O-methyltransferase	COMT	23.8237	23.481	23.8101	24.0728	23.6933	24.167		0.676788	0.272755	17	17	17	70.8	70.8	70.8	30.037	0	133.9	572710000	93
P21980	Protein-glutamine gamma-glutamyltransferase 2	TGM2	24.2129	23.7924	24.4275	25.2479	25.2847	25.31	+	2.42816	1.13658	29	29	29	57.5	57.5	57.5	77.328	0	321.1	2221300000	167
P22061	Protein-L-isoaspartate(D-aspartate) O-methyltransferase	PCMT1	23.9141	23.8583	23.82	23.6373	23.8457	24.0828		0.0224261	-0.00883547	7	7	7	52.4	52.4	52.4	24.636	0	71.373	352630000	45
P22102	Trifunctional purine biosynthetic protein adenosine-3;Phosphoribosylamine--glycine ligase;Phosphoribosylformylglycinamidine cyclo-ligase;Phosphoribosylglycinamide formyltransferase	GART	23.0743	23.2741	23.2392	23.1219	22.8985	22.7772		1.04613	-0.263366	22	22	22	36.1	36.1	36.1	107.77	0	92.045	195330000	57
P22234	Multifunctional protein ADE2;Phosphoribosylaminoimidazole-succinocarboxamide synthase;Phosphoribosylaminoimidazole carboxylase	PAICS	24.2099	24.1076	24.2539	23.926	24.2736	23.858		0.559676	-0.171314	15	15	15	49.6	49.6	49.6	47.079	0	88.293	361800000	53
P22307	Non-specific lipid-transfer protein	SCP2	24.2436	24.0294	23.9829	23.8033	23.9917	24.2017		0.243091	-0.0864003	9	9	9	15.2	15.2	15.2	58.993	0	60.912	356420000	39
P22314	Ubiquitin-like modifier-activating enzyme 1	UBA1	25.5707	25.4338	25.5424	25.8147	25.7379	25.6866		1.83788	0.230774	44	44	44	60.3	60.3	60.3	117.85	0	323.31	4100700000	279
P22392;O60361	Nucleoside diphosphate kinase B	NME2	26.8026	26.5798	26.5566	26.7901	26.8168	26.7709		0.854728	0.146269	11	11	6	77.6	77.6	46.7	17.298	0	51.824	2306900000	75
P22528	Cornifin-B	SPRR1B	27.2769	27.7728	27.83	27.0653	27.6779	27.629		0.254985	-0.169165	10	10	6	94.4	94.4	69.7	9.8875	0	237.82	4910500000	168
P22626	Heterogeneous nuclear ribonucleoproteins A2/B1	HNRNPA2B1	24.9121	24.7585	24.6592	24.8342	24.9709	24.8743		0.623838	0.116512	21	21	21	63.2	63.2	63.2	37.429	0	173.52	1449400000	104
P23229	Integrin alpha-6;Integrin alpha-6 heavy chain;Integrin alpha-6 light chain;Processed integrin alpha-6	ITGA6	24.0521	24.1847	24.3106	26.1934	25.6921	25.7882	+	3.25119	1.70875	39	39	39	46.5	46.5	46.5	126.6	0	283.3	1604000000	187
P23246	Splicing factor, proline- and glutamine-rich	SFPQ	23.3502	22.9475	23.1345	23.4927	23.3562	23.7467		1.1177	0.387814	15	15	15	25.9	25.9	25.9	76.149	0	59.26	368470000	53
P23284	Peptidyl-prolyl cis-trans isomerase B	PPIB	25.0544	25.0825	25.0472	24.3337	24.3414	24.4934	+	3.6483	-0.67182	14	14	14	63	63	63	23.742	0	63.317	905600000	76
P23381	Tryptophan--tRNA ligase, cytoplasmic;T1-TrpRS;T2-TrpRS	WARS	22.8148	22.6297	22.8178	22.7053	22.783	22.8807		0.167099	0.035567	12	12	12	37.4	37.4	37.4	53.165	0	77.542	246300000	51
P23396	40S ribosomal protein S3	RPS3	24.1317	23.9399	24.1476	24.4134	24.0818	24.0009		0.257206	0.0923042	19	19	19	67.9	67.9	67.9	26.688	0	133.59	817830000	109
P23526	Adenosylhomocysteinase	AHCY	25.7365	25.892	25.8707	25.8087	25.8076	25.7572		0.335497	-0.041907	21	21	21	50.7	50.7	50.7	47.716	0	193.1	1905300000	113
P23528	Cofilin-1	CFL1	29.3097	29.328	29.597	29.5338	29.5438	29.3213		0.176331	0.0547682	17	17	12	80.7	80.7	54.8	18.502	0	278.54	15034000000	151
P23588	Eukaryotic translation initiation factor 4B	EIF4B	22.3966	22.2909	22.5217	21.7159	22.2808	22.1554		0.893914	-0.352385	6	6	6	14.7	14.7	14.7	69.15	0	49.933	67688000	21
P23634;Q16720;Q01814	Plasma membrane calcium-transporting ATPase 4	ATP2B4	22.4721	22.4875	22.217	21.7359	22.1845	22.2942		0.769002	-0.320651	15	15	10	17.5	17.5	12.2	137.92	0	58.717	131520000	43
P23743	Diacylglycerol kinase alpha	DGKA	22.8477	22.6269	22.9224	22.5973	22.4868	22.3736		1.33512	-0.313111	18	18	18	36.7	36.7	36.7	82.629	0	115.61	236460000	69
P24534	Elongation factor 1-beta	EEF1B2	24.5593	24.5736	24.4837	24.5512	24.4324	24.1868		0.600541	-0.148736	7	7	7	44	44	44	24.763	0	78.459	474060000	43
P24666	Low molecular weight phosphotyrosine protein phosphatase	ACP1	22.3382	22.3967	22.0812	22.8548	22.4007	22.9312		1.11987	0.456894	7	7	7	50.6	50.6	50.6	18.042	0	29.82	109720000	24
P24752	Acetyl-CoA acetyltransferase, mitochondrial	ACAT1	22.851	NaN	22.9158	22.7777	22.9214	22.3802		0.364121	-0.190278	12	12	12	39.8	39.8	39.8	45.199	0	45.481	139690000	41
P25398	40S ribosomal protein S12	RPS12	24.9796	24.9964	24.9263	24.9885	24.9562	24.8942		0.23933	-0.0211391	10	10	10	65.2	65.2	65.2	14.515	0	55.558	818420000	58
P25685;Q9UDY4	DnaJ homolog subfamily B member 1	DNAJB1	22.7621	22.7828	22.6967	22.586	22.7809	22.724		0.325523	-0.0502389	10	10	10	30.3	30.3	30.3	38.044	0	31.044	261640000	58
P25705	ATP synthase subunit alpha, mitochondrial	ATP5A1	26.016	25.8193	25.9239	25.6424	25.374	25.521	+	1.87532	-0.407242	31	31	31	60.6	60.6	60.6	59.75	0	323.31	3636800000	204
P25786	Proteasome subunit alpha type-1	PSMA1	24.4588	24.2963	24.2063	23.5398	24.0307	24.3065		0.697925	-0.361457	10	10	10	62	62	62	29.555	0	107.5	502440000	42
P25787	Proteasome subunit alpha type-2	PSMA2	24.5006	24.4169	24.4422	22.8273	23.7464	24.1293	+	1.07521	-0.885546	9	9	9	52.1	52.1	52.1	25.898	0	100.47	363460000	42
P25788	Proteasome subunit alpha type-3	PSMA3	23.5843	23.5984	23.808	NaN	23.1867	23.2254	+	1.77452	-0.457543	8	8	8	40.4	40.4	40.4	28.433	0	27.005	151470000	25
P25789	Proteasome subunit alpha type-4	PSMA4	24.504	24.3991	24.2613	22.4692	22.9491	23.3947	+	2.20073	-1.45049	10	10	10	62.8	62.8	62.8	29.483	0	94.053	323430000	39
P26006	Integrin alpha-3;Integrin alpha-3 heavy chain;Integrin alpha-3 light chain	ITGA3	22.1864	22.2075	22.3271	22.8758	22.7974	22.4003	+	1.3709	0.450835	12	12	12	16.4	16.4	16.4	116.61	0	59.319	138340000	38
P26038	Moesin	MSN	26.5649	26.5164	26.5993	26.2126	26.4341	26.4246		1.25126	-0.203119	53	53	41	75.6	75.6	58.4	67.819	0	323.31	8667900000	418
P26196	Probable ATP-dependent RNA helicase DDX6	DDX6	22.4451	21.9172	22.2855	22.4419	22.4378	22.2348		0.383657	0.155596	6	6	6	20.9	20.9	20.9	54.416	0	26.377	89442000	29
P26368	Splicing factor U2AF 65 kDa subunit	U2AF2	22.2288	NaN	22.5962	22.7894	22.9666	22.7755		1.14122	0.431351	4	4	4	14.1	14.1	14.1	53.5	0	39.534	50605000	12
P26373	60S ribosomal protein L13	RPL13	24.201	24.142	24.3554	24.4303	24.3033	24.4812		0.975128	0.172136	10	10	10	40.3	40.3	40.3	24.261	0	62.567	555440000	55
P26599;O95758	Polypyrimidine tract-binding protein 1	PTBP1	23.785	23.4676	23.5316	23.2816	22.9677	23.5834		0.71615	-0.317159	15	15	15	46.3	46.3	46.3	57.221	0	94.108	297640000	47
P26639;A2RTX5	Threonine--tRNA ligase, cytoplasmic	TARS	23.2069	23.2179	23.2404	23.2219	22.9803	23.0058		0.921751	-0.152411	17	17	17	30.4	30.4	30.4	83.434	0	65.231	265640000	70
P26640	Valine--tRNA ligase	VARS	23.0315	22.7802	23.0191	23.3803	23.1739	23.137		1.20919	0.2868	24	24	24	31.4	31.4	31.4	140.47	0	106.5	358800000	80
P26641	Elongation factor 1-gamma	EEF1G	25.5359	25.4619	25.5105	25.5909	25.3977	25.5997		0.142531	0.02668	17	17	17	52.4	52.4	52.4	50.118	0	153.94	1665600000	106
P27144	Adenylate kinase 4, mitochondrial	AK4	23.3462	24.3729	23.4814	23.174	23.4325	23.3346		0.563525	-0.419809	9	9	9	61.9	61.9	61.9	25.268	0	38.198	208340000	25
P27348	14-3-3 protein theta	YWHAQ	27.5696	27.5921	27.6178	27.2584	27.3031	26.9274	+	1.64506	-0.430182	23	20	20	67.3	63.7	63.7	27.764	0	323.31	4427800000	140
P27361;Q16659;P31152	Mitogen-activated protein kinase 3	MAPK3	22.0083	22.4557	22.0535	22.4573	22.1454	22.1861		0.201955	0.0904388	8	6	6	29.8	24	24	43.135	0	37.942	101340000	27
P27635;Q96L21	60S ribosomal protein L10	RPL10	25.2216	25.1474	25.2778	25.6726	25.2968	25.5179		1.14182	0.280199	9	9	9	44.9	44.9	44.9	24.604	0	87.382	702700000	45
P27797	Calreticulin	CALR	25.8051	25.6717	25.9029	26.0693	26.0007	25.8034		0.723055	0.164565	18	18	18	69.5	69.5	69.5	48.141	0	269.15	1994300000	157
P27816	Microtubule-associated protein 4	MAP4	25.2835	25.2141	25.3098	25.1849	25.2069	25.2791		0.492496	-0.045517	41	41	41	50.5	50.5	50.5	121	0	312.88	2598000000	276
P27824	Calnexin	CANX	23.3481	23.5122	23.623	23.9496	23.4068	23.2613		0.0698491	0.044768	12	12	12	27.4	27.4	27.4	67.567	0	54.384	229730000	42
P28066	Proteasome subunit alpha type-5	PSMA5	25.5319	25.846	25.3277	24.3566	24.8766	25.2087	+	1.22171	-0.754626	8	8	8	49	49	49	26.411	0	50.655	590210000	32
P28070	Proteasome subunit beta type-4	PSMB4	23.3035	23.4821	23.0795	NaN	22.4073	22.4489	+	1.96862	-0.860297	7	7	7	43.9	43.9	43.9	29.204	0	45.908	110610000	26
P28072	Proteasome subunit beta type-6	PSMB6	25.028	24.9388	24.8081	23.0592	24.7833	24.8267		0.527538	-0.701899	5	5	5	47.7	47.7	47.7	25.357	0	114.59	317410000	26
P28074	Proteasome subunit beta type-5	PSMB5	23.3902	23.2184	23.1515	22.1192	22.3909	22.8793	+	1.55812	-0.790275	9	9	9	35.7	35.7	35.7	28.48	0	48.468	163780000	34
P28482	Mitogen-activated protein kinase 1	MAPK1	23.3127	23.2214	22.9977	23.6165	23.3342	23.2819		0.769127	0.233584	11	11	9	50.3	50.3	44.2	41.389	0	41.371	272280000	53
P28799	Granulins;Acrogranin;Paragranulin;Granulin-1;Granulin-2;Granulin-3;Granulin-4;Granulin-5;Granulin-6;Granulin-7	GRN	25.1804	25.5139	25.8133	26.2171	26.4236	26.5912	+	1.88946	0.908109	10	10	10	32	32	32	63.544	0	204.34	745370000	52
P28838	Cytosol aminopeptidase	LAP3	23.7657	23.4154	23.5873	23.2205	23.2309	23.3565		1.35828	-0.320154	18	18	18	44.1	44.1	44.1	56.166	0	82.526	314660000	69
P29034	Protein S100-A2	S100A2	29.722	29.5978	29.7202	28.6108	28.8738	28.775	+	3.3561	-0.9268	9	9	9	59.2	59.2	59.2	11.117	0	82.462	10899000000	99
P29373;P29762	Cellular retinoic acid-binding protein 2	CRABP2	24.6729	24.8881	25.7255	NaN	23.0968	23.0673	+	1.77796	-2.01344	9	9	9	75.4	75.4	75.4	15.693	0	115.2	282460000	36
P29401	Transketolase	TKT	26.7037	26.7572	26.698	25.5602	25.96	26.0057	+	2.44981	-0.877663	26	26	26	68.5	68.5	68.5	67.877	0	271.46	2957100000	193
P29466;Q5EG05	Caspase-1;Caspase-1 subunit p20;Caspase-1 subunit p10	CASP1	22.1424	22.1111	21.894	21.7082	21.7722	21.8931		1.27304	-0.258013	11	11	11	37.6	37.6	37.6	45.158	0	26.344	94099000	40
P29590	Protein PML	PML	22.703	22.8909	22.9148	23.4674	23.0743	23.2914	+	1.54249	0.441459	12	12	12	20.6	20.6	20.6	97.55	0	65.344	164300000	33
P29692	Elongation factor 1-delta	EEF1D	25.1734	25.0481	25.1659	25.5011	25.2852	25.4826		1.66872	0.29388	11	11	11	49.5	49.5	49.5	31.121	0	146.26	867750000	48
P29966	Myristoylated alanine-rich C-kinase substrate	MARCKS	23.7132	23.7443	23.8587	NaN	23.2388	22.3894	+	1.23147	-0.957984	6	6	6	26.8	26.8	26.8	31.554	0	36.281	102220000	23
P30038	Delta-1-pyrroline-5-carboxylate dehydrogenase, mitochondrial	ALDH4A1	22.8597	22.6584	22.7475	22.3647	22.2979	22.1788	+	2.40005	-0.474723	9	9	9	22.6	22.6	22.6	61.719	0	39.716	156240000	35
P30040	Endoplasmic reticulum resident protein 29	ERP29	23.1277	23.2281	22.948	22.4696	22.5562	22.752	+	1.91436	-0.508693	6	6	6	35.2	35.2	35.2	28.993	0	25.668	152630000	37
P30041	Peroxiredoxin-6	PRDX6	24.9015	24.7458	24.7945	24.4065	24.6212	24.7357		0.991901	-0.226131	18	18	18	69.2	69.2	69.2	25.035	0	185.36	1268800000	105
P30043	Flavin reductase (NADPH)	BLVRB	23.3492	22.9168	22.9844	22.743	23.0434	23.1332		0.2436	-0.11027	5	5	5	51.9	51.9	51.9	22.119	0	39.265	107420000	24
P30044	Peroxiredoxin-5, mitochondrial	PRDX5	26.9928	26.9759	26.8179	26.5036	26.5499	26.5744	+	2.5384	-0.386205	14	14	14	57.5	57.5	57.5	22.086	0	204.32	3378200000	101
P30046;A6NHG4	D-dopachrome decarboxylase;D-dopachrome decarboxylase-like protein	DDT;DDTL	23.0393	22.7824	22.7445	NaN	21.9951	22.1726	+	1.95896	-0.771531	7	7	7	63.6	63.6	63.6	12.712	0	30.884	102440000	27
P30048	Thioredoxin-dependent peroxide reductase, mitochondrial	PRDX3	25.2873	25.2235	25.1549	25.5288	25.0205	25.3998		0.236276	0.0944691	10	10	10	54.3	54.3	54.3	27.692	0	95.837	870830000	95
P30050	60S ribosomal protein L12	RPL12	24.3747	24.5329	24.4754	24.3861	24.3848	24.3668		0.811247	-0.0817884	9	9	9	58.8	58.8	58.8	17.818	0	65.782	668880000	59
P30084	Enoyl-CoA hydratase, mitochondrial	ECHS1	24.2279	24.0583	24.1341	23.6471	23.4991	23.8414	+	1.90427	-0.477544	14	14	14	59.3	59.3	59.3	31.387	0	80.991	527330000	78
P30085	UMP-CMP kinase	CMPK1	23.9141	23.8947	24.1069	23.9651	23.9877	23.8785		0.137661	-0.028127	14	14	14	66.3	66.3	66.3	22.222	0	79.37	452210000	64
P30086	Phosphatidylethanolamine-binding protein 1;Hippocampal cholinergic neurostimulating peptide	PEBP1	26.4341	26.6622	26.3972	25.978	26.2405	26.7763		0.266774	-0.166251	12	12	12	78.1	78.1	78.1	21.057	0	270.19	2444900000	139
P30101	Protein disulfide-isomerase A3	PDIA3	26.5782	26.3467	26.5798	26.7339	26.5303	26.371		0.121795	0.0435206	30	30	30	65	65	65	56.782	0	323.31	3796700000	201
P30153;P30154	Serine/threonine-protein phosphatase 2A 65 kDa regulatory subunit A alpha isoform	PPP2R1A	24.6943	24.7189	24.8568	24.8747	24.7789	24.6718		0.0846005	0.0184828	33	33	33	63.8	63.8	63.8	65.308	0	277.2	1472900000	184
P30405	Peptidyl-prolyl cis-trans isomerase F, mitochondrial	PPIF	22.3482	22.575	22.0889	21.6702	21.8132	22.4477		0.579394	-0.360339	5	5	4	44.4	44.4	44.4	22.04	0	38.851	56892000	22
P30419	Glycylpeptide N-tetradecanoyltransferase 1	NMT1	21.4804	21.7394	21.5499	22.0109	21.7785	21.9032		1.39967	0.307617	4	4	4	13.5	13.5	13.5	56.806	0	18	65030000	19
P30453;P18462;P16189;P30457;P30450;P16190;P30459;P10314;P30512;P30456	HLA class I histocompatibility antigen, A-34 alpha chain;HLA class I histocompatibility antigen, A-25 alpha chain;HLA class I histocompatibility antigen, A-31 alpha chain;HLA class I histocompatibility antigen, A-66 alpha chain;HLA class I histocompatibility antigen, A-26 alpha chain;HLA class I histocompatibility antigen, A-33 alpha chain;HLA class I histocompatibility antigen, A-74 alpha chain;…	HLA-A	23.889	24.1071	23.7017	23.3898	23.1771	23.4556	+	1.74591	-0.558418	10	6	2	42.5	27.1	9	41.054	0	48.129	165890000	24
P30685;P30491;P10319;P30484;P30464;P30495;P18465;P30498;P30490;P18464;P30488;P30487;P30483	HLA class I histocompatibility antigen, B-35 alpha chain;HLA class I histocompatibility antigen, B-53 alpha chain;HLA class I histocompatibility antigen, B-58 alpha chain;HLA class I histocompatibility antigen, B-46 alpha chain;HLA class I histocompatibility antigen, B-15 alpha chain;HLA class I histocompatibility antigen, B-56 alpha chain;HLA class I histocompatibility antigen, B-57 alpha chain;…	HLA-B	23.6518	23.4957	23.739	23.2568	23.2087	23.2213	+	2.27549	-0.399925	11	11	1	48.6	48.6	5.8	40.455	0	37.955	195590000	45
P30519	Heme oxygenase 2	HMOX2	22.9643	22.9119	23.2499	22.9627	22.8301	23.0163		0.372967	-0.105673	12	12	12	55.4	55.4	55.4	36.032	0	141.34	250530000	55
P30626	Sorcin	SRI	23.6455	23.5262	23.2404	23.3671	23.0744	23.3966		0.533107	-0.191345	10	10	10	56.6	56.6	56.6	21.676	0	41.934	331580000	41
P30740;O75830	Leukocyte elastase inhibitor	SERPINB1	24.5094	24.513	24.4999	24.6476	24.7882	24.8117		2.03221	0.241693	21	21	20	55.1	55.1	52.5	42.741	0	220.67	1259400000	164
P31040	Succinate dehydrogenase [ubiquinone] flavoprotein subunit, mitochondrial	SDHA	23.8574	23.831	23.8291	23.7873	23.6482	23.9283		0.249423	-0.0512346	15	15	15	38.6	38.6	38.6	72.691	0	85.434	248430000	61
P31150	Rab GDP dissociation inhibitor alpha	GDI1	24.1066	23.9987	24.0349	23.8512	24.1935	24.1197		0.0248322	0.00806618	27	17	17	72.3	54.4	54.4	50.582	0	226.09	549100000	90
P31153	S-adenosylmethionine synthase isoform type-2	MAT2A	22.2631	22.1088	22.5631	22.687	22.6855	22.4013		0.787932	0.279577	6	6	6	20	20	20	43.66	0	26.136	115930000	25
P31937	3-hydroxyisobutyrate dehydrogenase, mitochondrial	HIBADH	23.0286	22.9009	22.2743	22.4545	21.9223	22.1918		0.911619	-0.545087	7	7	7	37.2	37.2	37.2	35.329	0	31.739	110570000	31
P31939	Bifunctional purine biosynthesis protein PURH;Phosphoribosylaminoimidazolecarboxamide formyltransferase;IMP cyclohydrolase	ATIC	24.1369	24.1107	24.0228	24.4536	24.2142	24.4061		1.52798	0.267815	29	29	29	74.2	74.2	74.2	64.615	0	253.43	1155100000	146
P31943	Heterogeneous nuclear ribonucleoprotein H;Heterogeneous nuclear ribonucleoprotein H, N-terminally processed	HNRNPH1	24.0681	24.2649	24.0801	24.5233	24.0408	24.0655		0.159888	0.0721416	10	10	5	33.2	33.2	16.9	49.229	0	68.194	533210000	56
P31944	Caspase-14;Caspase-14 subunit p17, mature form;Caspase-14 subunit p10, mature form;Caspase-14 subunit p20, intermediate form;Caspase-14 subunit p8, intermediate form	CASP14	24.3124	24.003	24.1439	23.3217	23.6808	23.6768	+	1.78695	-0.593329	23	23	23	86.4	86.4	86.4	27.679	0	139.31	581390000	85
P31946	14-3-3 protein beta/alpha;14-3-3 protein beta/alpha, N-terminally processed	YWHAB	26.8736	26.8682	26.9142	26.3659	26.6217	26.7336		1.32829	-0.311596	16	12	10	63.4	45.9	39.4	28.082	0	199.17	2389300000	81
P31947	14-3-3 protein sigma	SFN	30.9806	30.7886	31.0682	29.9833	30.5582	30.2963	+	1.6399	-0.666543	27	27	25	86.7	86.7	83.5	27.774	0	323.31	50826000000	312
P31948	Stress-induced-phosphoprotein 1	STIP1	24.0119	23.8066	24.1035	24.0664	24.0483	23.9423		0.178323	0.045037	30	30	30	61	61	61	62.639	0	220.62	958870000	131
P31949	Protein S100-A11;Protein S100-A11, N-terminally processed	S100A11	30.0665	30.0042	30.1028	29.3126	30.1695	30.3345		0.138263	-0.118961	9	9	9	86.7	86.7	86.7	11.74	0	183.15	19999000000	119
P32119	Peroxiredoxin-2	PRDX2	24.6635	24.5513	24.6943	24.4375	24.9945	24.7804		0.236883	0.101121	15	14	14	68.7	63.1	63.1	21.892	0	157.26	847310000	83
P32320	Cytidine deaminase	CDA	24.2863	24.5527	24.1837	24.6062	24.6605	24.575		1.13852	0.273003	7	7	7	64.4	64.4	64.4	16.185	0	92.49	654860000	62
P32926	Desmoglein-3	DSG3	22.8382	22.7575	22.8	22.8124	22.846	22.9757		0.653611	0.0794322	13	13	13	22	22	22	107.53	0	65.316	205200000	56
P32969	60S ribosomal protein L9	RPL9	24.1362	24.7993	24.5805	24.2016	24.4817	24.3169		0.335769	-0.171922	7	7	7	49.5	49.5	49.5	21.863	0	99.81	279860000	41
P33176;O60282;Q12840	Kinesin-1 heavy chain	KIF5B	23.7719	23.6872	23.8058	24.1508	23.9749	23.8136		1.01903	0.224814	37	37	37	50.8	50.8	50.8	109.68	0	322.19	1026800000	153
P34897	Serine hydroxymethyltransferase, mitochondrial	SHMT2	22.6162	22.3462	22.5818	22.2255	22.0734	22.1694	+	1.69803	-0.358625	16	16	15	46.4	46.4	43.7	55.992	0	77.945	224990000	70
P34932	Heat shock 70 kDa protein 4	HSPA4	24.4728	24.5098	24.3218	24.168	24.2351	24.295		1.38309	-0.202105	41	41	39	60.6	60.6	57	94.33	0	323.31	1503600000	219
P35080	Profilin-2	PFN2	23.6573	NaN	24.2198	24.0995	23.6756	23.8571		0.0804009	-0.0611432	3	3	3	30.7	30.7	30.7	15.046	0	22.65	140260000	19
P35221;Q9UI47	Catenin alpha-1	CTNNA1	24.0554	23.9404	23.9821	23.8	23.7629	23.8871		1.61585	-0.175961	29	29	25	47.9	47.9	41.6	100.07	0	222.92	868490000	144
P35222	Catenin beta-1	CTNNB1	24.8261	24.8082	24.6588	24.4251	24.7782	24.5999		0.641406	-0.163277	20	18	18	41.9	38.4	38.4	85.496	0	135.2	481130000	89
P35232	Prohibitin	PHB	24.09	24.6342	23.9786	24.1001	23.7217	23.9457		0.606495	-0.311747	14	14	14	71.3	71.3	71.3	29.804	0	73.49	593720000	53
P35237	Serpin B6	SERPINB6	24.259	24.4168	24.3086	23.9121	24.15	24.2172		1.06571	-0.235013	15	15	14	57.7	57.7	55.6	42.621	0	62.574	307200000	59
P35241	Radixin	RDX	22.5905	22.0311	22.5062	21.9477	22.3877	22.4805		0.163281	-0.103926	22	8	8	37.6	19.2	19.2	68.563	0	27.224	87740000	29
P35268	60S ribosomal protein L22	RPL22	25.5247	25.4785	25.307	25.4048	25.6748	25.5569		0.458243	0.108777	5	5	5	49.2	49.2	49.2	14.787	0	72.99	606050000	23
P35321	Cornifin-A	SPRR1A	23.7434	24.4733	24.6154	23.3699	23.5387	23.9949		0.914244	-0.642871	7	3	3	87.6	44.9	44.9	9.8774	0	94.797	220980000	27
P35579;P12883;P13533;Q9UKX3;A7E2Y1;REV__Q9UKV3	Myosin-9	MYH9	27.5318	27.4439	27.6601	27.9248	27.6377	27.5928		0.643683	0.173166	189	189	160	69.5	69.5	62.9	226.53	0	323.31	47091000000	1595
P35580	Myosin-10	MYH10	22.4758	22.3789	22.7726	22.6954	22.2992	22.3287		0.228109	-0.101357	48	24	22	28.1	18.7	17.9	229	0	124.24	200700000	63
P35606	Coatomer subunit beta	COPB2	22.8476	22.8593	22.6457	23.0921	22.6159	22.9556		0.26227	0.103662	20	20	20	35.2	35.2	35.2	102.49	0	106.86	323510000	71
P35613	Basigin	BSG	23.7223	23.5872	23.8612	24.0567	23.753	23.573		0.164436	0.0706787	6	6	6	27.8	27.8	27.8	42.2	0	48.854	371250000	44
P35998	26S protease regulatory subunit 7	PSMC2	22.9447	22.9624	23.1679	23.2311	23.0728	23.3202		0.834033	0.183027	15	15	15	51.3	51.3	51.3	48.633	0	74.593	345480000	79
P36507	Dual specificity mitogen-activated protein kinase kinase 2	MAP2K2	23.5272	22.8839	23.269	23.3389	23.3481	23.0374		0.0232358	0.014808	11	11	7	40.5	40.5	30.5	44.424	0	45.85	121960000	25
P36542	ATP synthase subunit gamma, mitochondrial	ATP5C1	23.6745	23.5328	23.4648	23.1007	22.8889	23.127	+	2.22135	-0.518506	5	5	5	17.4	17.4	17.4	32.996	0	15.794	209790000	25
P36543;Q96A05	V-type proton ATPase subunit E 1	ATP6V1E1	22.2327	22.3551	22.0707	22.8288	22.6935	22.42		1.37107	0.427944	5	5	5	23.9	23.9	23.9	26.145	0	37.226	88702000	24
P36578	60S ribosomal protein L4	RPL4	24.9254	24.9646	24.8961	25.3607	25.1116	25.1889		1.72893	0.291719	16	16	16	41.7	41.7	41.7	47.697	0	184.96	1041300000	73
P36776	Lon protease homolog, mitochondrial	LONP1	21.7885	21.7103	21.2006	20.8029	NaN	21.2657		0.774997	-0.532116	8	8	8	12.8	12.8	12.8	106.49	0	22.643	40295000	22
P36871	Phosphoglucomutase-1	PGM1	24.0906	24.2851	24.1147	24.1714	24.6982	24.4978		0.819159	0.292297	21	21	21	52	52	52	61.448	0	141.72	575480000	97
P36952	Serpin B5	SERPINB5	28.7163	28.8821	28.6597	28.0648	28.3523	28.5954		1.16742	-0.415204	37	37	37	89.9	89.9	89.9	42.1	0	323.31	20867000000	452
P37802	Transgelin-2	TAGLN2	27.0692	26.9494	27.1173	26.9962	27.1323	27.3245		0.418685	0.105689	23	23	22	92.5	92.5	85.4	22.391	0	323.31	7481800000	176
P37837	Transaldolase	TALDO1	23.6427	23.7258	23.7262	22.7458	22.9668	23.0592	+	2.87392	-0.774319	7	7	7	24.3	24.3	24.3	37.54	0	25.454	231650000	27
P38117	Electron transfer flavoprotein subunit beta	ETFB	23.8668	23.544	23.8405	23.6829	23.5588	23.7322		0.329108	-0.0924657	10	10	10	58.8	58.8	58.8	27.843	0	59.505	410110000	46
P38159;Q96E39;O75526;Q8N7X1	RNA-binding motif protein, X chromosome;RNA-binding motif protein, X chromosome, N-terminally processed;RNA binding motif protein, X-linked-like-1	RBMX;RBMXL1	22.6571	22.8443	22.6395	22.3493	22.2443	22.9633		0.345333	-0.194667	7	7	7	21.2	21.2	21.2	42.331	0	27.847	97064000	27
P38606	V-type proton ATPase catalytic subunit A	ATP6V1A	23.9758	24.0874	24.0777	24.3878	24.3962	24.3145	+	2.7124	0.319203	25	25	25	68.6	68.6	68.6	68.303	0	216.31	822780000	95
P38646	Stress-70 protein, mitochondrial	HSPA9	24.8889	25.0272	24.7697	25.1358	24.8422	24.7729		0.0560019	0.0217018	28	28	28	53.5	53.5	53.5	73.68	0	266.19	1363900000	144
P39019	40S ribosomal protein S19	RPS19	24.4093	24.3162	24.1381	23.7299	24.0304	24.1866		0.915689	-0.305593	7	7	7	33.1	33.1	33.1	16.06	0	49.34	384200000	28
P39023;Q92901	60S ribosomal protein L3	RPL3	25.1155	24.7753	24.8191	24.9425	24.8274	24.8875		0.0538541	-0.0174891	11	11	11	32	32	32	46.108	0	127.95	809700000	54
P39656	Dolichyl-diphosphooligosaccharide--protein glycosyltransferase 48 kDa subunit	DDOST	23.4237	24.306	23.6718	24.2294	23.6469	NaN		0.122028	0.137628	7	7	7	23.2	23.2	23.2	50.8	0	58.765	140490000	27
P40121	Macrophage-capping protein	CAPG	25.2235	25.035	25.0487	24.7913	24.889	24.8035		1.80511	-0.274451	14	14	14	52.6	52.6	52.6	38.498	0	211.97	1151100000	122
P40227;Q92526	T-complex protein 1 subunit zeta	CCT6A	24.7136	24.6301	24.7195	24.6089	24.485	24.7971		0.237264	-0.0574036	26	26	26	61.2	61.2	61.2	58.024	0	183.05	1059700000	120
P40429;Q6NVV1	60S ribosomal protein L13a	RPL13A	24.6349	24.4427	24.5846	24.6271	24.1413	24.3014		0.569809	-0.197474	7	7	7	36	36	36	23.577	0	31.145	412980000	33
P40925	Malate dehydrogenase, cytoplasmic	MDH1	25.1763	25.1443	25.1953	24.6855	24.9902	25.213		0.610577	-0.209044	11	11	11	37.4	37.4	37.4	36.426	0	123.58	1126600000	73
P40926	Malate dehydrogenase, mitochondrial	MDH2	26.6652	26.8554	26.6826	26.255	26.2887	26.5212	+	1.66961	-0.379433	19	19	19	62.1	62.1	62.1	35.503	0	249.93	4127300000	174
P40939	Trifunctional enzyme subunit alpha, mitochondrial;Long-chain enoyl-CoA hydratase;Long chain 3-hydroxyacyl-CoA dehydrogenase	HADHA	25.7815	25.7264	25.7497	24.6854	25.0285	25.0047	+	2.78778	-0.846365	39	39	39	64.4	64.4	64.4	82.999	0	323.31	2082200000	210
P41091;Q2VIR3	Eukaryotic translation initiation factor 2 subunit 3;Putative eukaryotic translation initiation factor 2 subunit 3-like protein	EIF2S3;EIF2S3L	23.4811	23.6638	23.5585	23.7469	23.7399	23.6867		1.30466	0.156677	13	13	13	39	39	39	51.109	0	86.273	406900000	52
P41250	Glycine--tRNA ligase	GARS	23.2908	23.2639	23.379	23.0874	23.2998	23.3312		0.355179	-0.0717971	19	19	19	37.1	37.1	37.1	83.165	0	141.91	531230000	93
P41252	Isoleucine--tRNA ligase, cytoplasmic	IARS	22.7724	22.4332	22.7607	22.7602	22.4126	22.5105		0.245559	-0.0943508	17	17	17	20.1	20.1	20.1	144.5	0	65.181	117430000	54
P41567;O60739	Eukaryotic translation initiation factor 1	EIF1	24.1929	24.4046	24.2354	24.1817	NaN	24.5433		0.200979	0.0848646	5	5	5	67.3	67.3	67.3	12.732	0	82.782	152620000	23
P42224	Signal transducer and activator of transcription 1-alpha/beta	STAT1	24.5789	24.5347	24.4749	24.0155	23.6215	23.6604	+	2.39066	-0.763697	30	30	30	50.1	50.1	50.1	87.334	0	192.2	844900000	115
P42330;P17516	Aldo-keto reductase family 1 member C3	AKR1C3	22.4781	22.1859	22.268	22.4133	21.9726	21.7396		0.551523	-0.268857	7	7	4	35.9	35.9	24.8	36.853	0	32.915	123640000	34
P42677	40S ribosomal protein S27	RPS27	24.5299	24.5	24.5861	24.6094	24.3832	24.4696		0.294334	-0.0512505	4	4	2	40.5	40.5	15.5	9.461	0	16.622	281540000	17
P42766	60S ribosomal protein L35	RPL35	24.415	23.7394	24.1044	23.5764	23.6812	23.3855		1.18563	-0.538591	3	3	3	12.2	12.2	12.2	14.551	0	18.943	155800000	10
P43034	Platelet-activating factor acetylhydrolase IB subunit alpha	PAFAH1B1	23.6721	23.8106	23.7841	23.867	23.8428	23.6031		0.0563676	0.0153929	15	15	15	56.3	56.3	56.3	46.637	0	84.31	352400000	60
P43304	Glycerol-3-phosphate dehydrogenase, mitochondrial	GPD2	22.7173	22.5581	22.6459	22.3363	22.2386	22.0878	+	2.09276	-0.419531	11	11	11	27.1	27.1	27.1	80.852	0	38.742	110630000	35
P43487	Ran-specific GTPase-activating protein	RANBP1	24.189	24.1801	24.1136	24.0202	23.9691	24.1812		0.694878	-0.104031	6	6	6	55.2	55.2	55.2	23.31	0	43.956	277680000	23
P43490	Nicotinamide phosphoribosyltransferase	NAMPT	23.9157	23.8299	23.8877	23.6031	23.5349	24.0451		0.390987	-0.150059	8	8	8	28.1	28.1	28.1	55.52	0	142.36	200350000	34
P43686	26S protease regulatory subunit 6B	PSMC4	23.4386	23.3137	23.6742	23.7892	23.576	23.8912		0.918346	0.276665	19	19	19	57.9	57.9	57.9	47.366	0	125.94	437490000	72
P45880	Voltage-dependent anion-selective channel protein 2	VDAC2	25.1179	25.1183	24.8442	23.2258	24.1987	24.459	+	1.29331	-1.06569	16	16	16	59.9	59.9	59.9	31.566	0	124.9	738700000	72
P45974	Ubiquitin carboxyl-terminal hydrolase 5	USP5	23.9145	23.7879	24.0097	24.0976	24.1207	24.3897		1.2339	0.298652	25	25	25	42.2	42.2	42.2	95.785	0	113.86	435400000	78
P46060	Ran GTPase-activating protein 1	RANGAP1	NaN	22.7285	22.6661	23.2015	23.0762	22.6599		0.557871	0.2819	8	8	8	23.9	23.9	23.9	63.541	0	27.662	97847000	21
P46776	60S ribosomal protein L27a	RPL27A	24.7241	25.3464	24.631	24.7668	24.6983	24.7662		0.279297	-0.156733	8	8	8	39.9	39.9	39.9	16.561	0	67.04	496980000	36
P46777	60S ribosomal protein L5	RPL5	24.6412	24.6256	24.5421	24.8449	24.4321	24.5318		0.000140672	-5.53131e-05	14	14	14	46.5	46.5	46.5	34.362	0	77.652	772890000	74
P46778	60S ribosomal protein L21	RPL21	24.5754	24.9581	24.9142	24.2321	24.0731	24.5915		1.24323	-0.517035	7	7	7	44.4	44.4	44.4	18.565	0	27.799	308710000	36
P46782	40S ribosomal protein S5;40S ribosomal protein S5, N-terminally processed	RPS5	23.9754	23.9925	24.1813	24.5038	24.2498	24.3244		1.43712	0.309579	9	9	9	46.6	46.6	46.6	22.876	0	59.947	439520000	50
P46783;Q9NQ39	40S ribosomal protein S10	RPS10	24.2943	24.1154	24.4982	24.403	23.7857	24.1404		0.386286	-0.192914	9	9	9	52.7	52.7	52.7	18.898	0	50.753	312450000	28
P46937	Transcriptional coactivator YAP1	YAP1	22.0933	21.5518	22.1877	22.4804	22.6606	22.4102	+	1.26948	0.572762	8	8	8	30.8	30.8	30.8	54.461	0	43.41	96111000	37
P46940;Q13576;Q86VI3	Ras GTPase-activating-like protein IQGAP1	IQGAP1	25.0878	25.0781	25.075	25.1432	25.0393	25.0511		0.0249461	-0.00246429	75	75	75	53.2	53.2	53.2	189.25	0	323.31	3249100000	385
P47755	F-actin-capping protein subunit alpha-2	CAPZA2	23.6424	24.1396	23.7903	23.4331	23.4848	23.5376		1.16325	-0.372223	12	10	10	72	62.6	62.6	32.949	0	77.208	331090000	64
P47756	F-actin-capping protein subunit beta	CAPZB	25.8495	25.6468	25.6099	25.343	25.3921	25.3775	+	1.92047	-0.331212	15	15	15	66.1	66.1	66.1	31.35	0	159.81	1479400000	114
P47813	Eukaryotic translation initiation factor 1A, X-chromosomal	EIF1AX	23.0887	23.1824	23.0029	23.6031	23.2072	23.4217		1.19504	0.319323	6	6	1	45.1	45.1	7.6	16.46	0	18.83	173540000	22
P47895	Aldehyde dehydrogenase family 1 member A3	ALDH1A3	25.9973	25.9524	25.8706	26.2295	25.9468	25.979		0.504893	0.111641	37	37	34	73.4	73.4	71.9	56.108	0	260.74	3702900000	269
P47897	Glutamine--tRNA ligase	QARS	22.3248	22.4911	22.5713	22.5517	22.573	21.8615		0.211899	-0.133681	14	14	14	29.5	29.5	29.5	87.798	0	41.7	90126000	34
P47914	60S ribosomal protein L29	RPL29	24.786	25.0753	24.6226	NaN	25.6232	25.5877	+	1.69806	0.7775	3	3	3	15.1	15.1	15.1	17.752	0	12.232	288380000	11
P47929	Galectin-7	LGALS7	29.5238	29.7435	29.8231	29.2064	29.1024	29.0505	+	2.34036	-0.577046	17	17	17	92.6	92.6	92.6	15.075	0	308.77	22227000000	248
P48047	ATP synthase subunit O, mitochondrial	ATP5O	25.2734	25.4948	25.2761	24.7909	24.5893	24.8102	+	2.42884	-0.617948	10	10	10	62.4	62.4	62.4	23.277	0	54.73	708470000	60
P48147	Prolyl endopeptidase	PREP	22.8844	23.0302	23.0176	22.8925	22.9483	22.9421		0.426601	-0.0497907	27	27	27	60.6	60.6	60.6	80.699	0	137.01	500530000	125
P48163	NADP-dependent malic enzyme	ME1	24.0474	23.7608	23.9456	23.4685	23.9494	23.9739		0.260284	-0.120656	12	12	12	34.6	34.6	34.6	64.149	0	47.292	195680000	35
P48444	Coatomer subunit delta	ARCN1	23.516	22.9838	23.386	23.4876	23.5355	23.7611		0.760873	0.29946	19	19	19	40.3	40.3	40.3	57.21	0	56.834	321850000	55
P48506	Glutamate--cysteine ligase catalytic subunit	GCLC	23.1791	23.1449	23.013	22.7601	22.8066	22.7834	+	2.48391	-0.328943	18	18	18	38.6	38.6	38.6	72.765	0	94.037	227800000	57
P48643	T-complex protein 1 subunit epsilon	CCT5	25.0254	25.0235	25.1018	24.9424	24.9743	25.2149		0.0237953	-0.00638898	32	32	32	76.7	76.7	76.7	59.67	0	323.31	1825300000	178
P48729;Q8N752	Casein kinase I isoform alpha;Casein kinase I isoform alpha-like	CSNK1A1;CSNK1A1L	22.6048	22.5324	22.6797	22.6457	22.5568	22.0084		0.422929	-0.201982	8	8	8	26.4	26.4	26.4	38.914	0	19.035	75301000	25
P48735	Isocitrate dehydrogenase [NADP], mitochondrial	IDH2	22.7841	22.9768	22.9941	22.6616	22.595	22.8048		1.18873	-0.231213	13	12	12	37.2	37.2	37.2	50.909	0	47.071	218310000	56
P49023	Paxillin	PXN	24.2471	24.2684	24.3416	24.6835	24.6412	24.6372	+	3.4741	0.36827	23	23	23	58.5	58.5	58.5	64.505	0	228.13	1194300000	125
P49189	4-trimethylaminobutyraldehyde dehydrogenase	ALDH9A1	23.8848	24.4288	24.0274	24.137	23.8584	23.8911		0.338249	-0.151501	18	18	18	46.8	46.8	46.8	53.801	0	95.276	395930000	62
P49207	60S ribosomal protein L34	RPL34	23.8462	23.6506	24.0046	23.0846	23.2998	23.3005	+	2.07624	-0.605558	2	2	2	12.8	12.8	12.8	13.293	0	7.0928	147840000	11
P49327	Fatty acid synthase;[Acyl-carrier-protein] S-acetyltransferase;[Acyl-carrier-protein] S-malonyltransferase;3-oxoacyl-[acyl-carrier-protein] synthase;3-oxoacyl-[acyl-carrier-protein] reductase;3-hydroxyacyl-[acyl-carrier-protein] dehydratase;Enoyl-[acyl-carrier-protein] reductase;Oleoyl-[acyl-carrier-protein] hydrolase	FASN	25.2524	25.233	25.1744	25.1243	24.7154	24.7909		1.25993	-0.343053	79	79	79	47.2	47.2	47.2	273.42	0	323.31	3424800000	416
P49368	T-complex protein 1 subunit gamma	CCT3	24.7485	24.8097	24.6576	24.5988	24.4966	24.6311		1.27601	-0.163137	30	30	30	68.3	68.3	68.3	60.533	0	222.08	1502700000	130
P49411	Elongation factor Tu, mitochondrial	TUFM	24.7203	24.5218	24.5805	23.5711	23.2663	23.8685	+	2.31839	-1.03886	21	21	21	53.8	53.8	53.8	49.541	0	129.69	683170000	86
P49419	Alpha-aminoadipic semialdehyde dehydrogenase	ALDH7A1	24.9845	24.7861	24.8361	24.7654	24.7963	24.7383		0.760353	-0.102299	13	13	13	42.3	42.3	42.3	58.486	0	170.27	479540000	60
P49588	Alanine--tRNA ligase, cytoplasmic	AARS	23.6236	23.3815	23.3978	23.1753	23.0138	22.9825	+	1.85442	-0.410426	22	22	22	33.7	33.7	33.7	106.81	0	111.77	355380000	95
P49591	Serine--tRNA ligase, cytoplasmic	SARS	22.7704	22.8825	23.0693	23.4432	23.2101	22.8901		0.682007	0.273753	12	12	12	38.1	38.1	38.1	58.777	0	62.377	228620000	53
P49721	Proteasome subunit beta type-2	PSMB2	23.082	23.0735	22.7037	21.6484	22.7405	22.7976		0.638117	-0.557597	9	9	9	51.7	51.7	51.7	22.836	0	29.23	151010000	29
P49748	Very long-chain specific acyl-CoA dehydrogenase, mitochondrial	ACADVL	23.4091	23.5622	23.3442	22.7397	22.7728	22.8332	+	3.13865	-0.656619	19	19	19	44.1	44.1	44.1	70.389	0	114.43	368130000	73
P49755	Transmembrane emp24 domain-containing protein 10	TMED10	22.9608	22.7427	23.197	23.3539	22.8595	22.7559		0.0343224	0.0229867	4	4	4	25.1	25.1	25.1	24.976	0	22.038	113730000	15
P49773	Histidine triad nucleotide-binding protein 1	HINT1	25.5942	25.5407	25.2424	25.7776	26.01	25.6625		1.123	0.357585	8	8	8	79.4	79.4	79.4	13.802	0	179.21	1505100000	70
P49902	Cytosolic purine 5-nucleotidase	NT5C2	21.9984	22.0599	21.9813	21.8353	22.0645	22.2888		0.13781	0.0496349	8	8	8	23	23	23	64.969	0	31.4	84577000	33
P50395	Rab GDP dissociation inhibitor beta	GDI2	25.0982	25.0796	25.2074	24.9402	25.2907	25.2423		0.089438	0.0293338	34	34	24	75.7	75.7	57.8	50.663	0	321.75	2148800000	182
P50402	Emerin	EMD	22.5905	22.3588	NaN	22.6969	22.5425	22.4745		0.315864	0.0966587	4	4	4	20.5	20.5	20.5	28.994	0	19.402	62181000	22
P50452;P50453	Serpin B8	SERPINB8	21.4168	21.7012	21.3386	21.4498	NaN	21.4642		0.0686268	-0.0285514	6	4	4	20.6	15.8	15.8	42.766	0	21.181	35580000	15
P50454	Serpin H1	SERPINH1	23.5008	23.3142	23.5146	23.4292	23.2704	23.0893		0.699149	-0.18025	13	13	13	42.3	42.3	42.3	46.44	0	69.284	328270000	66
P50479	PDZ and LIM domain protein 4	PDLIM4	23.6965	23.8033	23.264	23.9343	23.5266	23.5843		0.170116	0.0937926	12	12	12	53	53	53	35.398	0	90.386	252280000	42
P50502;Q8NFI4;Q8IZP2	Hsc70-interacting protein;Putative protein FAM10A5	ST13;ST13P5	24.2912	24.4448	24.3451	24.2797	23.9835	23.9902		1.20604	-0.275903	13	13	13	30.1	30.1	30.1	41.331	0	86.545	503550000	52
P50552	Vasodilator-stimulated phosphoprotein	VASP	24.0785	24.0557	24.2912	24.4029	24.525	24.39		1.58048	0.297504	19	19	19	54.5	54.5	54.5	39.829	0	96.499	580830000	89
P50570;Q05193;Q9UQ16	Dynamin-2	DNM2	22.5767	22.0756	22.3747	22.8162	22.5003	22.8858		0.977652	0.391727	19	19	19	29.9	29.9	29.9	98.063	0	80.218	193720000	61
P50914	60S ribosomal protein L14	RPL14	24.4098	24.1275	24.1104	24.3772	24.1108	24.3629		0.200855	0.0677732	6	6	6	27.4	27.4	27.4	23.432	0	26.584	342660000	33
P50990	T-complex protein 1 subunit theta	CCT8	24.2291	24.294	24.3047	24.2378	24.2231	24.26		0.616255	-0.0356166	30	30	30	60.9	60.9	60.9	59.62	0	164.77	1146500000	136
P50991	T-complex protein 1 subunit delta	CCT4	24.3944	24.3312	24.2251	24.1956	24.3473	24.4136		0.00778492	0.00192515	20	20	20	53.6	53.6	53.6	57.924	0	171.83	891310000	101
P50995	Annexin A11	ANXA11	22.3657	22.3009	22.3494	22.4595	22.4916	22.4836		2.51987	0.13957	14	14	13	32.5	32.5	30.7	54.389	0	50.165	192870000	45
P51148	Ras-related protein Rab-5C	RAB5C	22.953	23.2557	NaN	23.3877	23.2195	23.1397		0.400229	0.144651	7	7	5	44.4	44.4	34.7	23.482	0	26.077	159990000	21
P51149	Ras-related protein Rab-7a	RAB7A	24.0162	23.8264	24.1061	24.6188	24.2833	24.3704	+	1.56172	0.441237	14	14	14	76.8	76.8	76.8	23.489	0	160.88	680760000	84
P51178	1-phosphatidylinositol 4,5-bisphosphate phosphodiesterase delta-1	PLCD1	21.7467	21.6075	21.8962	22.1548	22.017	21.9272		1.24751	0.282857	9	9	9	25.3	25.3	25.3	85.664	0	59.235	82045000	37
P51452	Dual specificity protein phosphatase 3	DUSP3	22.2194	21.8592	22.0454	22.5566	22.5438	NaN	+	1.49097	0.508865	4	4	4	29.7	29.7	29.7	20.478	0	13.987	58446000	16
P51572	B-cell receptor-associated protein 31	BCAP31	25.5293	25.2789	25.1022	25.5674	25.656	24.7381		0.0178084	0.017018	10	10	10	30.9	30.9	30.9	27.991	0	155.01	718080000	39
P51659	Peroxisomal multifunctional enzyme type 2;(3R)-hydroxyacyl-CoA dehydrogenase;Enoyl-CoA hydratase 2	HSD17B4	23.1401	22.8427	22.8327	23.2901	23.153	23.166		1.13188	0.26453	23	23	23	47.3	47.3	47.3	79.685	0	150.07	417330000	99
P51665	26S proteasome non-ATPase regulatory subunit 7	PSMD7	22.9212	22.6221	22.7675	23.0723	23.1726	22.9448		1.26524	0.292953	6	6	6	29.9	29.9	29.9	37.025	0	50.205	177060000	30
P51858;O75475;Q7Z4V5;Q9Y3E1	Hepatoma-derived growth factor	HDGF	23.7118	23.6783	23.7722	23.3397	23.324	23.487	+	2.34076	-0.33718	6	6	6	33.8	33.8	33.8	26.788	0	54.034	187260000	35
P51991	Heterogeneous nuclear ribonucleoprotein A3	HNRNPA3	24.0483	23.8522	23.9234	24.3235	24.259	24.1537		1.79782	0.304031	17	17	17	52.1	52.1	52.1	39.594	0	167.16	766730000	89
P52209	6-phosphogluconate dehydrogenase, decarboxylating	PGD	24.5341	24.4349	24.4975	24.6639	24.6352	24.4358		0.506137	0.0894616	21	21	21	58.8	58.8	58.8	53.139	0	150.84	860040000	107
P52272	Heterogeneous nuclear ribonucleoprotein M	HNRNPM	23.7198	24.1876	23.7534	24.1045	23.7006	23.726		0.0763198	-0.0432587	22	22	22	42.5	42.5	42.5	77.515	0	85.197	498910000	82
P52306	Rap1 GTPase-GDP dissociation stimulator 1	RAP1GDS1	22.8101	23.1101	23.1453	23.1879	23.5104	22.9686		0.455048	0.20047	17	17	17	35.9	35.9	35.9	66.316	0	121.86	217720000	39
P52565	Rho GDP-dissociation inhibitor 1	ARHGDIA	25.6594	25.4182	25.6737	25.3887	25.4565	25.8472		0.0403714	-0.0196082	7	7	7	67.6	67.6	67.6	23.207	0	93.117	1606900000	74
P52597	Heterogeneous nuclear ribonucleoprotein F;Heterogeneous nuclear ribonucleoprotein F, N-terminally processed	HNRNPF	23.5111	23.6586	23.6315	23.9677	23.7104	23.4996		0.367659	0.125516	10	8	8	45.1	38.6	38.6	45.671	0	83.109	203500000	29
P52788	Spermine synthase	SMS	22.8447	22.7296	22.7942	22.7736	22.788	22.4137		0.443801	-0.13109	9	9	9	48.6	48.6	48.6	41.268	0	52.518	163930000	28
P52907	F-actin-capping protein subunit alpha-1	CAPZA1	25.1856	25.1171	25.0556	24.9967	25.1637	25.348		0.175462	0.0500456	16	16	14	73.8	73.8	64.3	32.922	0	229.33	1401700000	112
P53004	Biliverdin reductase A	BLVRA	23.4389	23.8032	23.531	23.6062	22.8732	23.5557		0.399662	-0.245984	10	10	10	41.2	41.2	41.2	33.428	0	42.469	180930000	42
P53041	Serine/threonine-protein phosphatase 5	PPP5C	21.2584	21.329	NaN	21.4137	21.5327	21.2548		0.405368	0.106622	4	4	4	11.2	11.2	11.2	56.878	0	10.381	32285000	15
P53396	ATP-citrate synthase	ACLY	24.5771	24.5561	24.5378	24.8022	24.4245	24.3757		0.0584783	-0.0228558	46	46	46	57.8	57.8	57.8	120.84	0	269.53	1788000000	217
P53582	Methionine aminopeptidase 1	METAP1	22.4709	22.5576	22.1942	22.2394	22.4249	22.28		0.306848	-0.0927766	8	8	8	39.4	39.4	39.4	43.215	0	29.929	124760000	31
P53597	Succinyl-CoA ligase [ADP/GDP-forming] subunit alpha, mitochondrial	SUCLG1	22.9542	23.4131	23.0561	22.6813	22.7369	22.7134	+	1.43019	-0.430609	6	6	6	26.3	26.3	26.3	36.249	0	27.562	146190000	29
P53602	Diphosphomevalonate decarboxylase	MVD	22.2415	21.5892	22.0725	22.3396	NaN	22.0558		0.335161	0.230023	4	4	4	25.8	25.8	25.8	43.404	0	19.396	60912000	18
P53618	Coatomer subunit beta	COPB1	23.414	23.2296	23.2506	23.5656	23.3896	23.278		0.481117	0.112958	22	22	22	33.6	33.6	33.6	107.14	0	181.71	340980000	73
P53621	Coatomer subunit alpha;Xenin;Proxenin	COPA	23.2388	23.2607	23.2751	23.6384	23.6018	23.5454	+	3.50231	0.337042	27	27	27	34.4	34.4	34.4	138.34	0	135.4	454810000	82
P53634	Dipeptidyl peptidase 1;Dipeptidyl peptidase 1 exclusion domain chain;Dipeptidyl peptidase 1 heavy chain;Dipeptidyl peptidase 1 light chain	CTSC	24.9299	24.7002	24.8288	25.275	25.1933	25.2431	+	2.38768	0.417509	16	16	16	42.1	42.1	42.1	51.853	0	180.98	1321900000	131
P53985	Monocarboxylate transporter 1	SLC16A1	22.8449	22.5294	22.4906	22.6286	NaN	23.0348		0.408942	0.210023	2	2	2	7.2	7.2	7.2	53.944	0	5.4731	71886000	12
P53992;O94855	Protein transport protein Sec24C	SEC24C	21.9251	21.568	21.7967	21.732	NaN	21.4315		0.424189	-0.181496	8	8	8	12.4	12.4	12.4	118.32	0	23.245	53180000	32
P54136	Arginine--tRNA ligase, cytoplasmic	RARS	23.1716	23.1179	23.1405	22.9614	22.8802	22.7451		1.9075	-0.281146	19	19	19	38.3	38.3	38.3	75.378	0	105.16	288250000	65
P54577	Tyrosine--tRNA ligase, cytoplasmic;Tyrosine--tRNA ligase, cytoplasmic, N-terminally processed	YARS	22.4116	22.4468	22.3523	22.1078	22.0386	22.4206		0.823599	-0.214575	13	13	13	38.1	38.1	38.1	59.143	0	40.536	132870000	46
P54578	Ubiquitin carboxyl-terminal hydrolase 14	USP14	23.2853	23.3194	23.478	23.6728	23.3975	23.3384		0.384564	0.108683	13	13	13	41.7	41.7	41.7	56.068	0	101.87	335650000	59
P54727	UV excision repair protein RAD23 homolog B	RAD23B	23.6783	23.6982	23.8663	23.4586	23.7419	23.4415		0.811289	-0.200228	9	9	9	39.6	39.6	39.6	43.171	0	35.041	228950000	36
P54819	Adenylate kinase 2, mitochondrial;Adenylate kinase 2, mitochondrial, N-terminally processed	AK2	24.5177	24.2275	24.3194	23.725	23.9501	24.0773	+	1.5098	-0.43737	12	12	12	69.9	69.9	69.9	26.477	0	82.906	390250000	52
P54920;Q9H115	Alpha-soluble NSF attachment protein	NAPA	22.7125	23.2191	22.4148	22.3571	21.8243	22.3492		0.965488	-0.605256	12	12	12	64.1	64.1	64.1	33.232	0	61.38	116340000	36
P55036;A2A3N6	26S proteasome non-ATPase regulatory subunit 4	PSMD4	23.7587	24.1123	23.4737	23.5148	23.6499	23.6182		0.422274	-0.187276	8	8	8	30.2	30.2	30.2	40.736	0	88.776	261190000	45
P55060	Exportin-2	CSE1L	24.8181	24.9477	24.7829	25.1767	25.1799	24.8535		0.859099	0.220447	13	13	13	17.1	17.1	17.1	110.42	0	36.274	357980000	37
P55072	Transitional endoplasmic reticulum ATPase	VCP	26.9021	26.9052	26.9699	27.0409	27.0958	27.1676		1.82908	0.175697	55	55	55	81.4	81.4	81.4	89.321	0	323.31	6918700000	402
P55084	Trifunctional enzyme subunit beta, mitochondrial;3-ketoacyl-CoA thiolase	HADHB	25.8437	25.8504	25.8598	24.9744	25.0889	25.242	+	3.19047	-0.749484	19	19	19	50	50	50	51.294	0	194.04	1277100000	120
P55209	Nucleosome assembly protein 1-like 1	NAP1L1	23.7461	23.562	23.4979	24.0846	23.8648	24.2198	+	1.62962	0.454372	9	7	7	38.1	35.3	35.3	45.374	0	100.21	283950000	42
P55263	Adenosine kinase	ADK	23.0773	23.1612	23.1268	23.3176	23.4573	23.3828	+	2.30281	0.264145	13	13	13	44.8	44.8	44.8	40.545	0	98.226	351350000	56
P55327	Tumor protein D52	TPD52	21.9506	22.1938	22.0794	21.4058	22.0885	21.547		0.832508	-0.394196	4	4	4	25	25	25	24.327	0	15.238	60266000	18
P55735	Protein SEC13 homolog	SEC13	23.1981	22.9636	23.0431	23.5867	23.3122	23.4791	+	1.6843	0.391043	11	11	11	56.2	56.2	56.2	35.54	0	71.997	239550000	49
P55786;A6NEC2	Puromycin-sensitive aminopeptidase	NPEPPS	24.4494	24.5133	24.5392	24.6129	24.9364	24.903		1.3917	0.316749	33	33	33	50.3	50.3	50.3	103.28	0	267.54	1207100000	142
P55795	Heterogeneous nuclear ribonucleoprotein H2	HNRNPH2	22.7822	23.4535	22.5458	23.1374	23.0576	23.1916		0.298108	0.201728	10	6	6	34.7	22.3	22.3	49.263	0	22.583	118930000	22
P55809;Q9BYC2	Succinyl-CoA:3-ketoacid coenzyme A transferase 1, mitochondrial	OXCT1	21.7261	22.3681	22.0366	22.2336	22.3686	21.8377		0.15801	0.103043	7	7	7	21	21	21	56.157	0	31.697	77061000	24
P55884	Eukaryotic translation initiation factor 3 subunit B	EIF3B	22.8527	23.1223	22.7479	23.2494	23.4437	22.6696		0.342193	0.213228	14	14	14	27.9	27.9	27.9	92.48	0	37.08	205040000	47
P56192	Methionine--tRNA ligase, cytoplasmic	MARS	22.5619	22.3563	22.3014	22.9397	22.4107	22.5658		0.589683	0.232208	9	9	9	17.1	17.1	17.1	101.11	0	44.328	98372000	30
P56537	Eukaryotic translation initiation factor 6	EIF6	24.2521	24.276	24.4223	24.6296	24.6345	24.8067	+	2.04173	0.373456	9	9	9	62	62	62	26.599	0	177.9	792670000	50
P58107	Epiplakin	EPPK1	25.0869	25.0305	25.0889	24.2855	23.9621	23.958	+	3.08867	-1.00023	82	73	73	51.7	45.3	45.3	555.65	0	323.31	1383800000	268
P58546	Myotrophin	MTPN	24.9047	24.8606	24.9197	24.6465	24.3748	24.5942	+	1.85953	-0.356486	9	9	9	88.1	88.1	88.1	12.895	0	158.68	771220000	63
P59998	Actin-related protein 2/3 complex subunit 4	ARPC4	24.4401	24.3499	24.388	24.518	24.3545	24.3189		0.0224416	0.00447973	8	8	8	56.5	56.5	56.5	19.667	0	51.57	523830000	44
P60174	Triosephosphate isomerase	TPI1	28.019	27.8023	27.7595	27.0011	27.5537	27.8478		0.684787	-0.39275	24	24	24	77.3	77.3	77.3	30.791	0	323.31	10275000000	229
P60228	Eukaryotic translation initiation factor 3 subunit E	EIF3E	22.6321	22.8948	22.6958	22.3427	22.3754	22.4185	+	1.93543	-0.362042	16	16	16	42.7	42.7	42.7	52.22	0	42.339	163250000	48
P60660;P14649	Myosin light polypeptide 6	MYL6	27.9309	27.8792	27.946	28.059	27.9416	27.945		0.655735	0.0631243	13	13	13	85.4	85.4	85.4	16.93	0	251.31	7706900000	123
P60709;Q6S8J3;A5A3E0;P0CG38;Q562R1;P0CG39;Q9BYX7	Actin, cytoplasmic 1;Actin, cytoplasmic 1, N-terminally processed	ACTB	28.2001	27.7139	28.4263	28.2902	29.0157	NaN		0.595637	0.539559	40	1	1	95.2	4.5	4.5	41.736	0	73.813	3194800000	40
P60842	Eukaryotic initiation factor 4A-I	EIF4A1	25.9962	25.8841	26.0118	26.2418	25.9119	25.8231		0.0742005	0.0282275	18	18	11	54.7	54.7	33.5	46.153	0	195.24	2085100000	137
P60866	40S ribosomal protein S20	RPS20	24.8064	25.0233	25.0907	24.9965	24.913	24.2233		0.432866	-0.262508	6	6	6	31.9	31.9	31.9	13.373	0	33.15	594200000	38
P60891;P21108	Ribose-phosphate pyrophosphokinase 1;Ribose-phosphate pyrophosphokinase 3	PRPS1;PRPS1L1	22.8949	22.0067	22.67	22.0643	22.6539	23.2684		0.11469	0.138371	6	6	3	31.4	31.4	17.3	34.834	0	21.389	100330000	16
P60900	Proteasome subunit alpha type-6	PSMA6	24.3381	24.3638	24.2402	22.6988	23.8419	24.0002		0.907296	-0.800392	12	12	12	62.2	62.2	62.2	27.399	0	64.352	443040000	59
P60903	Protein S100-A10	S100A10	28.3581	28.1476	28.072	27.8001	27.8658	27.6151	+	1.71756	-0.432224	9	9	9	64.9	64.9	64.9	11.203	0	126.56	4661000000	133
P60953;P17081;Q9H4E5	Cell division control protein 42 homolog	CDC42	24.9704	24.6354	24.8171	24.8198	24.8932	25.2168		0.469895	0.168971	11	11	10	60.2	60.2	54.5	21.258	0	97.889	791600000	53
P60981	Destrin	DSTN	25.4749	25.3857	25.763	25.8271	25.9828	26.0914	+	1.44201	0.425915	14	12	12	67.9	60.6	60.6	18.506	0	122.61	2248000000	84
P61019;Q8WUD1	Ras-related protein Rab-2A	RAB2A	22.9938	23.038	22.9831	23.5081	23.1992	22.9699		0.634521	0.220748	10	10	10	56.6	56.6	56.6	23.545	0	69.269	237580000	48
P61026	Ras-related protein Rab-10	RAB10	24.6575	24.6089	25.0055	24.6036	25.0031	24.7969		0.0920395	0.04389	8	7	6	48.5	43	39.5	22.541	0	39.39	391150000	30
P61081	NEDD8-conjugating enzyme Ubc12	UBE2M	22.1129	22.1951	21.5014	22.5831	21.8818	22.249		0.432875	0.301523	5	5	5	31.7	31.7	31.7	20.9	0	18.378	72183000	18
P61088;Q5JXB2	Ubiquitin-conjugating enzyme E2 N;Putative ubiquitin-conjugating enzyme E2 N-like	UBE2N;UBE2NL	23.0664	23.2243	22.8508	NaN	22.5647	22.5024	+	1.44241	-0.513593	6	6	6	48	48	48	17.138	0	23.703	84557000	25
P61106	Ras-related protein Rab-14	RAB14	24.3165	24.1078	23.879	24.5571	24.3875	24.3725		1.13892	0.337888	15	15	15	78.6	78.6	78.6	23.897	0	129.92	434630000	69
P61158;Q9P1U1;Q9C0K3	Actin-related protein 3	ACTR3	24.7075	24.7435	24.6999	24.8376	24.9013	24.9398		2.23955	0.175929	27	27	27	67	67	67	47.371	0	213.51	1739800000	177
P61160	Actin-related protein 2	ACTR2	24.5363	25.0395	24.7658	24.6554	24.6041	24.7659		0.276702	-0.10545	19	19	19	52	52	52	44.76	0	177	1073800000	97
P61163	Alpha-centractin	ACTR1A	24.1511	24.5544	24.2505	24.1155	24.122	24.018		0.862512	-0.233467	13	13	8	58.5	58.5	37.8	42.613	0	191.43	648050000	69
P61204;P84077	ADP-ribosylation factor 3;ADP-ribosylation factor 1	ARF3;ARF1	24.8239	24.5997	24.7114	24.7608	24.6594	24.4444		0.326549	-0.0901655	12	12	8	78.5	78.5	54.7	20.601	0	256.76	731810000	68
P61224;A6NIZ1;P62834	Ras-related protein Rap-1b;Ras-related protein Rap-1b-like protein;Ras-related protein Rap-1A	RAP1B;RAP1A	22.9427	22.7725	22.7494	23.5124	23.3568	23.4086	+	2.86339	0.604413	8	8	8	57.6	57.6	57.6	20.825	0	65.341	182720000	31
P61247	40S ribosomal protein S3a	RPS3A	24.9166	24.7922	24.8779	24.9494	24.8314	24.7899		0.0299483	-0.00536601	22	22	22	62.9	62.9	62.9	29.945	0	174.74	972710000	82
P61313	60S ribosomal protein L15	RPL15	24.7133	24.4061	24.6117	24.8439	24.2805	24.7416		0.0812463	0.0449467	5	5	5	26	26	26	24.146	0	23.314	422780000	28
P61353	60S ribosomal protein L27	RPL27	25.0109	24.9032	24.95	24.5196	24.768	24.8052		1.27118	-0.257114	6	6	6	43.4	43.4	43.4	15.798	0	55.238	551110000	31
P61513;A6NKH3	60S ribosomal protein L37a	RPL37A	23.2346	23.0706	22.5862	NaN	22.0059	22.5523		0.904647	-0.684671	3	3	3	41.3	41.3	41.3	10.275	0	10.597	74205000	16
P61586;P62745	Transforming protein RhoA	RHOA	24.8074	25.142	25.2913	25.8148	25.494	25.3589		1.13647	0.475641	12	12	3	65.3	65.3	18.7	21.768	0	95.989	1215800000	62
P61604	10 kDa heat shock protein, mitochondrial	HSPE1	26.1182	26.0967	26.1626	26.0616	26.0441	26.0109		1.62573	-0.0869732	12	12	12	79.4	79.4	79.4	10.932	0	50.052	1763600000	82
P61916	Epididymal secretory protein E1	NPC2	23.1295	23.227	22.8841	23.4312	23.4136	23.0919		0.704799	0.232066	7	7	7	47	47	47	16.57	0	57.694	171110000	38
P61923	Coatomer subunit zeta-1	COPZ1	23.722	23.5378	23.4506	23.4306	23.4237	23.3516		0.937352	-0.168166	4	4	4	35	35	35	20.198	0	30.223	132760000	23
P61956;P55854;Q6EEV6	Small ubiquitin-related modifier 2;Small ubiquitin-related modifier 3;Small ubiquitin-related modifier 4	SUMO2;SUMO3;SUMO4	24.5981	24.5148	24.4464	24.0388	24.6513	NaN		0.291176	-0.174688	2	2	2	27.4	27.4	27.4	10.871	0	22.889	168990000	11
P61960	Ubiquitin-fold modifier 1	UFM1	23.3914	23.1093	22.9387	NaN	22.516	22.5051	+	1.47434	-0.635946	3	3	3	68.2	68.2	68.2	9.1175	0	22.04	92990000	16
P61970	Nuclear transport factor 2	NUTF2	23.9265	23.8807	23.9842	23.9492	23.9729	24.0206		0.619574	0.0504265	5	5	5	69.3	69.3	69.3	14.478	0	60.94	204780000	16
P61978	Heterogeneous nuclear ribonucleoprotein K	HNRNPK	24.7332	24.653	24.7464	25.0596	24.9761	24.855		1.72512	0.252651	24	24	24	59.2	59.2	59.2	50.976	0	165.45	1075000000	110
P61981	14-3-3 protein gamma;14-3-3 protein gamma, N-terminally processed	YWHAG	26.9358	26.9518	27.294	26.3917	27.3661	26.9042		0.221808	-0.173232	16	12	12	65.6	55.1	55.1	28.302	0	251.07	3277400000	71
P62081	40S ribosomal protein S7	RPS7	24.9687	24.6582	24.6761	25.0176	25.3886	25.407	+	1.44476	0.503438	9	9	9	49.5	49.5	49.5	22.127	0	101.6	786400000	41
P62140;P36873	Serine/threonine-protein phosphatase PP1-beta catalytic subunit;Serine/threonine-protein phosphatase PP1-gamma catalytic subunit	PPP1CB;PPP1CC	24.1307	24.172	23.9772	24.1942	23.8524	24.1828		0.0453059	-0.0168056	13	13	3	44.3	44.3	11.6	37.186	0	94.282	559680000	73
P62191	26S protease regulatory subunit 4	PSMC1	22.9474	22.9377	23.309	23.0954	22.8655	23.0794		0.131962	-0.0512479	16	16	16	38.6	38.6	38.6	49.184	0	92.754	300120000	64
P62195;Q8NB90	26S protease regulatory subunit 8	PSMC5	23.8036	23.749	23.669	23.915	24.1522	23.776		0.823276	0.207166	20	20	20	56.7	56.7	56.7	45.626	0	198.64	436680000	76
P62241	40S ribosomal protein S8	RPS8	25.4052	25.3097	25.3734	25.2687	24.9996	25.158		1.24823	-0.220619	18	18	18	61.5	61.5	61.5	24.205	0	120.86	1257400000	87
P62244	40S ribosomal protein S15a	RPS15A	NaN	24.5981	23.8507	24.3496	23.6384	23.5581		0.352166	-0.375704	8	8	8	59.2	59.2	59.2	14.839	0	34.848	271680000	28
P62249	40S ribosomal protein S16	RPS16	23.9767	23.7517	23.8694	24.2498	23.7335	24.0418		0.363696	0.142417	5	5	5	37.7	37.7	37.7	16.445	0	18.054	210240000	28
P62258	14-3-3 protein epsilon	YWHAE	27.6953	27.7085	27.4181	26.6691	26.8055	27.0286	+	2.26565	-0.772895	24	22	22	79.6	76.5	76.5	29.174	0	211.73	4044300000	146
P62263	40S ribosomal protein S14	RPS14	23.9782	24.0619	24.0433	24.154	23.8319	24.248		0.14495	0.0501569	8	8	8	60.9	60.9	60.9	16.273	0	45.109	449730000	43
P62266	40S ribosomal protein S23	RPS23	24.152	24.0269	24.025	23.6938	23.9379	24.5553		0.00715716	-0.00566165	4	4	4	35.7	35.7	35.7	15.807	0	54.003	312390000	25
P62269	40S ribosomal protein S18	RPS18	24.0541	23.8204	23.9681	24.011	23.6015	23.4253		0.650626	-0.268238	9	9	9	49.3	49.3	49.3	17.718	0	27.208	320560000	38
P62277	40S ribosomal protein S13	RPS13	24.3916	24.1572	24.2812	24.4847	24.1039	23.8639		0.259627	-0.125828	7	7	7	43.7	43.7	43.7	17.222	0	34.035	285040000	29
P62280	40S ribosomal protein S11	RPS11	24.7358	24.5446	24.5008	24.8108	24.6405	24.7822		0.77818	0.150808	10	10	10	53.8	53.8	53.8	18.431	0	55.978	605610000	53
P62328	Thymosin beta-4;Hematopoietic system regulatory peptide	TMSB4X	29.6902	29.2474	29.7099	28.8699	28.9378	29.2024	+	1.39873	-0.545729	8	8	8	88.6	88.6	88.6	5.0526	0	96.725	6336200000	76
P62333	26S protease regulatory subunit 10B	PSMC6	23.5086	23.6334	23.5665	23.7331	23.6787	23.6621		1.35629	0.121816	17	17	17	56.6	56.6	56.6	44.172	0	129.91	425920000	77
P62424	60S ribosomal protein L7a	RPL7A	24.4074	24.4972	24.6118	24.7765	24.6702	24.2727		0.153966	0.0676912	12	12	12	42.1	42.1	42.1	29.995	0	67.619	884900000	67
P62491;Q15907	Ras-related protein Rab-11A;Ras-related protein Rab-11B	RAB11A;RAB11B	24.7623	24.5207	24.9028	25.0778	24.9239	24.8429		0.771368	0.219592	10	10	9	55.1	55.1	51.4	24.393	0	34.144	698950000	52
P62495	Eukaryotic peptide chain release factor subunit 1	ETF1	21.8106	22.0979	21.8166	22.1033	21.8005	22.1116		0.279026	0.0967884	7	7	7	21.5	21.5	21.5	49.03	0	23.061	59359000	19
P62633	Cellular nucleic acid-binding protein	CNBP	23.35	NaN	23.3343	23.4147	23.361	23.3806		0.879081	0.0432825	3	3	3	23.7	23.7	23.7	19.463	0	18.432	91414000	17
P62701;Q8TD47;P22090	40S ribosomal protein S4, X isoform	RPS4X	23.7579	23.675	23.7934	24.12	23.6322	23.8062		0.306999	0.110729	15	15	15	58.2	58.2	58.2	29.597	0	66.395	488680000	67
P62750	60S ribosomal protein L23a	RPL23A	24.6444	24.537	24.5776	24.5264	24.4649	24.4572		1.27042	-0.103502	8	8	8	46.8	46.8	46.8	17.695	0	32.932	457110000	41
P62753	40S ribosomal protein S6	RPS6	24.439	24.1714	24.702	24.7234	24.9708	24.9126		1.19024	0.431491	10	10	10	40.2	40.2	40.2	28.68	0	59.465	600360000	35
P62805	Histone H4	HIST1H4A	23.2463	22.7016	23.37	21.9855	21.994	NaN	+	1.61161	-1.11628	6	6	6	46.6	46.6	46.6	11.367	0	16.95	84028000	16
P62820	Ras-related protein Rab-1A	RAB1A	24.6556	24.4473	24.9085	25.0285	24.4871	24.6448		0.0841915	0.0496572	12	12	7	72.7	72.7	50.2	22.677	0	92.291	736370000	63
P62826	GTP-binding nuclear protein Ran	RAN	25.3994	25.5592	24.9947	25.277	24.9096	25.1082		0.479745	-0.219507	11	11	11	46.8	46.8	46.8	24.423	0	79.953	1117900000	75
P62829	60S ribosomal protein L23	RPL23	23.8949	NaN	23.7063	24.0629	23.6433	23.7729		0.0495949	0.0257978	6	6	6	39.3	39.3	39.3	14.865	0	32.03	217100000	25
P62841	40S ribosomal protein S15	RPS15	24.2912	24.1172	24.2975	23.8737	24.1212	24.2337		0.583324	-0.159073	4	4	4	42.8	42.8	42.8	17.04	0	44.189	309050000	35
P62847	40S ribosomal protein S24	RPS24	23.8978	23.6361	23.7331	23.6052	23.4545	23.5548		1.15823	-0.217491	6	6	6	36.1	36.1	36.1	15.423	0	20.343	283520000	27
P62851	40S ribosomal protein S25	RPS25	24.5366	24.5959	24.0564	24.1808	24.2153	23.8261		0.694813	-0.322256	5	5	5	31.2	31.2	31.2	13.742	0	13.16	217020000	22
P62854;Q5JNZ5	40S ribosomal protein S26;Putative 40S ribosomal protein S26-like 1	RPS26;RPS26P11	24.3855	24.1331	24.2956	24.0728	23.9264	23.8319		1.49041	-0.327721	3	3	3	31.3	31.3	31.3	13.015	0	14.097	212990000	15
P62857	40S ribosomal protein S28	RPS28	24.0566	23.7674	24.0546	23.394	23.5105	23.6281	+	1.72624	-0.448627	5	5	5	56.5	56.5	56.5	7.8409	0	34.515	274940000	33
P62873;P16520	Guanine nucleotide-binding protein G(I)/G(S)/G(T) subunit beta-1	GNB1	24.1169	24.3439	24.2079	23.966	23.8786	24.1426		1.04758	-0.227207	11	11	7	53.8	53.8	31.8	37.377	0	199.57	679260000	63
P62879	Guanine nucleotide-binding protein G(I)/G(S)/G(T) subunit beta-2	GNB2	23.0305	22.9037	22.8737	22.9467	22.7602	23.1001		0.000977906	-0.000328064	11	8	6	52.6	39.7	31.8	37.331	0	72.215	219110000	35
P62888	60S ribosomal protein L30	RPL30	23.9441	24.1977	23.5572	23.6548	22.9568	23.3716		0.973532	-0.571906	4	4	4	51.3	51.3	51.3	12.784	0	31.408	216130000	24
P62906	60S ribosomal protein L10a	RPL10A	24.2176	24.0591	24.3648	24.1842	23.9012	24.1749		0.42319	-0.127041	7	7	7	35	35	35	24.831	0	41.9	426600000	39
P62910	60S ribosomal protein L32	RPL32	24.5541	24.6095	24.6358	24.6474	24.5379	23.9407		0.43524	-0.224482	3	3	3	29.6	29.6	29.6	15.86	0	32.875	346710000	30
P62913	60S ribosomal protein L11	RPL11	23.4767	23.3348	23.6954	24.0564	23.6967	23.2459		0.253506	0.16402	4	4	4	28.7	28.7	28.7	20.252	0	64.506	139040000	16
P62917	60S ribosomal protein L8	RPL8	24.5376	24.3505	24.5726	24.6449	24.4364	24.3726		0.0070343	-0.00229899	12	12	12	42.4	42.4	42.4	28.024	0	156.76	711180000	75
P62937;F5H284;Q9Y536;P0DN26;A0A0B4J2A2;A0A075B767;A0A075B759;P0DN37	Peptidyl-prolyl cis-trans isomerase A;Peptidyl-prolyl cis-trans isomerase A, N-terminally processed	PPIA	28.3004	28.1887	28.2123	28.7632	28.5382	28.5962	+	2.20949	0.398703	15	15	15	82.4	82.4	82.4	18.012	0	256.43	16824000000	195
P62942	Peptidyl-prolyl cis-trans isomerase FKBP1A	FKBP1A	26.6995	26.5643	26.9188	26.6181	27.1136	26.8089		0.269168	0.119352	8	8	8	84.3	84.3	84.3	11.951	0	147.44	2383500000	81
P62979;P0CG48;P0CG47;P62987	Ubiquitin-40S ribosomal protein S27a;Ubiquitin;40S ribosomal protein S27a;Polyubiquitin-C;Ubiquitin;Polyubiquitin-B;Ubiquitin;Ubiquitin-60S ribosomal protein L40;Ubiquitin;60S ribosomal protein L40	RPS27A;UBC;UBB;UBA52	24.9061	25.1428	24.964	24.2854	24.5823	24.5888	+	1.87191	-0.518856	7	7	7	46.8	46.8	46.8	17.965	0	52.438	329010000	23
P63000;P60763	Ras-related C3 botulinum toxin substrate 1;Ras-related C3 botulinum toxin substrate 3	RAC1;RAC3	24.6614	24.7593	24.9495	25.0035	24.9447	25.0029		1.04775	0.19359	10	9	5	57.3	51.6	34.4	21.45	0	40.344	755000000	51
P63010	AP-2 complex subunit beta	AP2B1	25.3409	25.1613	25.1872	25.0064	24.8491	24.8902	+	1.89687	-0.314572	23	23	13	34.5	34.5	22.1	104.55	0	63.375	487980000	75
P63092;Q5JWF2;P38405	Guanine nucleotide-binding protein G(s) subunit alpha isoforms short;Guanine nucleotide-binding protein G(s) subunit alpha isoforms XLas	GNAS	22.2239	22.4484	22.242	22.295	22.0999	22.0554		0.683322	-0.154719	6	5	5	17.8	15	15	45.664	0	15.808	67373000	16
P63104	14-3-3 protein zeta/delta	YWHAZ	29.0974	29.0792	29.2226	28.4485	28.8895	28.9374		1.08708	-0.374605	27	25	23	87.3	87.3	73.1	27.745	0	323.31	17164000000	258
P63151;Q66LE6;Q00005;Q9Y2T4	Serine/threonine-protein phosphatase 2A 55 kDa regulatory subunit B alpha isoform	PPP2R2A	23.0839	23.014	22.9097	22.9953	22.9988	23.0329		0.0427188	0.00651932	13	13	13	46.5	46.5	46.5	51.691	0	102.66	307640000	62
P63167	Dynein light chain 1, cytoplasmic	DYNLL1	25.6428	25.7334	25.6889	25.4825	25.4116	25.4874		2.50466	-0.22786	6	6	5	55.1	55.1	42.7	10.366	0	85.375	741690000	39
P63173	60S ribosomal protein L38	RPL38	25.9342	25.6488	25.7016	25.8964	25.7427	25.9419		0.391762	0.0987689	3	3	3	35.7	35.7	35.7	8.2178	0	19.386	570480000	21
P63208	S-phase kinase-associated protein 1	SKP1	24.6227	24.539	24.5374	24.4712	24.9452	24.4599		0.134201	0.0591227	8	8	8	55.8	55.8	55.8	18.658	0	65.658	392460000	49
P63220	40S ribosomal protein S21	RPS21	24.9273	24.9187	24.8904	24.6124	24.7919	24.6489		1.81907	-0.227741	7	7	7	71.1	71.1	71.1	9.1113	0	77.839	582590000	48
P63241;Q6IS14;Q9GZV4	Eukaryotic translation initiation factor 5A-1;Eukaryotic translation initiation factor 5A-1-like	EIF5A;EIF5AL1	26.0414	26.0107	26.0846	25.8614	25.7561	26.2741		0.196971	-0.0817312	16	16	16	83.1	83.1	83.1	16.832	0	189.5	2292900000	87
P63244	Guanine nucleotide-binding protein subunit beta-2-like 1;Guanine nucleotide-binding protein subunit beta-2-like 1, N-terminally processed	GNB2L1	25.218	25.1643	24.9645	24.7024	24.0162	24.2191	+	1.67714	-0.802997	20	20	20	78.2	78.2	78.2	35.076	0	154.5	1113800000	104
P63261	Actin, cytoplasmic 2;Actin, cytoplasmic 2, N-terminally processed	ACTG1	32.1468	31.9817	32.2183	32.2356	32.0573	32.2563		0.289208	0.0675023	40	40	1	95.2	95.2	4.5	41.792	0	323.31	166810000000	864
P67775	Serine/threonine-protein phosphatase 2A catalytic subunit alpha isoform	PPP2CA	23.0127	22.9929	22.7921	23.2663	22.9719	22.994		0.542184	0.144835	13	13	2	50.5	50.5	5.5	35.594	0	115.56	300120000	61
P67809;Q9Y2T7	Nuclease-sensitive element-binding protein 1	YBX1	24.8469	24.7829	25.0279	24.5725	25.4393	24.5339		0.0417745	-0.0373548	9	9	7	47.8	47.8	42.9	35.924	0	190.22	485290000	51
P67870	Casein kinase II subunit beta	CSNK2B	24.0198	23.0101	23.2826	24.3091	23.7957	24.3938		0.961764	0.728688	3	3	3	29.8	29.8	29.8	24.942	0	55.874	165710000	15
P67936	Tropomyosin alpha-4 chain	TPM4	27.3853	27.6838	27.4633	27.4778	27.5603	27.695		0.240632	0.0668577	31	31	21	79.4	79.4	57.3	28.521	0	323.31	5922400000	208
P68032;P68133;P62736;P63267	Actin, alpha cardiac muscle 1;Actin, alpha skeletal muscle;Actin, aortic smooth muscle;Actin, gamma-enteric smooth muscle	ACTC1;ACTA1;ACTA2;ACTG2	30.626	30.7121	30.7592	31.3447	31.4821	31.7227	+	2.65421	0.817392	26	10	10	65.8	41.4	41.4	42.019	0	231.34	30742000000	152
P68104;Q5VTE0	Elongation factor 1-alpha 1;Putative elongation factor 1-alpha-like 3	EEF1A1;EEF1A1P5	29.0033	28.7713	28.9581	29.0265	28.9403	28.8957		0.207464	0.0432879	22	22	13	64.7	64.7	42	50.14	0	323.31	15334000000	291
P68363;A6NHL2;Q9H853	Tubulin alpha-1B chain	TUBA1B	26.6773	26.4998	26.5757	26.9216	26.9713	27.147	+	2.13004	0.428986	34	3	0	79.4	6.2	0	50.151	0	51.618	2044400000	40
P68366	Tubulin alpha-4A chain	TUBA4A	26.3204	26.4519	26.4544	26.1815	25.9851	26.0613	+	2.00024	-0.332909	31	9	9	77.9	29.2	29.2	49.924	0	261.51	2121200000	91
P68371	Tubulin beta-4B chain	TUBB4B	28.336	28.224	28.2806	28.6817	28.2742	28.3038		0.444223	0.139685	33	33	2	77.5	77.5	3.6	49.83	0	323.31	19049000000	452
P68400;Q8NEV1	Casein kinase II subunit alpha;Casein kinase II subunit alpha 3	CSNK2A1;CSNK2A3	22.6529	22.5408	22.5483	23.3354	22.8378	22.9914	+	1.45364	0.474169	8	8	8	35.5	35.5	35.5	45.143	0	50.294	152680000	35
P68402	Platelet-activating factor acetylhydrolase IB subunit beta	PAFAH1B2	25.6089	25.4467	25.5293	26.2434	26.3073	26.3881	+	3.6268	0.784665	7	7	7	68.6	68.6	68.6	25.569	0	213.1	1128600000	51
P78371	T-complex protein 1 subunit beta	CCT2	25.3407	25.3046	25.5025	25.2946	25.266	25.4505		0.211189	-0.0455424	35	35	35	72.7	72.7	72.7	57.488	0	323.31	1866500000	164
P78417	Glutathione S-transferase omega-1	GSTO1	25.3651	25.2954	24.8954	24.9441	24.9438	24.5948		0.892041	-0.357786	13	13	13	57.3	57.3	57.3	27.566	0	89.83	630620000	60
P80297	Metallothionein-1X	MT1X	25.9142	25.7711	25.6443	24.7059	24.9978	25.6368		1.09104	-0.663052	2	1	1	52.5	32.8	32.8	6.0683	0	15.095	386250000	22
P80723	Brain acid soluble protein 1	BASP1	25.9219	25.9058	25.8693	25.245	25.2481	25.0644	+	3.46813	-0.713172	11	11	11	77.5	77.5	77.5	22.693	0	145.28	1157200000	90
P83731	60S ribosomal protein L24	RPL24	24.064	24.2104	23.9877	24.1681	24.0483	24.1573		0.187937	0.0372156	5	5	5	29.3	29.3	29.3	17.779	0	22.334	337720000	26
Q969Q0;P83881	60S ribosomal protein L36a-like;60S ribosomal protein L36a	RPL36AL;RPL36A	22.5074	22.8065	23.4392	NaN	23.6994	23.6215		0.89256	0.742748	2	2	2	12.3	12.3	12.3	12.469	0	6.5042	89547000	11
P84090	Enhancer of rudimentary homolog	ERH	23.7422	24.0611	23.7064	23.8523	23.4035	23.7958		0.351105	-0.152681	4	4	4	46.2	46.2	46.2	12.259	0	106.77	226710000	27
P84098	60S ribosomal protein L19	RPL19	23.3953	23.0801	23.4415	23.3445	23.3274	23.3752		0.140415	0.0433992	3	3	3	13.8	13.8	13.8	23.466	0	20.007	148050000	26
P84103	Serine/arginine-rich splicing factor 3	SRSF3	22.8637	22.7813	22.6762	23.3737	23.4442	23.2777	+	2.90808	0.591469	4	3	3	28.7	28.7	28.7	19.329	0	24.561	147580000	27
Q00341	Vigilin	HDLBP	22.66	22.0998	22.5258	22.7063	22.9416	22.7251		0.915011	0.362467	24	24	24	28.8	28.8	28.8	141.45	0	119.51	325050000	83
Q00577	Transcriptional activator protein Pur-alpha	PURA	21.9054	21.9381	21.7193	NaN	22.1742	22.0487		1.08778	0.257176	3	3	3	18	18	18	34.91	0	20.947	40955000	20
Q00610	Clathrin heavy chain 1	CLTC	26.0204	26.0091	26.0554	26.3388	25.9597	26.0264		0.272642	0.0800152	88	88	73	65.6	65.6	57.1	191.61	0	323.31	6438000000	504
Q00688	Peptidyl-prolyl cis-trans isomerase FKBP3	FKBP3	23.7303	23.9569	23.4846	23.603	23.6114	23.6978		0.244634	-0.0865014	6	6	6	39.7	39.7	39.7	25.177	0	41.576	221500000	27
Q00796	Sorbitol dehydrogenase	SORD	22.52	22.554	22.1997	22.2737	22.0326	21.5667		0.923558	-0.466908	7	7	7	35	35	35	38.324	0	35.39	75633000	28
Q00839	Heterogeneous nuclear ribonucleoprotein U	HNRNPU	24.8372	24.6781	24.6259	24.8865	24.6116	24.8269		0.228534	0.0612259	28	28	28	42.5	42.5	42.5	90.583	0	180.55	819510000	143
Q01082;P11277	Spectrin beta chain, non-erythrocytic 1	SPTBN1	23.6354	23.6634	23.703	23.3957	23.6795	23.5934		0.57298	-0.11108	56	56	54	33.5	33.5	32.1	274.61	0	252.79	748600000	200
Q01105;P0DME0	Protein SET;Protein SETSIP	SET;SETSIP	25.8458	25.379	25.5781	25.8897	25.5866	25.6591		0.272183	0.110836	7	7	7	32.4	32.4	32.4	33.488	0	220.13	697630000	42
Q01130;Q9BRL6	Serine/arginine-rich splicing factor 2	SRSF2	22.5187	22.4895	22.5446	22.7058	22.7442	22.8693		2.10287	0.25554	3	3	3	21.7	21.7	21.7	25.476	0	30.929	83691000	19
Q01469;A8MUU1	Fatty acid-binding protein, epidermal	FABP5	25.7096	26.2173	25.6216	24.0621	24.4616	24.7045	+	2.26233	-1.44014	16	16	16	85.9	85.9	85.9	15.164	0	234.85	1311300000	94
Q01518	Adenylyl cyclase-associated protein 1	CAP1	26.8868	26.7027	26.7012	26.8266	27.18	26.9427		0.843139	0.219534	39	39	38	73.3	73.3	73.3	51.901	0	323.31	6518000000	270
Q01813	ATP-dependent 6-phosphofructokinase, platelet type	PFKP	24.2238	24.0685	24.1087	24.1681	24.0596	24.0627		0.24913	-0.0368697	37	37	33	56.6	56.6	51.1	85.595	0	261.54	1255500000	184
Q02218;Q9ULD0	2-oxoglutarate dehydrogenase, mitochondrial	OGDH	23.0643	22.4239	22.9048	22.7198	22.8577	23.0545		0.136363	0.0796477	14	14	14	22.7	22.7	22.7	115.93	0	126.87	193360000	62
Q02543	60S ribosomal protein L18a	RPL18A	23.5902	23.532	23.4969	23.973	23.5042	23.3876		0.171131	0.0818907	5	5	5	30.1	30.1	30.1	20.762	0	22.71	137510000	22
Q02790	Peptidyl-prolyl cis-trans isomerase FKBP4;Peptidyl-prolyl cis-trans isomerase FKBP4, N-terminally processed	FKBP4	23.0539	23.2717	23.1248	22.736	22.8692	22.9552		1.51586	-0.296667	16	16	16	40.7	40.7	40.7	51.804	0	62.882	307790000	69
Q02878	60S ribosomal protein L6	RPL6	25.095	25.1577	25.2804	25.5169	25.3875	25.1189		0.561176	0.163425	13	13	13	42.4	42.4	42.4	32.728	0	66.143	774210000	68
Q02978	Mitochondrial 2-oxoglutarate/malate carrier protein	SLC25A11	23.1569	23.4357	23.1866	22.5127	22.2029	NaN	+	1.93906	-0.901902	6	6	6	24.5	24.5	24.5	34.061	0	38.156	85599000	25
Q03001	Dystonin	DST	23.2182	22.8594	22.7571	22.0865	21.8482	21.4923	+	2.15988	-1.13586	22	19	19	4.1	3.6	3.6	860.65	0	73.392	143680000	53
Q03135	Caveolin-1	CAV1	24.877	25.4682	25.0363	25.6999	25.7273	25.516	+	1.29334	0.520552	6	6	6	36.5	36.5	36.5	20.471	0	42.966	587470000	26
Q03154	Aminoacylase-1	ACY1	22.2204	22.1727	22.1105	21.9006	22.0111	21.8612		1.94178	-0.243595	9	9	9	39.2	39.2	39.2	45.884	0	26.16	81194000	25
Q03252;P20700	Lamin-B2	LMNB2	22.2329	NaN	21.7427	22.4841	22.1259	21.6298		0.0869076	0.0921144	9	8	8	15.8	14.5	14.5	69.948	0	27.362	66120000	22
Q03518	Antigen peptide transporter 1	TAP1	22.7776	22.6906	22.753	22.8057	22.5145	22.5199		0.56687	-0.127059	4	4	4	12.9	12.9	12.9	87.217	0	41.736	89534000	18
Q04446	1,4-alpha-glucan-branching enzyme	GBE1	22.806	22.6279	22.8295	23.0299	22.7745	23.1096		0.842905	0.216883	13	13	13	34.5	34.5	34.5	80.473	0	62.43	185450000	38
Q04637;O43432;REV__Q8NEG2	Eukaryotic translation initiation factor 4 gamma 1	EIF4G1	23.9109	23.9674	24.0319	23.9575	23.7551	24.0453		0.212439	-0.0507768	29	29	29	26.7	26.7	26.7	175.49	0	131.34	698230000	123
Q04760	Lactoylglutathione lyase	GLO1	25.0163	25.1681	24.9415	24.9322	25.0168	25.1705		0.00719302	-0.00211334	13	13	13	85.9	85.9	85.9	20.777	0	143.05	1458900000	105
Q04828	Aldo-keto reductase family 1 member C1	AKR1C1	23.2734	23.3312	23.5064	23.4761	NaN	23.6202		0.72231	0.177805	6	3	0	31.6	20.4	0	36.788	0	42.462	168580000	20
Q04837	Single-stranded DNA-binding protein, mitochondrial	SSBP1	24.0194	24.213	23.652	23.0815	23.1366	23.3322	+	1.89535	-0.778031	7	7	7	50.7	50.7	50.7	17.259	0	31.397	163930000	23
Q04917	14-3-3 protein eta	YWHAH	24.1476	24.1661	24.4177	24.5661	24.7812	24.6312	+	1.73803	0.415703	15	13	13	50.8	46.7	46.7	28.218	0	73.806	618220000	57
Q05682	Caldesmon	CALD1	24.7786	24.8473	24.5759	24.2212	24.4476	24.6388		0.958513	-0.298087	15	15	15	20.6	20.6	20.6	93.23	0	109.38	540870000	75
Q06323	Proteasome activator complex subunit 1	PSME1	24.0988	24.0492	24.2779	23.6528	23.8414	23.8573	+	1.69867	-0.358094	8	8	8	41	41	41	28.723	0	36.679	334830000	43
Q06830	Peroxiredoxin-1	PRDX1	27.3905	27.3668	27.226	27.1577	27.152	26.997		1.42724	-0.225533	21	21	18	72.4	72.4	60.8	22.11	0	205.39	6460100000	156
Q07020	60S ribosomal protein L18	RPL18	24.3792	24.2294	24.417	24.5044	24.463	24.4149		0.881344	0.118905	6	6	6	38.8	38.8	38.8	21.634	0	40.906	353800000	18
Q07021	Complement component 1 Q subcomponent-binding protein, mitochondrial	C1QBP	23.9286	23.6307	23.5873	23.3978	22.9251	23.3255	+	1.2865	-0.499377	7	7	7	33.7	33.7	33.7	31.362	0	67.313	230030000	50
Q07065	Cytoskeleton-associated protein 4	CKAP4	24.5155	24.4864	24.7323	25.0931	24.7488	24.8943		1.24109	0.334024	29	29	29	65.4	65.4	65.4	66.022	0	292.56	1452700000	154
Q07866;Q9H0B6	Kinesin light chain 1;Kinesin light chain 2	KLC1;KLC2	22.2017	21.8337	22.2211	22.2345	22.2158	21.8733		0.0442876	0.0223427	11	11	9	25.3	25.3	21.8	65.309	0	64.441	107760000	27
Q07955	Serine/arginine-rich splicing factor 1	SRSF1	NaN	22.4962	21.8103	22.2973	22.1711	22.5108		0.231044	0.173159	5	5	5	23.4	23.4	23.4	27.744	0	16.989	68624000	14
Q07960	Rho GTPase-activating protein 1	ARHGAP1	23.7072	23.9045	23.4754	23.48	22.9087	23.0617		1.21485	-0.545626	8	8	8	24.6	24.6	24.6	50.435	0	37.99	162910000	27
Q08209;P16298;P48454	Serine/threonine-protein phosphatase 2B catalytic subunit alpha isoform;Serine/threonine-protein phosphatase 2B catalytic subunit beta isoform	PPP3CA;PPP3CB	21.8982	21.4615	21.8802	21.811	21.7954	21.9761		0.301512	0.114163	8	8	8	28.8	28.8	28.8	58.687	0	21.476	79907000	24
Q08211	ATP-dependent RNA helicase A	DHX9	21.9384	21.7455	22.0553	22.1215	21.7273	21.4732		0.265665	-0.139064	12	12	12	14.3	14.3	14.3	140.96	0	35.138	80094000	40
Q08257	Quinone oxidoreductase	CRYZ	23.4539	23.1676	23.5491	23.1493	23.1805	22.9533		1.02947	-0.295788	9	9	9	48.6	48.6	48.6	35.206	0	49.894	217600000	44
Q08380	Galectin-3-binding protein	LGALS3BP	NaN	23.2203	23.2849	23.3944	23.1154	23.6317		0.254123	0.127906	5	5	5	15.4	15.4	15.4	65.33	0	36.39	133780000	19
Q08431	Lactadherin;Lactadherin short form;Medin	MFGE8	21.317	NaN	21.4529	22.4784	22.1682	22.0763	+	1.85661	0.855991	5	5	5	18.6	18.6	18.6	43.104	0	23.123	64680000	20
Q09028	Histone-binding protein RBBP4	RBBP4	21.7039	21.336	21.7422	22.0469	22.2802	22.0274	+	1.57582	0.524108	4	4	2	13.4	13.4	9.6	47.655	0	13.328	64366000	25
Q09666	Neuroblast differentiation-associated protein AHNAK	AHNAK	26.6648	26.5088	26.6074	26.7382	26.743	26.8599		1.43554	0.186704	307	307	307	74.9	74.9	74.9	629.09	0	323.31	25073000000	1723
Q12792	Twinfilin-1	TWF1	23.6792	23.6562	23.4859	23.6514	23.7842	23.8154		0.841336	0.143219	10	10	9	41.4	41.4	39.4	40.282	0	111.88	264620000	49
Q12904	Aminoacyl tRNA synthase complex-interacting multifunctional protein 1;Endothelial monocyte-activating polypeptide 2	AIMP1	22.3739	22.6632	22.3938	22.8797	22.3335	22.5327		0.221542	0.104997	6	6	6	30.8	30.8	30.8	34.352	0	29.854	128340000	30
Q12906;Q96SI9	Interleukin enhancer-binding factor 3	ILF3	22.6922	22.9482	22.5289	23.1546	22.6992	22.7604		0.324282	0.148258	11	11	11	22	22	22	95.337	0	54.485	156370000	44
Q13011	Delta(3,5)-Delta(2,4)-dienoyl-CoA isomerase, mitochondrial	ECH1	22.9714	22.7764	22.5976	22.5189	22.0999	22.1359	+	1.43268	-0.530224	10	10	10	44.5	44.5	44.5	35.816	0	75.03	170070000	53
Q13045	Protein flightless-1 homolog	FLII	22.9195	22.9505	22.9652	23.232	22.8855	23.1032		0.558531	0.128497	25	25	25	29.6	29.6	29.6	144.75	0	107.41	315770000	78
Q13126	S-methyl-5-thioadenosine phosphorylase	MTAP	23.9413	23.7903	23.8525	23.1036	23.4794	23.6496		1.26477	-0.450518	10	10	10	55.8	55.8	55.8	31.236	0	82.111	294530000	43
Q13148	TAR DNA-binding protein 43	TARDBP	21.8558	22.1529	22.2474	22.3894	22.0001	22.5785		0.500518	0.237319	8	8	8	29.2	29.2	29.2	44.739	0	34.258	104070000	24
Q13155	Aminoacyl tRNA synthase complex-interacting multifunctional protein 2	AIMP2	22.4947	22.4222	22.3907	22.8911	22.5887	22.4835		0.801753	0.218563	4	4	4	20	20	20	35.348	0	32.384	86450000	28
Q13177;O75914	Serine/threonine-protein kinase PAK 2;PAK-2p27;PAK-2p34	PAK2	23.2781	23.2646	22.8654	23.0926	22.9091	23.2208		0.14068	-0.0618629	17	17	13	52.5	52.5	42.7	58.042	0	54.575	204630000	44
Q13185;P83916	Chromobox protein homolog 3	CBX3	22.1989	22.1961	22.2971	22.341	22.0072	22.1325		0.274817	-0.0704422	4	4	4	38.3	38.3	38.3	20.811	0	18.149	82422000	20
Q13200	26S proteasome non-ATPase regulatory subunit 2	PSMD2	24.5323	24.4089	24.5403	24.6887	24.5401	24.4461		0.321116	0.064551	31	31	31	50.7	50.7	50.7	100.2	0	191.68	957410000	141
Q13263	Transcription intermediary factor 1-beta	TRIM28	22.5757	22.942	22.3756	23.1213	23.2593	23.4237	+	1.56345	0.636971	16	16	16	42.4	42.4	42.4	88.549	0	73.779	192780000	49
Q13283	Ras GTPase-activating protein-binding protein 1	G3BP1	22.7621	22.9472	NaN	22.9959	22.5517	22.685		0.229624	-0.110481	8	8	6	23.4	23.4	20.6	52.164	0	24.764	127160000	24
Q13347	Eukaryotic translation initiation factor 3 subunit I	EIF3I	22.7821	22.7866	22.5886	23.2215	23.2439	23.2333	+	2.8435	0.513793	11	11	11	45.5	45.5	45.5	36.501	0	68.812	153940000	37
Q13404;Q15819	Ubiquitin-conjugating enzyme E2 variant 1;Ubiquitin-conjugating enzyme E2 variant 2	UBE2V1;UBE2V2	23.5186	NaN	23.2168	22.5683	23.3573	23.8036		0.0905552	-0.124622	6	6	6	57.1	57.1	57.1	16.495	0	26.614	149320000	17
Q13409	Cytoplasmic dynein 1 intermediate chain 2	DYNC1I2	22.9757	23.0014	23.1836	23.2545	23.4672	22.9865		0.521833	0.182532	11	11	11	36.2	36.2	36.2	71.456	0	84.494	310200000	51
Q13492	Phosphatidylinositol-binding clathrin assembly protein	PICALM	22.7938	22.2933	22.6582	22.2425	22.488	22.7366		0.169671	-0.0927887	6	6	6	19.2	19.2	19.2	70.754	0	43.243	110220000	33
Q13501	Sequestosome-1	SQSTM1	21.7721	21.5511	21.8071	23.0896	22.5192	22.338	+	1.75882	0.93883	4	4	4	16.1	16.1	16.1	47.687	0	23.845	64846000	24
Q13509;Q9H4B7;CON__ENSEMBL:ENSBTAP00000025008	Tubulin beta-3 chain	TUBB3	24.1359	24.1252	24.1199	24.5323	24.6862	24.6	+	3.36415	0.479216	28	11	11	68.4	41.3	41.3	50.432	0	132.72	720370000	68
Q13510	Acid ceramidase;Acid ceramidase subunit alpha;Acid ceramidase subunit beta	ASAH1	22.8309	22.6429	22.6507	NaN	22.9752	22.7298		0.496465	0.144314	7	7	7	19.5	19.5	19.5	44.659	0	37.177	116880000	19
Q13561	Dynactin subunit 2	DCTN2	23.4542	23.2912	23.4516	23.2253	23.5449	23.4967		0.0720285	0.023255	11	11	11	43.4	43.4	43.4	44.23	0	70.528	312260000	64
Q13642	Four and a half LIM domains protein 1	FHL1	23.4025	22.9222	23.3207	24.2471	23.8213	23.8867	+	1.7456	0.769923	9	9	9	29.7	29.7	29.7	36.263	0	74.922	270090000	40
Q13751	Laminin subunit beta-3	LAMB3	26.8882	27.011	27.1676	28.1613	28.1872	27.8205	+	2.7102	1.03411	77	77	77	77.8	77.8	77.8	129.57	0	323.31	28599000000	756
Q13753	Laminin subunit gamma-2	LAMC2	27.0251	27.2044	27.4172	28.4432	28.4229	28.1253	+	2.72476	1.11489	69	69	69	62.6	62.6	62.6	130.97	0	323.31	22936000000	647
Q13813	Spectrin alpha chain, non-erythrocytic 1	SPTAN1	24.1679	24.0636	24.0211	23.8672	23.9361	24.0252		1.05145	-0.141404	45	45	45	29.2	29.2	29.2	284.54	0	323.31	973520000	193
Q13835	Plakophilin-1	PKP1	24.0712	23.9084	23.873	23.6514	23.8019	23.4275		1.22024	-0.323927	23	23	23	43.6	43.6	43.6	82.86	0	76.397	227730000	72
Q13838;O00148	Spliceosome RNA helicase DDX39B;ATP-dependent RNA helicase DDX39A	DDX39B;DDX39A	23.4858	23.2893	23.4735	23.8164	23.6897	23.5574		1.29751	0.271646	12	12	12	36.4	36.4	36.4	48.991	0	61.587	322530000	48
Q13885	Tubulin beta-2A chain	TUBB2A	26.9871	26.7465	26.9888	27.3724	27.0876	27.086		1.03427	0.274521	32	10	3	78.7	37.3	12.4	49.906	0	151.68	1874500000	104
Q14019	Coactosin-like protein	COTL1	23.7312	23.4535	23.8023	23.6165	23.3408	23.9029		0.0766339	-0.0422656	10	10	10	72.5	72.5	72.5	15.945	0	93.118	268590000	38
Q14103	Heterogeneous nuclear ribonucleoprotein D0	HNRNPD	24.4863	24.4357	24.3966	24.7675	24.5956	24.3564		0.47527	0.133663	8	8	7	29.9	29.9	27.6	38.434	0	69.243	545680000	55
Q14108	Lysosome membrane protein 2	SCARB2	23.7203	23.6126	23.4373	23.7225	23.4467	NaN		0.0118643	-0.00542641	4	4	4	15.7	15.7	15.7	54.29	0	13.433	126040000	17
Q14116	Interleukin-18	IL18	24.7887	24.6875	24.8151	24.7934	24.8282	24.7595		0.274818	0.029892	12	12	12	75.6	75.6	75.6	22.326	0	163.37	658500000	59
Q14134	Tripartite motif-containing protein 29	TRIM29	24.1699	24.3417	24.3508	23.2644	23.5705	23.3247	+	2.90866	-0.900952	24	24	24	52.9	52.9	52.9	65.834	0	151.32	810330000	105
Q14152	Eukaryotic translation initiation factor 3 subunit A	EIF3A	23.5051	23.547	23.3757	23.581	23.0705	23.2724		0.461829	-0.167974	22	22	22	21.1	21.1	21.1	166.57	0	95.726	286280000	68
Q14157	Ubiquitin-associated protein 2-like	UBAP2L	21.9244	22.0194	21.7336	22.2435	22.16	22.0436		1.18152	0.256578	12	12	12	21.6	21.6	21.6	114.53	0	36.906	106260000	50
Q14166	Tubulin--tyrosine ligase-like protein 12	TTLL12	22.6905	22.2281	22.7154	22.7059	22.5948	NaN		0.188833	0.105703	10	10	10	31.5	31.5	31.5	74.403	0	48.387	98789000	28
Q14192	Four and a half LIM domains protein 2	FHL2	23.6601	23.5358	23.6992	24.1041	23.8219	23.9526		1.5805	0.327845	14	14	14	72	72	72	32.193	0	89.678	419260000	70
Q14203	Dynactin subunit 1	DCTN1	22.8177	22.778	23.0649	23.1555	23.0601	23.0014		0.85906	0.18548	35	35	35	39.6	39.6	39.6	141.69	0	168.34	319090000	104
Q14204	Cytoplasmic dynein 1 heavy chain 1	DYNC1H1	24.2277	24.1932	24.1928	24.3652	24.1342	24.1189		0.00611012	0.00149981	123	123	123	35.8	35.8	35.8	532.4	0	323.31	2338500000	459
Q14240	Eukaryotic initiation factor 4A-II;Eukaryotic initiation factor 4A-II, N-terminally processed	EIF4A2	24.1681	NaN	23.8496	24.2251	24.0347	24.1082		0.326475	0.113859	15	8	8	48.6	27.5	27.5	46.402	0	35.854	231340000	24
Q14247	Src substrate cortactin	CTTN	24.8857	24.6166	24.9077	24.7462	25.0118	24.8952		0.267762	0.081089	36	36	36	56	56	56	61.585	0	221.36	1520900000	177
Q14258	E3 ubiquitin/ISG15 ligase TRIM25	TRIM25	23.1191	22.9943	23.0853	22.7725	22.9547	23.007		0.899646	-0.154773	13	13	13	33.2	33.2	33.2	70.973	0	110.55	309410000	71
Q14376	UDP-glucose 4-epimerase	GALE	23.87	23.3343	23.5217	23.4109	23.3359	23.5709		0.325963	-0.136085	7	7	7	40.5	40.5	40.5	38.281	0	52.01	151330000	28
Q14444	Caprin-1	CAPRIN1	NaN	22.7486	22.1001	21.9232	22.0607	21.8293		0.81136	-0.486625	5	5	5	13.4	13.4	13.4	78.365	0	21.412	62106000	17
Q14573;Q14643;Q14571	Inositol 1,4,5-trisphosphate receptor type 3	ITPR3	22.6322	22.5154	22.7006	22.9629	23.245	22.8535	+	1.46035	0.404427	25	25	25	15	15	15	304.1	0	107.41	166550000	57
Q14697	Neutral alpha-glucosidase AB	GANAB	23.6099	23.302	23.3317	23.5425	23.418	23.3006		0.0161379	0.00585747	24	24	24	40.6	40.6	40.6	106.87	0	177.86	444020000	109
Q14764	Major vault protein	MVP	26.498	26.5938	26.5997	26.4569	26.4228	26.5025		1.20319	-0.103071	58	58	58	67.4	67.4	67.4	99.326	0	323.31	6628100000	382
Q14847	LIM and SH3 domain protein 1	LASP1	24.7986	24.5988	24.6322	25.365	25.2689	25.1673	+	2.66423	0.590544	12	12	12	43.3	43.3	43.3	29.717	0	77.479	980140000	66
Q14956	Transmembrane glycoprotein NMB	GPNMB	24.9012	25.137	25.3024	23.7231	24.26	24.1316	+	2.24285	-1.07537	4	4	4	9.3	9.3	9.3	63.922	0	52.085	393410000	30
Q14974	Importin subunit beta-1	KPNB1	24.8079	24.8519	24.87	24.8613	24.9326	24.9337		1.02349	0.0659205	22	22	22	35.8	35.8	35.8	97.169	0	129.93	982660000	105
Q15008	26S proteasome non-ATPase regulatory subunit 6	PSMD6	23.1926	23.1757	23.4605	23.4691	23.1184	22.7689		0.286015	-0.157487	8	8	8	22.9	22.9	22.9	45.531	0	29.341	189000000	38
Q15019	Septin-2	SEPT2	23.8893	23.8911	23.7023	23.6857	23.8266	24.0464		0.0727408	0.0253576	19	19	19	69	69	69	41.487	0	226.54	742390000	106
Q15029	116 kDa U5 small nuclear ribonucleoprotein component	EFTUD2	NaN	20.9836	21.3354	21.2966	21.4747	21.6453		0.723889	0.312681	4	3	3	7.4	6.4	6.4	109.43	0	11.182	30682000	13
Q15046	Lysine--tRNA ligase	KARS	22.752	23.2626	22.5991	22.8443	23.108	23.2862		0.365377	0.208282	11	11	11	25.6	25.6	25.6	68.047	0	72.044	126140000	34
Q15056	Eukaryotic translation initiation factor 4H	EIF4H	24.3822	24.6648	24.3827	24.8269	24.6905	24.7849		1.3297	0.290874	9	9	9	51.6	51.6	51.6	27.385	0	146.6	501020000	47
Q15075	Early endosome antigen 1	EEA1	22.2952	22.1201	22.1854	22.3292	22.2657	22.0097		0.0037976	0.0012792	23	23	23	24.3	24.3	24.3	162.46	0	93.574	207170000	77
Q15084	Protein disulfide-isomerase A6	PDIA6	24.472	24.2127	24.2055	24.0918	24.2595	24.2552		0.384081	-0.0945638	13	13	13	53.4	53.4	53.4	48.121	0	100.57	523800000	54
Q15102	Platelet-activating factor acetylhydrolase IB subunit gamma	PAFAH1B3	22.7437	22.5113	22.7994	23.1689	23.3086	22.6441		0.739452	0.355774	8	8	8	70.1	70.1	70.1	25.734	0	45.918	162120000	29
Q15121	Astrocytic phosphoprotein PEA-15	PEA15	23.3024	23.3485	23.1022	22.8889	23.0893	22.88		1.36718	-0.298319	7	7	7	57.7	57.7	57.7	15.04	0	36.513	178550000	30
Q15149	Plectin	PLEC	26.5662	26.4934	26.565	27.0681	26.8741	26.8599	+	2.27399	0.392547	349	349	339	68.7	68.7	67.8	531.78	0	323.31	47632000000	2161
Q15181	Inorganic pyrophosphatase	PPA1	24.6904	24.7655	24.6005	24.7086	24.4958	24.7693		0.103807	-0.0275892	15	15	15	77.9	77.9	77.9	32.66	0	185.63	1378800000	125
Q15233	Non-POU domain-containing octamer-binding protein	NONO	22.4789	22.3475	22.2839	22.5834	22.5693	22.7061		1.58993	0.24947	12	12	12	35	35	35	54.231	0	61.098	173530000	37
Q15257	Serine/threonine-protein phosphatase 2A activator	PPP2R4	22.5696	22.3658	22.6993	22.0903	22.0098	21.981	+	2.14255	-0.517872	6	6	6	25.4	25.4	25.4	40.667	0	17.661	69344000	24
Q15293	Reticulocalbin-1	RCN1	23.5361	22.796	23.5548	23.2558	23.4495	23.4736		0.138785	0.0972907	8	8	8	33.8	33.8	33.8	38.89	0	39.506	165670000	24
Q15365;P57723	Poly(rC)-binding protein 1	PCBP1	25.0675	25.0297	25.2438	25.2352	25.188	25.4564		0.782273	0.179487	14	14	11	74.2	74.2	63.2	37.497	0	296.41	1658500000	113
Q15366	Poly(rC)-binding protein 2	PCBP2	24.5656	24.3177	24.5341	24.698	24.7216	24.6934		1.38031	0.231878	10	7	6	50.4	39.7	35.9	38.58	0	133.83	533570000	50
Q15369	Transcription elongation factor B polypeptide 1	TCEB1	23.1941	23.1744	23.1359	23.3151	23.2292	23.5438		0.954434	0.194585	6	6	6	75.9	75.9	75.9	12.473	0	34.63	237510000	35
Q15417	Calponin-3	CNN3	22.4967	22.0897	22.6408	22.4517	22.6068	NaN		0.204868	0.120205	8	7	7	40.1	40.1	40.1	36.413	0	37.922	120100000	21
Q15435	Protein phosphatase 1 regulatory subunit 7	PPP1R7	22.0923	22.1588	22.1715	22.0565	21.7302	22.1015		0.677032	-0.178173	9	9	9	33.6	33.6	33.6	41.564	0	49.155	98290000	38
Q15436	Protein transport protein Sec23A	SEC23A	22.7143	22.5102	22.5831	22.8807	22.4631	22.7013		0.229946	0.0791448	17	17	14	35.9	35.9	33.1	86.16	0	71.566	173770000	53
Q15582	Transforming growth factor-beta-induced protein ig-h3	TGFBI	23.375	23.508	23.4048	23.9455	23.9389	23.6042	+	1.54209	0.400264	22	22	22	52	52	52	74.68	0	132.55	542160000	96
Q15654	Thyroid receptor-interacting protein 6	TRIP6	22.1661	22.4167	22.0913	22.7017	22.2574	22.6181		0.830113	0.30102	10	10	10	42.6	42.6	42.6	50.287	0	49.205	147210000	44
Q15691	Microtubule-associated protein RP/EB family member 1	MAPRE1	24.4345	24.3124	24.4654	23.9688	24.2073	24.6746		0.221209	-0.120529	14	14	14	72.8	72.8	72.8	29.999	0	76.671	539780000	69
Q15833	Syntaxin-binding protein 2	STXBP2	22.6681	22.1567	22.8932	NaN	23.0046	22.6358		0.312566	0.247513	9	9	9	27.5	27.5	27.5	66.452	0	40.23	80896000	19
Q15836;P63027	Vesicle-associated membrane protein 3	VAMP3	23.1274	23.1553	22.8286	23.3941	23.0316	23.3766		0.661927	0.230365	3	3	3	41	41	41	11.309	0	33.531	149520000	26
Q15843	NEDD8	NEDD8	24.3849	23.7056	24.119	23.503	24.3773	24.7128		0.112753	0.127883	5	5	5	71.6	71.6	71.6	9.0714	0	26.409	268680000	26
Q15847	Adipogenesis regulatory factor	ADIRF	25.1608	25.6408	25.294	25.9322	26.2558	26.3454	+	1.88779	0.812623	6	6	6	78.9	78.9	78.9	7.8547	0	203.36	856090000	35
Q15942	Zyxin	ZYX	24.2854	24.0885	24.4745	24.3715	24.441	24.6172		0.658292	0.193787	18	18	18	51.2	51.2	51.2	61.277	0	277.41	939180000	145
Q16181;Q6ZU15	Septin-7	SEPT7	24.4143	24.4516	24.4384	24.6322	24.6479	24.5087		1.62828	0.161503	24	24	24	51.7	51.7	51.7	50.679	0	189.18	871830000	105
Q16222;Q3KQV9	UDP-N-acetylhexosamine pyrophosphorylase;UDP-N-acetylgalactosamine pyrophosphorylase;UDP-N-acetylglucosamine pyrophosphorylase	UAP1	22.5867	22.8623	22.4731	22.6887	21.972	NaN		0.414414	-0.310338	7	7	7	16.7	16.7	16.7	58.768	0	48.105	85124000	26
Q16401	26S proteasome non-ATPase regulatory subunit 5	PSMD5	22.3004	22.5043	22.2989	22.4283	22.2174	22.1374		0.411247	-0.106813	6	6	6	15.9	15.9	15.9	56.195	0	24.596	100050000	29
Q16527	Cysteine and glycine-rich protein 2	CSRP2	23.0117	23.6444	23.1352	23.2122	23.3729	22.6495		0.251512	-0.185557	6	6	6	50.8	50.8	50.8	20.954	0	42.088	141390000	21
Q16531	DNA damage-binding protein 1	DDB1	22.7697	22.3385	22.893	22.5561	22.684	22.81		0.0298977	0.0162913	11	11	11	15.3	15.3	15.3	126.97	0	67.176	123300000	38
Q16543	Hsp90 co-chaperone Cdc37;Hsp90 co-chaperone Cdc37, N-terminally processed	CDC37	23.4326	23.4353	23.7329	23.745	23.804	24.1149		1.09628	0.354344	9	9	9	35.4	35.4	35.4	44.468	0	52.715	304610000	34
Q16555	Dihydropyrimidinase-related protein 2	DPYSL2	24.6633	24.485	24.7076	25.6508	25.5987	25.6547	+	3.87324	1.01607	27	27	23	65.4	65.4	55.6	62.293	0	283.23	2106100000	162
Q16629	Serine/arginine-rich splicing factor 7	SRSF7	22.5963	22.7352	22.8568	23.1304	22.9909	22.6125		0.455842	0.181866	5	5	4	26.9	26.9	26.9	27.366	0	23.222	115450000	27
Q16643	Drebrin	DBN1	23.5633	23.8898	23.7653	23.5627	23.8431	23.6855		0.123848	-0.0423495	9	9	9	22.2	22.2	22.2	71.428	0	53.872	208630000	43
Q16658	Fascin	FSCN1	26.422	26.0776	26.3548	26.3926	26.4738	26.758		0.773223	0.256648	33	33	33	78.3	78.3	78.3	54.529	0	323.31	3999900000	215
Q16698	2,4-dienoyl-CoA reductase, mitochondrial	DECR1	24.2431	24.2987	23.9388	23.7711	23.6128	23.8604	+	1.43821	-0.412109	14	14	14	43.3	43.3	43.3	36.067	0	78.017	441990000	67
Q16774	Guanylate kinase	GUK1	22.1886	22.2036	21.8534	22.083	22.272	22.0793		0.183057	0.0628516	5	5	5	40.1	40.1	40.1	21.725	0	23.417	80273000	19
Q16787	Laminin subunit alpha-3	LAMA3	27.23	27.2893	27.4908	28.836	28.7873	28.5017	+	3.33052	1.37161	99	99	99	32.6	32.6	32.6	366.65	0	323.31	30961000000	847
Q16831	Uridine phosphorylase 1	UPP1	23.7801	23.7575	24.4846	24.8646	24.9167	24.6095	+	1.42984	0.789537	9	9	9	42.6	42.6	42.6	33.934	0	80.169	326690000	38
Q16836	Hydroxyacyl-coenzyme A dehydrogenase, mitochondrial	HADH	23.3709	23.3389	23.1293	22.4887	22.4254	22.5195	+	3.24002	-0.801866	7	7	7	41.4	41.4	41.4	34.293	0	37.268	123160000	20
Q16851	UTP--glucose-1-phosphate uridylyltransferase	UGP2	25.4758	25.3238	25.4632	24.8941	25.3168	25.331		0.726794	-0.240309	29	29	29	62.8	62.8	62.8	56.94	0	282.99	1813600000	124
Q16891	MICOS complex subunit MIC60	IMMT	21.9216	22.0303	21.9245	22.0251	22.2104	22.2014		1.25062	0.186846	18	18	18	33.2	33.2	33.2	83.677	0	88.026	142460000	50
Q1KMD3	Heterogeneous nuclear ribonucleoprotein U-like protein 2	HNRNPUL2	23.5175	23.2231	23.0569	23.7808	23.5264	23.7868		1.26957	0.43214	11	11	11	29.7	29.7	29.7	85.104	0	76.869	237690000	56
Q32MZ4	Leucine-rich repeat flightless-interacting protein 1	LRRFIP1	22.2197	22.4644	22.6682	22.4434	22.4325	21.9261		0.356224	-0.183409	8	8	7	15.7	15.7	14.2	89.252	0	43.748	104910000	30
Q3KQU3	MAP7 domain-containing protein 1	MAP7D1	22.4118	22.5096	22.3316	22.6234	22.4028	22.7902		0.693054	0.187803	8	8	8	15.1	15.1	15.1	92.819	0	35.347	96336000	29
Q3ZCM7	Tubulin beta-8 chain	TUBB8	26.8851	27.0703	27.0183	27.4931	27.2385	27.4311	+	1.86268	0.396343	10	2	2	22.7	7.4	7.4	49.775	0	119.12	2002800000	33
Q53GQ0	Very-long-chain 3-oxoacyl-CoA reductase	HSD17B12	23.6015	23.5856	23.684	24.0174	23.6249	23.5411		0.279267	0.104116	8	8	8	34	34	34	34.324	0	27.509	244260000	36
Q56VL3	OCIA domain-containing protein 2	OCIAD2	NaN	22.4292	23.0523	22.5212	23.3789	23.4402		0.331323	0.372741	5	5	5	31.8	31.8	31.8	16.953	0	17.532	147770000	23
Q58FF8	Putative heat shock protein HSP 90-beta 2	HSP90AB2P	23.0686	23.8357	23.8544	24.0002	24.116	24.276		0.939959	0.544526	8	2	2	17.6	4.5	4.5	44.348	0	17.474	162880000	28
Q5JTV8	Torsin-1A-interacting protein 1	TOR1AIP1	21.4028	NaN	21.8	21.528	21.8339	22.1575		0.343557	0.238389	5	5	5	18	18	18	66.248	0	28.693	63315000	18
Q5T4S7	E3 ubiquitin-protein ligase UBR4	UBR4	21.485	21.7701	NaN	21.6556	21.7125	22.0874		0.377289	0.190983	12	12	12	4.3	4.3	4.3	573.83	0	33.44	59533000	30
Q6BCY4	NADH-cytochrome b5 reductase 2	CYB5R2	22.807	22.8312	22.45	22.3628	22.6231	22.2078		0.796916	-0.298143	7	7	7	40.9	40.9	40.9	31.458	0	60.558	97363000	30
Q6DD88	Atlastin-3	ATL3	23.1354	22.971	23.3258	23.346	23.1601	23.2577		0.404821	0.110502	17	17	17	50.6	50.6	50.6	60.541	0	151.09	361180000	72
Q6DKJ4	Nucleoredoxin	NXN	22.071	22.2225	22.4317	22.8849	22.5011	22.7558	+	1.42872	0.472191	6	6	6	23	23	23	48.392	0	57.047	96279000	29
Q6IBS0	Twinfilin-2	TWF2	21.9733	22.113	21.9716	22.2084	22.4142	22.3838	+	1.78534	0.316166	6	5	5	27.5	25.5	25.5	39.548	0	29.703	85906000	24
Q6NZI2	Polymerase I and transcript release factor	PTRF	25.4686	25.6484	25.668	25.5888	24.8577	25.1549		0.825239	-0.394521	13	13	13	31.3	31.3	31.3	43.476	0	175.64	907740000	83
Q6P9B6	TLD domain-containing protein 1	TLDC1	22.074	22.2773	22.2789	22.2148	22.3242	22.3289		0.438143	0.0792561	8	8	8	34.4	34.4	34.4	50.993	0	36.389	90264000	31
Q6WCQ1	Myosin phosphatase Rho-interacting protein	MPRIP	20.4993	20.7534	21.3152	21.1569	20.5183	21.7968		0.274273	0.301338	7	7	7	9.2	9.2	9.2	116.53	0	26.936	34256000	23
Q6ZRV2	Protein FAM83H	FAM83H	21.7768	22.1935	22.1787	22.831	22.2883	22.0303		0.54014	0.333494	21	21	21	24.1	24.1	24.1	127.12	0	57.617	109530000	46
Q6ZVM7	TOM1-like protein 2	TOM1L2	23.8237	23.5715	23.6078	23.4221	23.5356	23.3746		1.14185	-0.223525	11	11	11	43.6	43.6	43.6	55.556	0	88.415	167420000	34
Q71U36;P0DPH8;P0DPH7;Q6PEY2	Tubulin alpha-1A chain;Tubulin alpha-3E chain	TUBA1A;TUBA3E	27.8551	27.8458	27.817	28.0157	27.6672	27.7146		0.134676	-0.0400925	35	35	1	79.4	79.4	3.1	50.135	0	323.31	15191000000	418
Q7KZF4	Staphylococcal nuclease domain-containing protein 1	SND1	24.3784	24.0846	24.2168	24.7044	24.473	24.6326	+	1.58592	0.376736	39	39	39	55.9	55.9	55.9	102	0	249.74	944800000	157
Q7L1Q6	Basic leucine zipper and W2 domain-containing protein 1	BZW1	22.8055	22.6756	22.7675	22.7522	23.1011	23.3777		0.819503	0.327438	8	8	7	20.8	20.8	19.1	48.043	0	26.622	140960000	37
Q7L2H7	Eukaryotic translation initiation factor 3 subunit M	EIF3M	21.1317	21.2556	21.706	21.3096	21.1735	NaN		0.199639	-0.122884	5	5	5	21.7	21.7	21.7	42.502	0	25.983	45000000	19
Q7L576;Q96F07	Cytoplasmic FMR1-interacting protein 1	CYFIP1	22.1514	22.2667	22.1197	22.3018	22.0455	22.0126		0.228221	-0.0592893	19	19	19	18	18	18	145.18	0	54.224	132360000	61
Q7Z406	Myosin-14	MYH14	24.3716	NaN	25.0998	24.8349	24.6401	24.5283		0.0794508	-0.0678762	12	3	3	5.6	1.9	1.9	227.87	0	10.208	263960000	12
Q7Z434	Mitochondrial antiviral-signaling protein	MAVS	21.8409	21.8558	21.7907	21.7144	NaN	21.6096		1.43043	-0.167079	6	6	6	26.1	26.1	26.1	56.527	0	19.742	51682000	29
Q7Z6Z7	E3 ubiquitin-protein ligase HUWE1	HUWE1	21.673	21.6546	21.9236	21.7615	22.1461	21.922		0.612184	0.192779	16	16	16	6.8	6.8	6.8	481.89	0	52.368	96777000	50
Q86TI2	Dipeptidyl peptidase 9	DPP9	22.4195	22.2329	22.3035	22.3986	22.593	22.076		0.0820488	0.0372009	7	7	7	13.2	13.2	13.2	98.262	0	24.731	89107000	20
Q86UE4	Protein LYRIC	MTDH	21.9073	21.8584	22.1227	22.1913	NaN	21.9916		0.408314	0.128669	5	5	5	15.8	15.8	15.8	63.836	0	14.303	56117000	19
Q86UP2	Kinectin	KTN1	22.8991	22.9494	23.1872	22.9924	22.6757	23.0157		0.344316	-0.117304	22	22	22	22.8	22.8	22.8	156.27	0	64.939	239590000	73
Q86VP6;O75155	Cullin-associated NEDD8-dissociated protein 1	CAND1	23.0365	23.0178	23.0766	23.0185	22.899	22.8325		1.04407	-0.126935	35	35	35	34.6	34.6	34.6	136.37	0	146.97	415910000	106
Q86X76	Nitrilase homolog 1	NIT1	21.894	NaN	21.8761	21.9431	22.11	22.3525		0.694951	0.250118	7	7	7	33.6	33.6	33.6	35.896	0	28.202	68302000	17
Q8IVF2	Protein AHNAK2	AHNAK2	25.4887	25.3821	25.4229	25.4519	25.485	25.5642		0.690544	0.069114	144	144	144	54.4	54.4	54.4	616.62	0	323.31	4120600000	630
Q8IWE2	Protein NOXP20	FAM114A1	21.661	21.667	21.7163	22.2118	22.2065	22.2926	+	4.14269	0.555556	10	10	10	29.1	29.1	29.1	60.741	0	70.158	128540000	41
Q8IZP0;Q9NYB9	Abl interactor 1	ABI1	22.506	22.6929	22.4651	22.5784	22.5209	22.6263		0.0961684	0.020551	8	8	8	22.8	22.8	22.8	55.08	0	38.4	102360000	32
Q8IZW8	Tensin-4	TNS4	22.2493	22.6246	22.3692	22.317	22.608	22.6151		0.267606	0.0990111	12	12	12	34.1	34.1	34.1	76.763	0	72.8	126620000	53
Q8N3F8;Q8IY33	MICAL-like protein 1	MICALL1	21.5435	21.8392	21.6731	21.2766	NaN	21.6547		0.512192	-0.219613	8	8	8	14.8	14.8	14.8	93.44	0	19.895	51772000	22
Q8NBS9	Thioredoxin domain-containing protein 5	TXNDC5	22.9627	22.4497	22.6709	22.3595	22.7159	22.8286		0.10497	-0.0597432	9	9	9	27.5	27.5	27.5	47.628	0	62.257	157480000	35
Q8NC51	Plasminogen activator inhibitor 1 RNA-binding protein	SERBP1	24.8169	25.145	25.047	24.8046	25.2873	25.2213		0.219961	0.101418	7	7	7	28.2	28.2	28.2	44.965	0	107.34	471640000	32
Q8NE71	ATP-binding cassette sub-family F member 1	ABCF1	22.5001	22.0375	22.2238	22.5535	22.1309	22.0283		0.0259833	-0.0162404	10	10	10	16.6	16.6	16.6	95.925	0	32.345	63673000	22
Q8TBX8	Phosphatidylinositol 5-phosphate 4-kinase type-2 gamma	PIP4K2C	22.2156	22.0798	22.3595	22.8256	22.5949	22.4823	+	1.48912	0.415933	7	7	7	18.8	18.8	18.8	47.299	0	38.26	94728000	33
Q8WUF5	RelA-associated inhibitor	PPP1R13L	23.171	23.3756	22.8816	23.0931	22.7361	23.3259		0.152033	-0.0910403	12	12	12	25.1	25.1	25.1	89.09	0	69.91	195430000	65
Q8WUM4	Programmed cell death 6-interacting protein	PDCD6IP	24.5652	24.5804	24.6776	24.6141	24.5052	24.4748		0.624581	-0.0763988	53	53	53	71.4	71.4	71.4	96.022	0	323.31	2365100000	271
Q8WUP2	Filamin-binding LIM protein 1	FBLIM1	22.8258	22.8136	22.9714	23.2872	23.2669	23.049		1.6474	0.330712	9	9	9	32.4	32.4	32.4	40.669	0	26.428	165980000	31
Q8WVM8	Sec1 family domain-containing protein 1	SCFD1	22.5396	22.5627	22.4464	22.5813	22.5388	22.5173		0.298634	0.0295906	12	12	12	34.4	34.4	34.4	72.379	0	85.89	123470000	45
Q8WWA1	Transmembrane protein 40	TMEM40	23.2022	23.648	23.8407	24.1123	23.6708	23.741		0.522831	0.27773	4	4	4	20.2	20.2	20.2	25.495	0	38.889	143940000	18
Q8WX93;Q86TC9	Palladin	PALLD	23.084	22.8828	22.9879	23.2415	23.0373	23.0238		0.564331	0.116018	21	21	21	22.3	22.3	22.3	150.56	0	129.36	448280000	112
Q92499	ATP-dependent RNA helicase DDX1	DDX1	22.7355	22.578	22.8922	23.0863	23.1241	23.2651	+	1.79279	0.42326	21	21	21	41.2	41.2	41.2	82.431	0	128.01	318140000	69
Q92504	Zinc transporter SLC39A7	SLC39A7	21.6278	21.6423	21.4799	21.6105	21.7794	21.4449		0.0918407	0.0282402	1	1	1	3	3	3	50.117	0	4.3253	30256000	12
Q92597	Protein NDRG1	NDRG1	26.544	26.2284	26.2826	26.2012	26.5392	26.5969		0.235262	0.0941086	16	16	16	64.2	64.2	64.2	42.835	0	323.31	4184000000	171
Q92598	Heat shock protein 105 kDa	HSPH1	23.4635	23.1826	23.376	23.0552	23.1083	23.0747		1.43916	-0.261292	21	20	20	36.2	34.6	34.6	96.864	0	109.3	333480000	73
Q92599	Septin-8	SEPT8	22.6554	22.9305	NaN	22.507	22.9562	22.8297		0.0478744	-0.0286347	6	5	5	20.5	16.6	16.6	55.756	0	29.215	102860000	18
Q92614	Unconventional myosin-XVIIIa	MYO18A	22.3192	22.2558	22.3883	22.4448	22.1518	22.345		0.025837	-0.00725683	24	24	24	18.4	18.4	18.4	233.11	0	122.23	187660000	74
Q92616	Translational activator GCN1	GCN1L1	22.052	21.6855	22.339	NaN	21.3214	21.6172		0.887863	-0.556215	16	16	16	9.7	9.7	9.7	292.75	0	41.918	96116000	28
Q92734	Protein TFG	TFG	22.5774	23.5652	22.8055	NaN	22.7604	22.9425		0.119487	-0.131249	7	7	7	31	31	31	43.447	0	20.076	87491000	23
Q92743	Serine protease HTRA1	HTRA1	23.5525	23.2424	23.0253	23.8208	24.0022	23.5047		1.11979	0.502502	13	13	13	45.4	45.4	45.4	51.286	0	114.99	318230000	65
Q92747	Actin-related protein 2/3 complex subunit 1A	ARPC1A	22.2712	22.478	22.883	22.4425	NaN	22.2124		0.351188	-0.216642	8	7	7	29.5	23.2	23.2	41.569	0	25.915	105970000	14
Q92817;A8MZ36	Envoplakin	EVPL	22.3065	22.4067	22.2169	21.7753	NaN	22.0809		1.18596	-0.381932	20	20	20	14.4	14.4	14.4	231.6	0	92.963	133420000	63
Q92841	Probable ATP-dependent RNA helicase DDX17	DDX17	23.0032	22.7154	22.8202	22.6547	22.3664	22.4409		1.38873	-0.35892	19	19	12	29.9	29.9	20.9	80.272	0	64.649	176550000	43
Q92882	Osteoclast-stimulating factor 1	OSTF1	22.7712	22.5992	22.9519	23.1171	22.9899	23.2807		1.26147	0.355096	5	5	5	29	29	29	23.787	0	47.972	137840000	37
Q92945	Far upstream element-binding protein 2	KHSRP	NaN	21.7583	21.3524	21.7206	22.2102	22.1094		0.800476	0.458066	7	6	6	17.3	15.8	15.8	73.114	0	45.171	76232000	22
Q92973;O14787	Transportin-1	TNPO1	22.9481	22.9474	22.4579	22.8485	23.0937	23.0676		0.533324	0.218831	11	11	11	22.2	22.2	22.2	102.35	0	67.362	132010000	32
Q93008	Probable ubiquitin carboxyl-terminal hydrolase FAF-X	USP9X	21.2966	21.745	21.4989	21.6365	21.5364	21.3301		0.0264639	-0.0124664	9	9	6	4.4	4.4	3.1	292.28	0	29.053	52114000	32
Q93052	Lipoma-preferred partner	LPP	22.5048	NaN	22.1673	22.5639	22.5238	22.5486		0.70559	0.209395	13	13	13	41.5	41.5	41.5	65.746	0	65.925	122710000	41
Q969H8	Myeloid-derived growth factor	MYDGF	24.1698	24.4361	23.9266	23.2943	23.3687	24.3883		0.574841	-0.493752	4	4	4	30.1	30.1	30.1	18.795	0	18.088	196270000	18
Q96AE4	Far upstream element-binding protein 1	FUBP1	22.0238	21.5682	21.9691	21.4562	NaN	22.481		0.0946152	0.114889	10	10	9	23.9	23.9	22.2	67.56	0	37.808	81614000	19
Q96AG4	Leucine-rich repeat-containing protein 59	LRRC59	23.3247	23.4139	23.2689	24.1134	23.8141	23.781	+	2.11953	0.567001	9	9	9	34.2	34.2	34.2	34.93	0	38.503	364580000	41
Q96AT9;Q2QD12	Ribulose-phosphate 3-epimerase	RPE	21.4121	21.4688	21.3511	21.2783	21.5914	21.6419		0.322231	0.0932248	3	3	3	26.3	26.3	26.3	24.927	0	16.706	44054000	27
Q96B97	SH3 domain-containing kinase-binding protein 1	SH3KBP1	21.9838	21.6503	22.4948	22.3	22.4403	NaN		0.416149	0.327174	8	8	8	21.4	21.4	21.4	73.125	0	23.193	77839000	19
Q96CS3	FAS-associated factor 2	FAF2	22.5531	22.5963	22.3174	22.803	22.8745	22.7391		1.53582	0.316578	6	6	6	29.9	29.9	29.9	52.623	0	31.613	130880000	34
Q96CV9	Optineurin	OPTN	21.5508	NaN	21.5844	22.0515	22.1348	21.8355	+	1.49394	0.439691	9	9	9	24.6	24.6	24.6	65.921	0	59.687	62770000	28
Q96CW1	AP-2 complex subunit mu	AP2M1	21.8808	22.1316	22.5638	22.2911	22.2404	22.5363		0.303854	0.163825	6	6	6	18.9	18.9	18.9	49.654	0	23.244	89358000	26
Q96FQ6	Protein S100-A16	S100A16	25.4048	25.4149	25.1889	25.0141	25.0393	25.6744		0.153092	-0.0935478	8	8	8	66	66	66	11.801	0	133.03	1686800000	73
Q96FW1	Ubiquitin thioesterase OTUB1	OTUB1	24.0149	23.5496	23.6601	23.6337	23.54	23.4269		0.611859	-0.208002	14	14	14	53.9	53.9	53.9	31.284	0	72.105	361850000	67
Q96HC4	PDZ and LIM domain protein 5	PDLIM5	22.9992	22.9553	22.9629	22.8456	22.8577	22.9277		1.52285	-0.0954933	18	18	18	42.4	42.4	42.4	63.944	0	82.275	306410000	64
Q96HE7;Q86YB8	ERO1-like protein alpha	ERO1L	24.9174	24.803	24.9519	24.8231	24.9232	24.7982		0.291693	-0.0425625	23	23	23	62.4	62.4	62.4	54.392	0	288.09	983030000	109
Q96I24	Far upstream element-binding protein 3	FUBP3	NaN	22.7904	22.1683	22.5862	22.4261	22.6642		0.113341	0.0795091	7	6	6	22.4	20.5	20.5	61.64	0	21.494	64583000	14
Q96I99	Succinyl-CoA ligase [GDP-forming] subunit beta, mitochondrial	SUCLG2	21.9706	22.0481	21.8248	21.7415	21.7798	21.8255		1.11496	-0.165524	9	9	9	28.5	28.5	28.5	46.51	0	25.454	89578000	28
Q96IU4	Alpha/beta hydrolase domain-containing protein 14B	ABHD14B	23.5153	23.1742	23.6875	23.508	23.2903	23.5453		0.0218642	-0.0111726	7	7	7	51.9	51.9	51.9	22.345	0	40.289	197090000	19
Q96IZ0	PRKC apoptosis WT1 regulator protein	PAWR	21.6895	21.8418	21.7666	21.1525	21.5327	22.079		0.260038	-0.177869	4	4	4	22.6	22.6	22.6	36.567	0	19.517	50619000	21
Q96JY6	PDZ and LIM domain protein 2	PDLIM2	22.0098	21.4785	22.0561	22.0171	22.0672	21.7428		0.168586	0.094209	6	6	6	23.3	23.3	23.3	37.458	0	27.565	78214000	30
Q96KP4	Cytosolic non-specific dipeptidase	CNDP2	23.7161	23.535	23.5418	23.3928	23.4957	23.6307		0.429364	-0.0912329	19	19	19	61.9	61.9	61.9	52.878	0	140.56	411940000	83
Q96LJ7	Dehydrogenase/reductase SDR family member 1	DHRS1	22.1214	21.9378	22.2229	NaN	22.7796	23.1903	+	1.75433	0.89086	9	9	9	48.9	48.9	48.9	33.909	0	64.743	115510000	28
Q96PK6	RNA-binding protein 14	RBM14	21.5322	NaN	21.4115	21.5244	21.6114	21.1882		0.0599733	-0.0304893	4	4	4	9.4	9.4	9.4	69.491	0	39.072	32655000	17
Q96QK1	Vacuolar protein sorting-associated protein 35	VPS35	24.0633	23.9825	24.2869	23.9706	23.9398	23.7709		0.920653	-0.217134	20	20	20	33.8	33.8	33.8	91.706	0	111.27	483170000	92
Q96T51	RUN and FYVE domain-containing protein 1	RUFY1	21.9186	NaN	21.6221	21.6643	21.4921	21.5923		0.621397	-0.187429	4	4	4	10.2	10.2	10.2	79.817	0	22.582	36676000	20
Q96TA1	Niban-like protein 1	FAM129B	23.8178	24.3981	23.9278	24.223	23.799	23.8942		0.1266	-0.0758203	20	20	20	51.5	51.5	51.5	84.137	0	153.26	572840000	86
Q99426	Tubulin-folding cofactor B	TBCB	22.238	22.3672	22.3236	22.5616	22.699	22.5995	+	2.28929	0.31039	5	5	5	23.4	23.4	23.4	27.325	0	27.695	79521000	14
Q99439	Calponin-2	CNN2	24.4308	24.4394	24.4931	24.5327	24.4554	24.5634		0.768502	0.062713	17	17	16	71.8	71.8	71.8	33.697	0	190.12	796400000	90
Q99460	26S proteasome non-ATPase regulatory subunit 1	PSMD1	23.9364	23.6175	23.768	24.1068	23.9048	23.8868		0.761966	0.192146	28	28	28	48.2	48.2	48.2	105.84	0	153.33	488760000	99
Q99497	Protein deglycase DJ-1	PARK7	25.5983	25.4714	25.5268	25.0787	25.4876	25.6148		0.346191	-0.138477	15	15	15	85.7	85.7	85.7	19.891	0	264.51	1443000000	95
Q99536	Synaptic vesicle membrane protein VAT-1 homolog	VAT1	25.8414	26.0144	25.7253	25.8553	25.8173	25.7792		0.189872	-0.0430698	18	18	18	67.2	67.2	67.2	41.92	0	167.79	1263000000	91
Q99584	Protein S100-A13	S100A13	22.8214	22.8964	22.9855	23.5212	23.3541	23.5456	+	2.76587	0.572517	7	7	7	48	48	48	11.471	0	79.372	168930000	28
Q99613;B5ME19	Eukaryotic translation initiation factor 3 subunit C;Eukaryotic translation initiation factor 3 subunit C-like protein	EIF3C;EIF3CL	22.9229	22.9346	22.5511	22.9114	22.5049	22.6718		0.244671	-0.106849	16	16	16	23.7	23.7	23.7	105.34	0	56.784	181500000	60
Q99623	Prohibitin-2	PHB2	24.1352	24.3956	24.4678	24.288	24.2025	24.2666		0.315841	-0.0804583	13	13	13	50.5	50.5	50.5	33.296	0	78.361	533780000	51
Q99714	3-hydroxyacyl-CoA dehydrogenase type-2	HSD17B10	23.5369	23.5241	23.4951	23.2874	23.2527	23.4574		1.35088	-0.186192	11	11	11	70.9	70.9	70.9	26.923	0	109.22	388620000	68
Q99729	Heterogeneous nuclear ribonucleoprotein A/B	HNRNPAB	22.2104	22.0405	22.552	22.4613	22.5207	22.3238		0.446786	0.167625	4	4	4	21.7	21.7	21.7	36.224	0	11.683	91996000	24
Q99733	Nucleosome assembly protein 1-like 4	NAP1L4	22.8843	22.8151	23.0474	23.2175	23.2165	23.1427		1.71186	0.276625	12	12	10	41.1	41.1	38.1	42.823	0	89.04	198900000	39
Q99798	Aconitate hydratase, mitochondrial	ACO2	24.3695	24.4921	24.3374	24.2703	24.3687	24.3617		0.509697	-0.0661074	22	22	22	48.2	48.2	48.2	85.424	0	156.79	708140000	81
Q99829	Copine-1	CPNE1	23.314	23.1106	23.2939	22.7138	23.0828	22.8713		1.31243	-0.350173	9	9	9	32.2	32.2	32.2	59.058	0	83.571	117810000	19
Q99832	T-complex protein 1 subunit eta	CCT7	24.5652	24.6384	24.5058	24.551	24.4392	24.4306		0.816498	-0.0961997	28	28	28	69.4	69.4	69.4	59.366	0	247.54	911440000	112
Q9BPW8	Protein NipSnap homolog 1	NIPSNAP1	24.4947	24.4764	24.6574	24.0636	24.1412	24.277	+	1.96747	-0.382266	5	5	5	28.9	28.9	28.9	33.31	0	70.101	201710000	21
Q9BPX5	Actin-related protein 2/3 complex subunit 5-like protein	ARPC5L	23.5885	23.4805	23.5309	23.5536	23.3098	23.824		0.0669861	0.0291392	4	4	4	56.2	56.2	56.2	16.941	0	68.235	150850000	28
Q9BQA1	Methylosome protein 50	WDR77	22.6312	22.7128	22.7528	22.689	22.9356	22.5935		0.13847	0.04046	7	7	7	38.9	38.9	38.9	36.724	0	29.145	97247000	35
Q9BQE3	Tubulin alpha-1C chain	TUBA1C	25.9216	25.861	25.8695	25.9726	25.4748	25.427		0.670281	-0.259202	34	2	2	79.7	9.1	9.1	49.895	0	42.888	545310000	29
Q9BQL6	Fermitin family homolog 1	FERMT1	23.1954	22.8826	23.27	23.4871	23.6869	23.4863	+	1.48817	0.437455	17	17	17	36	36	36	77.436	0	80.973	349870000	76
Q9BR76	Coronin-1B	CORO1B	23.7039	23.7427	23.9056	24.3496	23.9839	24.1881		1.47525	0.389809	12	12	12	32.9	32.9	32.9	54.234	0	103.16	406200000	65
Q9BRA2	Thioredoxin domain-containing protein 17	TXNDC17	26.0183	25.7625	25.9699	26.1143	26.1792	26.2377		1.40699	0.260218	10	10	10	87.8	87.8	87.8	13.941	0	48.878	1465000000	70
Q9BS26	Endoplasmic reticulum resident protein 44	ERP44	23.3137	23.2424	23.2279	22.9504	23.2667	22.9036		0.87945	-0.221085	5	5	5	16.5	16.5	16.5	46.971	0	28.09	114270000	21
Q9BSJ8	Extended synaptotagmin-1	ESYT1	22.2468	21.5839	22.6727	23.3573	23.1979	23.029	+	1.44354	1.02693	21	21	21	26.2	26.2	26.2	122.85	0	112.25	274460000	84
Q9BST9	Rhotekin	RTKN	23.2405	23.2994	23.2831	23.3572	23.3834	23.288		0.960111	0.0685247	15	15	15	45.8	45.8	45.8	62.667	0	162.25	268190000	50
Q9BUF5	Tubulin beta-6 chain	TUBB6	24.7933	24.586	24.685	25.3691	24.949	25.191	+	1.62315	0.481565	29	20	16	83.2	63.9	55.8	49.857	0	273.03	1735100000	128
Q9BW04	Specifically androgen-regulated gene protein	SARG	24.0019	24.4151	24.3309	23.8043	23.7308	23.747	+	1.72496	-0.488593	18	18	18	47.6	47.6	47.6	63.964	0	142.35	443020000	81
Q9BWD1	Acetyl-CoA acetyltransferase, cytosolic	ACAT2	23.8163	23.9558	23.8452	23.7441	24.0259	24.2388		0.364672	0.130498	12	12	12	57.7	57.7	57.7	41.35	0	108.76	354220000	49
Q9BWM7	Sideroflexin-3	SFXN3	23.3807	23.7405	23.7099	23.5222	23.3585	23.5729		0.403787	-0.125842	9	9	8	38.9	38.9	33	35.503	0	44.654	205710000	36
Q9C0C2	182 kDa tankyrase-1-binding protein	TNKS1BP1	23.9238	23.9704	23.9761	23.6492	23.6499	23.4901	+	2.5323	-0.360371	49	49	49	48.3	48.3	48.3	181.79	0	323.31	1181400000	250
Q9H0U4;Q92928	Ras-related protein Rab-1B;Putative Ras-related protein Rab-1C	RAB1B;RAB1C	23.6909	23.5579	24.1285	24.1893	24.2385	24.2885		1.20056	0.446305	10	5	5	63.2	40.3	40.3	22.171	0	99.908	377920000	30
Q9H223	EH domain-containing protein 4	EHD4	22.4662	22.9432	22.2174	22.3455	22.2312	22.2653		0.534972	-0.261625	10	10	10	27	27	27	61.174	0	34.987	123140000	47
Q9H299	SH3 domain-binding glutamic acid-rich-like protein 3	SH3BGRL3	27.4279	27.359	27.3907	27.024	27.611	27.4883		0.0339535	-0.018074	5	5	5	67.7	67.7	67.7	10.438	0	114.94	2244600000	62
Q9H2G2	STE20-like serine/threonine-protein kinase	SLK	22.6346	22.851	22.8364	22.207	22.5305	22.4054	+	1.54513	-0.393051	10	10	10	13.2	13.2	13.2	142.69	0	38.066	94067000	28
Q9H2U2	Inorganic pyrophosphatase 2, mitochondrial	PPA2	24.356	23.4117	23.7148	23.1737	22.6174	23.4302		0.960374	-0.75374	12	12	12	53.3	53.3	53.3	37.92	0	53.455	239060000	41
Q9H3K6	BolA-like protein 2	BOLA2	23.3913	22.6366	23.1467	23.466	23.224	23.0768		0.324949	0.197416	4	4	4	61.6	61.6	61.6	10.116	0	24.533	129940000	18
Q9H4A4	Aminopeptidase B	RNPEP	23.8309	23.8648	23.8031	23.532	23.8205	23.6277		0.932395	-0.172909	20	20	20	50.6	50.6	50.6	72.595	0	151.33	441040000	88
Q9H4M9;Q9NZN3	EH domain-containing protein 1	EHD1	22.9168	22.7936	22.9146	23.0492	22.925	22.914		0.669674	0.0877476	15	15	15	51.9	51.9	51.9	60.626	0	64.006	242540000	69
Q9H6S3	Epidermal growth factor receptor kinase substrate 8-like protein 2	EPS8L2	22.8615	22.35	22.7398	22.5703	22.7788	22.5824		0.0130037	-0.00662676	13	13	13	33.3	33.3	33.3	80.62	0	63.914	171100000	52
Q9H8Y8	Golgi reassembly-stacking protein 2	GORASP2	22.1623	22.2047	22.3334	22.8341	22.0401	21.5805		0.0780509	-0.0819213	5	5	5	21	21	21	47.145	0	22.105	74908000	23
Q9H910	Hematological and neurological expressed 1-like protein	HN1L	23.7718	23.8581	23.6754	22.9785	23.5356	23.5738		0.95199	-0.405815	10	10	10	70.5	70.5	70.5	20.063	0	44.912	219880000	37
Q9HAV7	GrpE protein homolog 1, mitochondrial	GRPEL1	22.6367	22.5549	22.1638	22.5051	23.0315	22.6015		0.526678	0.26086	7	7	7	51.2	51.2	51.2	24.279	0	40.362	121750000	25
Q9HC38	Glyoxalase domain-containing protein 4	GLOD4	22.9088	22.7733	22.9935	22.6291	22.9115	22.9621		0.180071	-0.0576878	12	12	12	49.5	49.5	49.5	34.793	0	55.314	185180000	42
Q9HCY8	Protein S100-A14	S100A14	26.269	26.4456	26.3663	25.8663	25.8658	26.2485		1.25376	-0.366756	8	8	8	77.9	77.9	77.9	11.662	0	140.83	1959900000	85
Q9NP97;Q8TF09	Dynein light chain roadblock-type 1;Dynein light chain roadblock-type 2	DYNLRB1;DYNLRB2	23.1689	22.8679	22.9291	22.7258	22.5808	22.5634	+	1.59185	-0.365279	4	4	4	60.4	60.4	60.4	10.921	0	26.837	85729000	15
Q9NPJ3	Acyl-coenzyme A thioesterase 13;Acyl-coenzyme A thioesterase 13, N-terminally processed	ACOT13	22.4767	NaN	22.5528	21.8891	21.9745	22.5995		0.518684	-0.360389	3	3	3	30.7	30.7	30.7	14.96	0	16.081	73787000	17
Q9NPQ8;Q9NVN3	Synembryn-A	RIC8A	21.1573	NaN	21.3416	21.4984	21.6112	21.6086		1.5119	0.323248	9	9	9	23.7	23.7	23.7	59.709	0	32.323	48202000	21
Q9NQ88	Fructose-2,6-bisphosphatase TIGAR	TIGAR	23.185	23.0694	23.1381	23.2146	23.034	23.1192		0.0453885	-0.00823784	8	8	8	54.4	54.4	54.4	30.062	0	54.729	203210000	48
Q9NQC3	Reticulon-4	RTN4	25.4349	25.1523	25.7439	26.0082	25.7733	25.9765		1.20174	0.475629	6	6	6	10.1	10.1	10.1	129.93	0	153	1574400000	82
Q9NQR4	Omega-amidase NIT2	NIT2	24.1554	24.0459	24.237	23.8792	23.9622	24.1011		0.905731	-0.165307	12	12	12	68.1	68.1	68.1	30.608	0	92.448	333830000	66
Q9NQW7	Xaa-Pro aminopeptidase 1	XPNPEP1	22.5292	22.4626	22.4557	22.6128	23.2957	23.1533		1.20802	0.538106	12	12	12	36	36	36	69.917	0	90.987	153100000	40
Q9NR12	PDZ and LIM domain protein 7	PDLIM7	23.438	23.5759	23.6436	23.4182	23.4669	23.4838		0.688098	-0.0962054	13	13	13	49.7	49.7	49.7	49.844	0	45.162	229590000	55
Q9NR45	Sialic acid synthase	NANS	22.6995	22.8536	23.0391	23.0739	23.5513	23.0988		0.962151	0.377284	8	8	8	40.7	40.7	40.7	40.307	0	33.043	155190000	24
Q9NRX4	14 kDa phosphohistidine phosphatase	PHPT1	23.2478	23.3728	23.4676	23.7721	23.8241	23.806	+	2.58583	0.438032	4	4	4	52.8	52.8	52.8	13.832	0	32.594	202950000	29
Q9NSD9	Phenylalanine--tRNA ligase beta subunit	FARSB	22.7224	22.7708	22.6836	22.6589	22.651	22.7614		0.333006	-0.0352173	18	18	18	43.3	43.3	43.3	66.115	0	112.55	301590000	90
Q9NSE4	Isoleucine--tRNA ligase, mitochondrial	IARS2	22.9794	23.1548	23.4773	21.6779	21.7826	22.5847	+	1.68068	-1.18876	15	15	15	22.6	22.6	22.6	113.79	0	57.406	175370000	56
Q9NTK5	Obg-like ATPase 1	OLA1	23.765	23.4765	23.9459	24.0284	23.8801	23.9275		0.685266	0.216188	15	15	15	54	54	54	44.743	0	85.751	356670000	64
Q9NUQ9;Q9H0Q0	Protein FAM49B	FAM49B	22.6606	22.5857	22.5662	22.2384	22.5703	22.4737		0.794736	-0.176705	9	9	9	40.7	40.7	40.7	36.748	0	44.589	143100000	42
Q9NVA2;Q14141	Septin-11	SEPT11	23.4896	23.3477	23.5789	23.4234	23.7648	24.0684		0.637895	0.280132	8	8	7	22.8	22.8	18.4	49.398	0	77.246	228380000	36
Q9NVJ2	ADP-ribosylation factor-like protein 8B	ARL8B	24.577	24.3848	24.5323	24.3513	24.1759	24.1137		1.43981	-0.284394	8	8	3	45.7	45.7	13.4	21.539	0	53.917	417280000	41
Q9NVS9	Pyridoxine-5-phosphate oxidase	PNPO	22.5214	22.5888	22.2807	NaN	22.4221	22.4512		0.0766693	-0.0269785	5	5	5	32.6	32.6	32.6	29.988	0	16.827	77198000	22
Q9NX46	Poly(ADP-ribose) glycohydrolase ARH3	ADPRHL2	21.5333	21.7741	21.7065	21.455	21.4746	21.3973		1.41477	-0.22901	5	5	5	18.5	18.5	18.5	38.946	0	13.47	51114000	20
Q9NY33	Dipeptidyl peptidase 3	DPP3	23.6971	23.6249	23.7969	23.3395	23.5387	23.5766		1.17143	-0.221374	15	15	15	36.4	36.4	36.4	82.588	0	98.803	272640000	62
Q9NYL9	Tropomodulin-3	TMOD3	23.3711	23.2058	23.3778	23.635	23.2112	23.1628		0.0384013	0.0181224	11	11	11	48.9	48.9	48.9	39.594	0	53.193	287920000	54
Q9NZ01	Very-long-chain enoyl-CoA reductase	TECR	24.1164	23.8239	24.3473	24.2136	23.8676	24.6577		0.212926	0.150466	4	4	4	12.7	12.7	12.7	36.034	0	25.507	261800000	26
Q9NZM1;O75923;REV__P24752	Myoferlin	MYOF	23.9596	23.8754	24.019	24.1628	23.9463	23.8854		0.190847	0.0468032	81	81	81	50.5	50.5	50.5	234.71	0	323.31	1859900000	350
Q9NZN4	EH domain-containing protein 2	EHD2	22.7599	22.693	22.4586	22.6958	22.6844	22.3813		0.133723	-0.0499738	13	13	13	44.6	44.6	44.6	61.161	0	56.055	166820000	46
Q9NZT1	Calmodulin-like protein 5	CALML5	23.1221	23.021	23.2887	23.3094	23.5483	23.6664		1.30382	0.364086	6	6	6	53.4	53.4	53.4	15.892	0	42.066	220580000	33
Q9P0L0	Vesicle-associated membrane protein-associated protein A	VAPA	23.0211	23.3337	23.2693	23.3811	23.3828	23.6885		0.923281	0.276123	10	10	9	56.6	56.6	56.6	27.893	0	77.827	231470000	40
Q9P2E9;Q8N4C6	Ribosome-binding protein 1	RRBP1	23.0416	23.1396	23.1652	23.3529	23.5062	23.295		1.66891	0.269208	39	39	39	36.3	36.3	36.3	152.45	0	261.09	726960000	146
Q9P2J5	Leucine--tRNA ligase, cytoplasmic	LARS	22.3578	22.077	21.9924	22.1018	21.99	22.2612		0.06345	-0.024751	15	15	15	23.3	23.3	23.3	134.46	0	78.808	107170000	36
Q9P2T1	GMP reductase 2	GMPR2	22.8381	22.9637	21.947	NaN	22.8595	23.6562		0.558173	0.674928	4	4	4	19.8	19.8	19.8	37.874	0	20.583	99516000	17
Q9UBI6	Guanine nucleotide-binding protein G(I)/G(S)/G(O) subunit gamma-12	GNG12	23.6942	23.6438	23.4488	23.711	23.6841	23.5331		0.194306	0.0471236	2	2	2	45.8	45.8	45.8	8.0061	0	9.0958	163300000	19
Q9UBQ0	Vacuolar protein sorting-associated protein 29	VPS29	23.5975	NaN	23.1788	23.7355	23.1994	23.3112		0.0343641	0.0272074	5	5	5	39	39	39	20.505	0	35.659	131460000	29
Q9UBQ7	Glyoxylate reductase/hydroxypyruvate reductase	GRHPR	23.7951	23.7738	23.626	23.9328	23.7401	23.8538		0.647223	0.110565	9	9	9	50	50	50	35.668	0	67.08	301220000	41
Q9UGI8	Testin	TES	23.3566	23.2903	23.3009	23.6256	23.543	23.61	+	2.97543	0.276915	21	21	21	69.6	69.6	69.6	47.996	0	146.17	548020000	94
Q9UHB6;Q9BT23	LIM domain and actin-binding protein 1	LIMA1	25.5342	25.6623	25.5166	25.429	25.401	25.2193		1.29394	-0.221332	45	45	45	65.5	65.5	65.5	85.225	0	299.39	2955100000	265
Q9UHD8	Septin-9	SEPT9	23.7747	23.425	23.5492	23.6622	23.7112	23.7342		0.499851	0.119602	26	26	26	59.6	59.6	59.6	65.401	0	247.19	839110000	150
Q9UHD9	Ubiquilin-2	UBQLN2	22.5217	23.4064	22.695	22.393	22.7159	23.1844		0.112234	-0.10995	4	4	2	9.8	9.8	5.8	65.695	0	19.001	76598000	19
Q9UHG3	Prenylcysteine oxidase 1	PCYOX1	23.135	22.7828	22.976	23.018	22.772	NaN		0.159013	-0.0695963	6	6	6	20.4	20.4	20.4	56.639	0	31.832	78540000	21
Q9UHQ9	NADH-cytochrome b5 reductase 1	CYB5R1	24.0736	24.4772	24.0574	23.4735	23.5574	23.4399	+	2.13401	-0.712479	17	17	17	64.9	64.9	64.9	34.094	0	162.76	422950000	69
Q9UHV9	Prefoldin subunit 2	PFDN2	22.4047	21.7978	22.1884	NaN	22.2749	22.5581		0.469472	0.28616	3	3	3	29.9	29.9	29.9	16.648	0	20.262	72236000	19
Q9UHY7	Enolase-phosphatase E1	ENOPH1	21.4688	21.1157	21.4306	21.2099	21.1531	NaN		0.441978	-0.15683	3	3	3	18.4	18.4	18.4	28.932	0	7.8518	28645000	15
Q9UIV8	Serpin B13	SERPINB13	23.6274	23.772	23.1999	21.3694	NaN	21.596	+	2.48693	-2.05047	13	13	13	40.4	40.4	40.4	44.276	0	34.224	120850000	34
Q9UJ70	N-acetyl-D-glucosamine kinase	NAGK	22.6614	22.6374	22.4654	23.0792	22.9748	22.745		1.38258	0.344892	8	8	8	35.2	35.2	35.2	37.375	0	26.977	120750000	33
Q9UJU6	Drebrin-like protein	DBNL	23.1715	23.2037	23.1654	23.4556	23.3671	23.6221		1.78557	0.301365	12	12	12	36.7	36.7	36.7	48.207	0	74.996	421650000	75
Q9UJW0	Dynactin subunit 4	DCTN4	21.5498	21.7273	22.1809	21.9833	22.2374	21.7982		0.340622	0.186928	5	5	5	21.3	21.3	21.3	52.337	0	31.484	60735000	27
Q9UJZ1	Stomatin-like protein 2, mitochondrial	STOML2	23.1378	22.6188	22.5467	22.6754	22.699	22.8564		0.0422922	-0.024161	12	12	12	60.7	60.7	60.7	38.534	0	57.457	195380000	55
Q9UK22	F-box only protein 2	FBXO2	23.611	23.3919	23.4093	23.696	23.5936	23.742		1.17136	0.206481	8	8	8	30.7	30.7	30.7	33.327	0	35.22	394390000	49
Q9UK41	Vacuolar protein sorting-associated protein 28 homolog	VPS28	22.3254	22.419	NaN	22.6838	22.5027	22.5805		1.18523	0.216845	3	3	3	24.4	24.4	24.4	25.425	0	25.975	73854000	20
Q9UK76	Hematological and neurological expressed 1 protein;Hematological and neurological expressed 1 protein, N-terminally processed	HN1	25.1876	25.0945	25.1784	24.6395	NaN	25.2608		0.346884	-0.203376	3	3	3	37.7	37.7	37.7	16.014	0	39.118	370200000	18
Q9UKY7	Protein CDV3 homolog	CDV3	23.1979	23.1792	23.3566	23.1305	23.3385	23.4769		0.24181	0.0706971	3	3	3	40.3	40.3	40.3	27.335	0	62.49	170270000	45
Q9UL25	Ras-related protein Rab-21	RAB21	21.4938	21.8157	21.5726	22.239	21.8868	21.8429		1.07479	0.362223	3	3	3	17.3	17.3	17.3	24.347	0	13.847	53354000	17
Q9UL46	Proteasome activator complex subunit 2	PSME2	24.2502	24.4012	24.3665	23.7351	24.2017	23.9341		1.25755	-0.382326	6	6	6	40.2	40.2	40.2	27.401	0	98.346	379360000	42
Q9ULC4	Malignant T-cell-amplified sequence 1	MCTS1	22.6513	22.2001	22.4255	22.3736	22.3319	22.5971		0.0185023	0.00857417	6	6	6	54.7	54.7	54.7	20.555	0	34.869	99821000	28
Q9ULV4;Q6QEF8	Coronin-1C	CORO1C	24.5441	24.5284	24.6469	24.6617	24.6761	24.7239		1.28535	0.114129	17	17	17	41.4	41.4	41.4	53.248	0	146.07	990180000	90
Q9UM54	Unconventional myosin-VI	MYO6	22.5249	22.0844	22.3342	22.564	22.2523	22.3464		0.176081	0.0730673	21	21	21	23.8	23.8	23.8	149.69	0	122.82	152400000	52
Q9UMD9	Collagen alpha-1(XVII) chain;120 kDa linear IgA disease antigen;97 kDa linear IgA disease antigen	COL17A1	23.7671	23.5541	23.8818	24.4466	24.5132	24.3659	+	2.59722	0.707577	21	21	21	19.8	19.8	19.8	150.42	0	132.4	629260000	58
Q9UN86	Ras GTPase-activating protein-binding protein 2	G3BP2	21.9843	NaN	22.0517	21.8992	22.0483	21.8158		0.436006	-0.0969003	6	4	4	15.6	12.9	12.9	54.12	0	15.463	56303000	11
Q9UNH7;Q86XE0	Sorting nexin-6;Sorting nexin-6, N-terminally processed	SNX6	23.0605	23.1868	22.64	22.9963	23.0068	23.2336		0.25329	0.116464	7	7	7	27.3	27.3	27.3	46.648	0	43.254	172190000	30
Q9UNM6	26S proteasome non-ATPase regulatory subunit 13	PSMD13	23.0485	23.0682	23.5312	23.4914	23.2549	23.1445		0.161812	0.0809555	10	10	10	32.7	32.7	32.7	42.945	0	65.449	181290000	38
Q9UNX3;P61254	60S ribosomal protein L26-like 1;60S ribosomal protein L26	RPL26L1;RPL26	24.1278	24.5252	23.873	24.2266	24.0533	24.3899		0.0792839	0.0479304	8	8	8	45.5	45.5	45.5	17.256	0	22.693	350660000	26
Q9UNZ2	NSFL1 cofactor p47	NSFL1C	23.449	23.7917	23.3087	23.1009	23.4	23.749		0.158683	-0.09983	9	9	9	34.9	34.9	34.9	40.572	0	70.85	211470000	31
Q9UPN3	Microtubule-actin cross-linking factor 1, isoforms 1/2/3/5	MACF1	25.7804	25.7854	25.8653	25.8655	25.7986	25.7581		0.0236719	-0.0029513	93	92	89	18.6	18.5	17.9	838.3	0	323.31	1313200000	262
Q9UQ80	Proliferation-associated protein 2G4	PA2G4	25.0563	24.8103	24.8656	24.6875	24.5768	24.6055		1.6136	-0.28749	21	21	21	59.1	59.1	59.1	43.786	0	130.4	703420000	111
Q9Y224	UPF0568 protein C14orf166	C14orf166	22.9043	22.71	22.8479	23.1179	22.8585	23.1328		0.951241	0.215707	8	8	8	48.8	48.8	48.8	28.068	0	42.07	129420000	26
Q9Y230	RuvB-like 2	RUVBL2	23.0631	23.06	23.0209	22.8817	22.6777	22.8781		1.57436	-0.235527	12	12	12	32.6	32.6	32.6	51.156	0	46.012	144660000	39
Q9Y262	Eukaryotic translation initiation factor 3 subunit L	EIF3L	24.3835	24.0674	23.5614	24.6755	24.5414	24.0132		0.576989	0.405938	12	12	12	25.7	25.7	25.7	66.726	0	49.53	218190000	33
Q9Y263	Phospholipase A-2-activating protein	PLAA	21.1607	21.2229	21.0697	21.1729	NaN	21.2977		0.471905	0.0841885	7	7	7	13.2	13.2	13.2	87.156	0	26.33	38293000	25
Q9Y265	RuvB-like 1	RUVBL1	23.6761	23.4629	23.3109	23.4548	23.0467	23.0863		0.791566	-0.287361	15	15	15	49.8	49.8	49.8	50.227	0	69.989	273000000	61
Q9Y285	Phenylalanine--tRNA ligase alpha subunit	FARSA	22.9761	22.9812	23.1657	22.8147	22.5475	22.9028		1.08707	-0.285974	12	12	12	40.9	40.9	40.9	57.563	0	104.05	185550000	44
Q9Y2Q3	Glutathione S-transferase kappa 1	GSTK1	23.6332	24.0765	23.3269	23.7233	23.2054	23.1241		0.498402	-0.327964	8	8	8	40.3	40.3	40.3	25.497	0	46.945	188940000	34
Q9Y2V2	Calcium-regulated heat stable protein 1	CARHSP1	23.1268	22.6826	23.1814	23.6457	23.3477	23.206		0.921241	0.402899	5	5	5	68.7	68.7	68.7	15.892	0	22.936	188730000	34
Q9Y2X3	Nucleolar protein 58	NOP58	21.7093	21.0897	NaN	21.7124	21.2716	21.3026		0.03298	0.0293973	8	8	8	21.9	21.9	21.9	59.578	0	18.884	37910000	20
Q9Y305	Acyl-coenzyme A thioesterase 9, mitochondrial	ACOT9	23.3406	23.2204	22.71	23.1225	22.5891	23.1064		0.226397	-0.150988	14	14	14	40.8	40.8	40.8	49.901	0	70.336	152100000	48
Q9Y394	Dehydrogenase/reductase SDR family member 7	DHRS7	23.0799	22.4925	23.0539	23.076	22.8463	23.0092		0.191701	0.101763	6	6	6	29.2	29.2	29.2	38.298	0	38.851	139890000	23
Q9Y3A5	Ribosome maturation protein SBDS	SBDS	22.959	22.9821	22.7291	23.0734	23.0932	22.8781		0.517073	0.124848	6	6	6	36	36	36	28.763	0	53.34	152720000	32
Q9Y3E5	Peptidyl-tRNA hydrolase 2, mitochondrial	PTRH2	21.8759	21.611	21.9343	22.0522	21.8798	21.5011		0.00683805	0.00397364	4	4	4	45.3	45.3	45.3	19.193	0	18.252	52724000	25
Q9Y3F4	Serine-threonine kinase receptor-associated protein	STRAP	23.2396	23.1663	23.202	23.5091	23.5247	23.5537	+	3.71162	0.326501	15	15	15	66	66	66	38.438	0	85.191	315720000	58
Q9Y3I0	tRNA-splicing ligase RtcB homolog	RTCB	22.6808	23.0119	22.6585	22.7964	22.5431	22.5948		0.431105	-0.139006	12	12	12	33.9	33.9	33.9	55.21	0	47.391	181560000	47
Q9Y446	Plakophilin-3	PKP3	23.3603	23.3608	23.1415	23.4085	23.4892	23.2234		0.330625	0.0861683	24	24	24	49.6	49.6	49.6	87.081	0	100.55	355560000	88
Q9Y490;Q9Y4G6	Talin-1	TLN1	24.1452	24.0681	24.136	24.4931	24.4081	24.3637	+	2.60491	0.305228	77	77	77	48.7	48.7	48.7	269.76	0	323.31	2079500000	341
Q9Y4I1;Q9ULV0;Q9NQX4	Unconventional myosin-Va	MYO5A	21.2016	21.4964	21.6143	21.3315	NaN	21.3316		0.258304	-0.105918	10	10	10	7.7	7.7	7.7	215.4	0	28.984	45678000	22
Q9Y4L1	Hypoxia up-regulated protein 1	HYOU1	22.3371	22.5281	22.668	23.2389	22.9206	22.9195	+	1.64263	0.515279	14	14	14	24.4	24.4	24.4	111.33	0	69.392	183580000	44
Q9Y570	Protein phosphatase methylesterase 1	PPME1	22.2103	21.6533	21.8847	22.2906	22.376	22.4588		1.27648	0.459034	8	8	8	38.1	38.1	38.1	42.315	0	41.586	71976000	19
Q9Y624	Junctional adhesion molecule A	F11R	22.4248	22.3493	22.2566	21.7973	22.3017	22.4162		0.365844	-0.17181	6	6	6	38.8	38.8	38.8	32.583	0	47.257	83249000	34
Q9Y678	Coatomer subunit gamma-1	COPG1	22.1871	21.1504	22.139	23.3044	23.1998	23.1184	+	1.80666	1.38199	18	18	16	34.2	34.2	30.9	97.717	0	94.768	269250000	56
Q9Y696	Chloride intracellular channel protein 4	CLIC4	24.4763	24.0195	24.4535	24.5294	24.4116	24.7093		0.609446	0.233667	19	19	19	79.8	79.8	79.8	28.772	0	209.96	858420000	110
Q9Y6E0;O00506	Serine/threonine-protein kinase 24;Serine/threonine-protein kinase 24 36 kDa subunit;Serine/threonine-protein kinase 24 12 kDa subunit	STK24	22.6986	22.7077	22.8274	22.5199	22.7158	NaN		0.591534	-0.126722	7	7	4	22.3	22.3	14.7	49.307	0	34.505	71623000	22
Q9Y6K5	2-5-oligoadenylate synthase 3	OAS3	22.6398	22.319	22.7455	21.7909	NaN	21.789	+	1.73959	-0.778148	10	10	10	16.1	16.1	16.1	121.17	0	31.874	63779000	31
Q9Y6M1;Q9NZI8	Insulin-like growth factor 2 mRNA-binding protein 2	IGF2BP2	22.7916	22.4058	22.6192	22.7453	22.446	22.6511		0.0201248	0.00860023	8	8	7	20.7	20.7	18.5	66.121	0	38.182	110050000	30
Q9Y6N5	Sulfide:quinone oxidoreductase, mitochondrial	SQRDL	25.3161	25.3697	25.2913	25.2411	25.1206	25.454		0.207764	-0.053798	24	24	24	60.9	60.9	60.9	49.96	0	178.44	1631400000	141

## Sheet: t-test HaCaT 24h
Protein IDs	Protein names	Gene names	log(LFQ_control_1)	log(LFQ_control_2)	log(LFQ_control_3)	log(LFQ_control_4)	log(LFQ_control_5)	log(LFQ_UVA_1)	log(LFQ_UVA_2)	log(LFQ_UVA_3)	log(LFQ_UVA_4)	log(LFQ_UVA_5)	Student's T-test Significant Control_UVA	-Log Student's T-test corrected p-value Control_UVA	Log Fold Change UVA_Control	Peptides	Razor + unique peptides	Unique peptides	Sequence coverage [%]	Unique + razor sequence coverage [%]	Unique sequence coverage [%]	Mol. weight [kDa]	Q-value	Score	Intensity	MS/MS count
E9PAV3;Q13765;Q9BZK3	Nascent polypeptide-associated complex subunit alpha, muscle-specific form;Nascent polypeptide-associated complex subunit alpha	NACA	27.0267	27.0069	26.8952	27.3452	27.1377	26.96	26.9263	26.5633	27.2274	26.9254		0.603388	-0.161856	8	8	8	3.6	3.6	3.6	205.42	0	178.52	7536800000	150
O00148	ATP-dependent RNA helicase DDX39A	DDX39A	25.3175	25.4673	25.2996	25.3155	25.274	25.3224	NaN	25.2745	NaN	25.22		0.584454	-0.0624471	22	8	8	54.3	28.1	28.1	49.129	0	43.737	903190000	48
O00151	PDZ and LIM domain protein 1	PDLIM1	28.0301	27.8868	27.936	28.1666	27.9902	27.7676	27.7119	27.8749	27.9507	27.8403		1.58803	-0.172881	21	21	21	85.7	85.7	85.7	36.071	0	323.31	19365000000	400
O00154	Cytosolic acyl coenzyme A thioester hydrolase	ACOT7	25.2238	25.2098	25.3345	25.2222	25.16	25.3916	25.2781	25.341	25.3528	25.295		1.69669	0.1016	13	13	13	39.5	39.5	39.5	41.796	0	73.073	1994100000	102
O00159	Unconventional myosin-Ic	MYO1C	24.1655	24.4381	24.4613	23.6389	24.2935	23.9937	24.2752	24.858	22.5535	24.3535		0.182834	-0.192676	28	28	28	33.3	33.3	33.3	121.68	0	114.62	852910000	96
O00170	AH receptor-interacting protein	AIP	23.7106	23.3257	23.5156	23.5326	23.4551	24.1605	23.9435	23.9647	23.9152	23.8843	+	3.43657	0.465718	11	11	11	47.3	47.3	47.3	37.636	0	55.483	543240000	39
O00193	Small acidic protein	SMAP	25.4708	25.2446	24.9054	25.6481	25.4154	25.3653	25.6282	25.3708	25.4031	25.3559		0.270722	0.0877586	4	4	4	25.7	25.7	25.7	20.332	0	57.79	857240000	56
O00231	26S proteasome non-ATPase regulatory subunit 11	PSMD11	24.671	24.7628	24.5489	24.7818	24.7314	24.8169	24.8656	25.0005	24.4927	24.7253		0.381274	0.0810246	23	23	23	64.5	64.5	64.5	47.463	0	106.14	2368900000	138
O00232	26S proteasome non-ATPase regulatory subunit 12	PSMD12	23.9843	24.043	24.135	24.027	23.9346	24.3182	24.1899	24.2749	23.8505	24.3006		0.920938	0.162008	14	14	14	37.1	37.1	37.1	52.904	0	63.115	699190000	81
O00233	26S proteasome non-ATPase regulatory subunit 9	PSMD9	23.7596	23.8581	23.6097	23.8202	23.6081	23.7801	23.7262	23.8018	24.1479	23.8375		0.701562	0.127551	7	7	7	35.9	35.9	35.9	24.682	0	27.257	569220000	43
O00267	Transcription elongation factor SPT5	SUPT5H	23.0398	23.0389	23.2206	23.0692	23.3163	23.2835	23.5261	23.4919	23.5718	23.6642	+	2.63697	0.370547	12	12	12	18.2	18.2	18.2	121	0	54.305	268230000	48
O00273	DNA fragmentation factor subunit alpha	DFFA	23.6787	23.3546	23.3437	23.6571	23.5333	23.8717	23.797	NaN	23.9088	NaN	+	1.89917	0.345686	9	9	9	38.4	38.4	38.4	36.521	0	41.143	386160000	54
O00299	Chloride intracellular channel protein 1	CLIC1	26.8381	26.9157	26.9237	26.7925	26.8896	26.8993	26.8737	27.1058	26.8255	26.9659		0.541302	0.0621319	17	17	17	78.4	78.4	78.4	26.922	0	224.12	10492000000	329
O00303	Eukaryotic translation initiation factor 3 subunit F	EIF3F	24.9933	25.1269	24.9655	25.3109	25.1595	25.1885	25.1496	25.1711	24.9848	25.0547		0.00679467	-0.00147362	11	11	11	39.8	39.8	39.8	37.563	0	114.87	1422800000	84
O00410;O60518	Importin-5	IPO5	24.681	24.7709	24.7327	24.4687	24.6717	25.3821	25.2337	25.3412	24.9749	25.1024	+	3.44049	0.541863	39	39	39	54.1	54.1	54.1	123.63	0	323.31	3405300000	275
O00425	Insulin-like growth factor 2 mRNA-binding protein 3	IGF2BP3	23.3498	23.8268	23.9401	23.7513	23.9727	23.7032	23.2835	23.9586	23.5342	23.6679		0.394179	-0.138657	12	12	11	30.2	30.2	28	63.704	0	63.877	591130000	56
O00429	Dynamin-1-like protein	DNM1L	23.8469	23.6432	23.7974	23.8029	24.0058	23.6256	23.532	23.8379	23.5605	23.6346		1.29307	-0.181157	26	26	26	49.3	49.3	49.3	81.876	0	226.7	1532600000	153
O00487	26S proteasome non-ATPase regulatory subunit 14	PSMD14	25.38	25.307	25.3279	25.3477	25.2634	25.1198	25.1499	25.1629	25.0495	25.0318	+	3.84285	-0.222425	10	10	10	67.7	67.7	67.7	34.577	0	68.596	1519900000	67
O00505	Importin subunit alpha-4	KPNA3	25.2146	25.161	25.1817	24.9557	25.0554	25.0599	24.9411	25.1686	24.868	24.9873		0.796606	-0.108695	10	10	7	27.8	27.8	22.1	57.81	0	73.761	929390000	74
O00515	Ladinin-1	LAD1	24.774	24.746	24.6457	24.8853	24.8255	24.6378	24.8173	24.5074	24.9445	24.8665		0.0844304	-0.0206085	24	24	24	48.7	48.7	48.7	57.13	0	182.17	2958300000	246
O00541	Pescadillo homolog	PES1	24.0984	23.9762	24.1417	23.6514	24.11	24.1305	23.7765	24.3768	23.6369	23.7089		0.162035	-0.0696701	16	16	16	31.5	31.5	31.5	68.002	0	59.657	670650000	65
O00560	Syntenin-1	SDCBP	NaN	22.6196	21.8894	22.4349	NaN	22.7133	22.6498	22.544	22.3967	23.1303		0.807722	0.372217	7	7	7	39.6	39.6	39.6	32.444	0	20.676	130070000	24
O00566	U3 small nucleolar ribonucleoprotein protein MPP10	MPHOSPH10	23.324	23.1926	23.1911	23.4192	23.4139	23.4377	23.478	23.2724	23.4185	23.4849		0.918433	0.110167	9	9	9	21.7	21.7	21.7	78.863	0	30.522	284900000	42
O00567	Nucleolar protein 56	NOP56	24.1226	24.4133	24.106	24.0387	24.0214	24.0493	24.1966	24.4394	23.87	24.0632		0.0500994	-0.0166996	19	19	19	46.5	46.5	46.5	66.049	0	95.646	1313400000	131
O00571;O15523;Q9NQI0	ATP-dependent RNA helicase DDX3X;ATP-dependent RNA helicase DDX3Y	DDX3X;DDX3Y	26.3704	26.3285	26.2251	26.3692	26.3234	26.2496	26.145	26.1427	26.0057	26.0901		2.47356	-0.196683	40	40	39	67.5	67.5	65.9	73.243	0	289.87	6222600000	292
O00625	Pirin	PIR	25.204	25.1422	24.9428	25.2498	25.263	25.1325	24.8685	24.6666	24.7441	24.5207	+	1.86808	-0.373896	10	10	10	60.3	60.3	60.3	32.113	0	92.921	1441500000	66
O00629	Importin subunit alpha-3	KPNA4	24.9418	24.6801	24.7946	24.8176	24.8898	25.0427	25.2468	24.9675	25.4824	25.1203	+	2.05825	0.34718	10	7	7	30.7	25	25	57.886	0	69.843	710320000	50
O00762	Ubiquitin-conjugating enzyme E2 C	UBE2C	24.5817	24.1275	24.0812	24.0138	24.0022	24.7729	24.7723	24.0965	24.4813	24.7592		1.38889	0.415168	10	10	10	76.5	76.5	76.5	19.652	0	51.817	608300000	64
O00764	Pyridoxal kinase	PDXK	24.8957	24.9764	25.2952	25.2988	25.3958	24.7964	24.7642	25.3156	25.2204	25.1836		0.332907	-0.116358	10	10	10	52.9	52.9	52.9	35.102	0	79.335	1222800000	65
O14545	TRAF-type zinc finger domain-containing protein 1	TRAFD1	23.2643	22.7123	22.348	22.1963	22.3514	22.2455	22.3775	22.6586	22.6106	22.9913		0.00328816	0.00225372	6	6	6	14.4	14.4	14.4	64.84	0	36.132	196800000	47
O14579	Coatomer subunit epsilon	COPE	24.6919	24.7511	24.6496	24.9419	24.6318	24.9716	24.719	24.657	24.771	24.7823		0.252414	0.0468967	16	16	16	76.9	76.9	76.9	34.482	0	108.16	1573800000	129
O14617	AP-3 complex subunit delta-1	AP3D1	22.8384	23.2296	23.5698	22.7658	23.3869	NaN	22.9693	23.6787	NaN	NaN		0.20273	0.165912	5	5	5	7.3	7.3	7.3	130.16	0	16.221	222680000	29
O14737	Programmed cell death protein 5	PDCD5	23.9751	24.1741	23.8446	24.4003	24.1243	24.2527	24.1834	24.025	24.2477	23.9556		0.0966104	0.0292114	5	5	5	36.8	36.8	36.8	14.285	0	43.72	625760000	34
O14744	Protein arginine N-methyltransferase 5;Protein arginine N-methyltransferase 5, N-terminally processed	PRMT5	23.8672	23.8437	23.8478	24.1258	24.0004	23.8218	23.8301	24.0429	23.8647	23.8962		0.282939	-0.0458572	16	16	16	33.9	33.9	33.9	72.683	0	67.481	975130000	94
O14745	Na(+)/H(+) exchange regulatory cofactor NHE-RF1	SLC9A3R1	25.0701	25.0916	25.2233	25.1752	24.9298	24.7251	24.8452	24.9812	24.964	25.0065		1.53725	-0.193571	14	14	14	49.2	49.2	49.2	38.868	0	136.19	1966800000	131
O14776;Q5VWI1	Transcription elongation regulator 1	TCERG1	23.7123	23.6627	23.6389	23.885	23.5383	23.7171	23.4625	23.4408	23.4372	23.4668		1.32328	-0.182569	16	16	16	18	18	18	123.9	0	38.96	798780000	68
O14818;Q8TAA3	Proteasome subunit alpha type-7	PSMA7	26.4879	26.4195	26.4556	26.7591	26.5342	26.4547	26.4514	26.4297	26.4104	26.5268		0.585839	-0.0766678	16	16	16	61.3	61.3	61.3	27.887	0	207.95	7877200000	224
O14879	Interferon-induced protein with tetratricopeptide repeats 3	IFIT3	25.0066	25.2263	22.3046	NaN	22.9639	24.6213	23.5458	23.3006	NaN	22.3209		0.193787	-0.428198	19	19	19	62	62	62	55.984	0	144.24	766120000	87
O14896	Interferon regulatory factor 6	IRF6	24.4053	24.4964	24.4352	24.52	24.7539	25.4033	25.5782	25.3002	25.3368	25.5315	+	5.40775	0.907833	17	17	17	51.4	51.4	51.4	53.129	0	118.04	2307100000	154
O14907	Tax1-binding protein 3	TAX1BP3	24.6113	24.8215	24.69	25.0056	24.7653	24.6115	24.3978	24.4786	24.9715	24.5799		0.723559	-0.170872	3	3	3	39.5	39.5	39.5	13.735	0	65.775	707300000	40
O14908	PDZ domain-containing protein GIPC1	GIPC1	23.9441	23.6869	23.7858	23.7403	23.8303	23.272	23.7306	23.2184	23.7722	23.9084		0.750844	-0.217145	11	11	11	49.8	49.8	49.8	36.049	0	86.793	557280000	63
O14929	Histone acetyltransferase type B catalytic subunit	HAT1	24.4011	24.4046	NaN	24.3305	24.0578	24.5063	24.7104	24.3842	24.2352	24.4401		0.674678	0.156745	9	9	9	32.5	32.5	32.5	49.512	0	92.927	489410000	73
P19105;O14950;P24844	Myosin regulatory light chain 12A;Myosin regulatory light chain 12B;Myosin regulatory light polypeptide 9	MYL12A;MYL12B;MYL9	26.6364	26.379	26.3825	26.7388	26.73	26.599	26.5544	26.3397	26.7064	26.5635		0.0749427	-0.020726	9	9	9	56.1	56.1	56.1	19.794	0	199.44	4591400000	169
O14974	Protein phosphatase 1 regulatory subunit 12A	PPP1R12A	23.8035	23.7012	23.8685	23.674	23.7246	23.8462	23.1705	23.9162	23.7423	23.7421		0.208227	-0.0709206	19	19	19	26.5	26.5	26.5	115.28	0	83.041	775740000	98
O14979	Heterogeneous nuclear ribonucleoprotein D-like	HNRNPDL	26.041	26.128	25.9631	26.2614	26.3291	25.9781	25.9063	25.6363	25.9423	25.7499		1.91659	-0.301917	14	13	13	31.4	29.5	29.5	46.437	0	100.89	5428500000	176
O14980	Exportin-1	XPO1	25.1307	25.1337	25.2913	25.0731	25.197	25.4366	25.2677	25.5682	25.2875	25.343		1.92164	0.21542	21	21	21	28.5	28.5	28.5	123.38	0	183.88	2191100000	174
O15027	Protein transport protein Sec16A	SEC16A	24.4838	24.5559	24.3604	24.5075	24.5768	24.5679	24.4317	24.7166	24.4052	24.7282		0.424538	0.0730545	33	33	33	27.2	27.2	27.2	251.89	0	205.63	1301600000	149
O15042	U2 snRNP-associated SURP motif-containing protein	U2SURP	23.3944	23.5025	23.4814	23.478	23.1692	23.2789	23.2467	23.5055	23.5578	23.4225		0.0110244	-0.00281715	14	14	14	24.2	24.2	24.2	118.29	0	56.786	408470000	64
O15067	Phosphoribosylformylglycinamidine synthase	PFAS	24.0984	24.3445	24.4767	24.1578	24.4817	24.15	24.0387	24.4717	23.939	24.2014		0.615222	-0.151667	30	30	30	40.1	40.1	40.1	144.73	0	199.74	1458300000	121
O15143	Actin-related protein 2/3 complex subunit 1B	ARPC1B	24.8325	24.7627	24.4881	24.4812	24.5233	24.6626	24.7555	25.0116	24.5741	24.6753		0.529704	0.118264	12	12	11	44.6	44.6	38.4	40.949	0	78.174	1531800000	99
O15144	Actin-related protein 2/3 complex subunit 2	ARPC2	24.6562	24.8282	24.822	24.7866	24.862	24.811	24.8251	24.8665	24.7676	24.7913		0.219132	0.0213116	10	10	10	42.7	42.7	42.7	34.333	0	36.594	1012500000	64
O15145	Actin-related protein 2/3 complex subunit 3	ARPC3	24.966	24.9621	24.8424	24.5423	24.711	24.7078	24.8803	24.9103	24.6574	24.7657		0.079297	-0.0204918	6	6	6	38.8	38.8	38.8	20.546	0	37.33	1252200000	66
O15160	DNA-directed RNA polymerases I and III subunit RPAC1	POLR1C	23.5089	23.823	23.3879	23.7569	23.8457	23.8038	23.4907	23.8973	NaN	23.5479		0.0536613	0.0204499	10	10	10	43.4	43.4	43.4	39.249	0	109.31	386690000	54
O15212	Prefoldin subunit 6	PFDN6	24.3926	24.678	24.4194	24.6255	24.7554	24.5667	24.5379	24.0943	24.6395	24.0576		0.670967	-0.194973	8	8	8	60.5	60.5	60.5	14.582	0	64.004	751110000	51
O15294	UDP-N-acetylglucosamine--peptide N-acetylglucosaminyltransferase 110 kDa subunit	OGT	22.8972	23.1115	23.1685	23.0042	23.3689	22.7105	22.7088	23.2313	23.2217	22.8622		0.547187	-0.163152	15	15	15	20.5	20.5	20.5	116.92	0	72.767	351460000	60
O15347	High mobility group protein B3	HMGB3	23.8958	24.017	23.8208	24.1563	23.9405	23.9199	24.012	23.8064	24.2268	24.0706		0.177855	0.0410511	10	10	10	50.5	50.5	50.5	22.98	0	41.412	1012700000	92
O15355	Protein phosphatase 1G	PPM1G	24.4786	24.5206	24.241	24.3233	24.2518	24.4181	24.2889	24.5019	24.2667	24.2963		0.0415615	-0.00870132	13	13	13	41.4	41.4	41.4	59.271	0	103.71	1178100000	125
O15371	Eukaryotic translation initiation factor 3 subunit D	EIF3D	24.917	25.0577	24.9869	24.9576	25.1138	25.0941	25.1942	25.1627	24.99	24.9779		0.682219	0.0771614	22	22	22	51.8	51.8	51.8	63.972	0	177.8	2854300000	210
O15372	Eukaryotic translation initiation factor 3 subunit H	EIF3H	25.5878	25.5366	25.5776	25.5484	25.817	25.7533	25.5074	25.413	25.4933	25.5678		0.383643	-0.0665241	16	16	16	59.9	59.9	59.9	39.93	0	83.695	2112400000	108
O15446	DNA-directed RNA polymerase I subunit RPA34	CD3EAP	22.9249	22.9542	22.979	NaN	22.8403	23.2017	23.417	23.0481	23.1096	23.2099		2.05745	0.272653	6	6	6	26.7	26.7	26.7	54.985	0	24.319	214660000	38
O15511	Actin-related protein 2/3 complex subunit 5	ARPC5	24.4629	24.362	24.2122	23.4229	24.0523	24.1327	24.0828	24.0247	24.4303	24.0621		0.0813786	0.0440498	4	4	4	52.3	52.3	52.3	16.32	0	32.637	446240000	41
O43143	Pre-mRNA-splicing factor ATP-dependent RNA helicase DHX15	DHX15	24.4661	24.6078	24.4757	24.2529	24.5677	24.4865	24.4872	24.7284	24.4047	24.3431		0.0636036	0.0159145	25	25	24	38.2	38.2	37.1	90.932	0	86.015	1686100000	137
O43172	U4/U6 small nuclear ribonucleoprotein Prp4	PRPF4	23.7918	23.7208	23.5164	23.5427	23.6004	24.1599	24.2113	23.8428	23.9873	23.8101	+	2.28435	0.367859	16	16	16	42.9	42.9	42.9	58.449	0	86.891	1229800000	142
O43175	D-3-phosphoglycerate dehydrogenase	PHGDH	26.1282	26.2482	26.2748	26.2296	26.1706	26.0016	25.9975	26.4055	26.0745	26.0766		0.600299	-0.0991432	26	26	26	58.7	58.7	58.7	56.65	0	323.31	6112000000	267
O43237	Cytoplasmic dynein 1 light intermediate chain 2	DYNC1LI2	23.9394	23.7558	23.5169	22.8307	23.5316	23.5206	23.899	23.5289	23.95	23.4287		0.295335	0.15055	14	14	13	42.7	42.7	40	54.099	0	40.376	466810000	70
O43242	26S proteasome non-ATPase regulatory subunit 3	PSMD3	25.2071	25.0604	25.2672	25.2318	25.2216	25.5111	25.3903	25.1974	25.1868	25.1006		0.435232	0.0796112	21	21	21	52.4	52.4	52.4	60.977	0	142.59	1650200000	106
O43290	U4/U6.U5 tri-snRNP-associated protein 1	SART1	23.1903	23.2477	22.8814	23.2013	22.9253	23.2484	23.1332	23.3947	23.3596	23.1348		0.927007	0.164934	18	18	18	30.1	30.1	30.1	90.254	0	59.001	530730000	90
O43324	Eukaryotic translation elongation factor 1 epsilon-1	EEF1E1	23.5043	23.2857	23.3869	23.4916	23.585	23.7536	23.739	23.4778	23.3764	23.2597		0.265431	0.0705845	4	4	4	35.1	35.1	35.1	19.81	0	19.726	355700000	33
O43390	Heterogeneous nuclear ribonucleoprotein R	HNRNPR	25.0983	25.1916	25.0184	25.3851	25.153	25.101	25.018	24.9534	24.8075	25.0281		1.35342	-0.187661	22	17	17	40	32.4	32.4	70.942	0	71.441	2195800000	144
O43396	Thioredoxin-like protein 1	TXNL1	25.3931	25.3912	25.4813	25.391	25.2513	25.3256	25.3039	25.5868	25.3941	25.3832		0.102789	0.0171738	17	17	17	66.4	66.4	66.4	32.251	0	214.17	2560000000	139
O43399	Tumor protein D54	TPD52L2	26.8075	26.7872	26.6053	26.9234	26.9869	27.0578	27.2237	26.72	27.2555	27.1042		1.20383	0.250185	14	14	14	78.6	78.6	78.6	22.237	0	272.08	3325100000	96
O43447	Peptidyl-prolyl cis-trans isomerase H	PPIH	23.6969	23.6784	23.5254	23.4257	23.9661	23.7678	23.5793	23.2869	23.5811	23.5203		0.42022	-0.111449	7	7	7	49.7	49.7	49.7	19.208	0	26.474	470560000	55
O43488;Q8NHP1;O95154	Aflatoxin B1 aldehyde reductase member 2	AKR7A2	23.6796	23.3305	23.7613	23.6498	23.6445	23.3905	23.5564	23.9105	23.4964	23.4387		0.183095	-0.0546268	6	6	6	27.3	27.3	27.3	39.589	0	36.823	354280000	30
O43583	Density-regulated protein	DENR	23.8553	23.8512	23.8349	23.179	24.1649	24.934	24.0681	23.726	24.1441	24.2133		0.908891	0.440047	6	6	6	42.4	42.4	42.4	22.092	0	26.12	435490000	55
O43598	2-deoxynucleoside 5-phosphate N-hydrolase 1	DNPH1	23.1749	22.9399	23.2628	23.8717	23.6074	NaN	23.5353	NaN	24.2396	NaN		0.740996	0.516087	6	6	6	60.3	60.3	60.3	19.108	0	41	280180000	27
O43670	BUB3-interacting and GLEBS motif-containing protein ZNF207	ZNF207	25.1745	25.0903	24.9624	25.2468	25.2943	25.4622	25.3121	25.1624	25.2919	25.1581		0.777127	0.123696	9	9	9	20.9	20.9	20.9	50.75	0	33.505	945540000	63
O43681	ATPase ASNA1	ASNA1	23.9858	23.8944	23.7302	24.1601	24.1352	24.3057	24.0602	24.115	24.2081	24.1575		1.15806	0.188157	9	9	9	39.4	39.4	39.4	38.792	0	32.109	677150000	55
O43684	Mitotic checkpoint protein BUB3	BUB3	25.5514	25.3287	25.3148	25.2851	25.2591	25.5088	25.422	25.4945	25.2927	25.3376		0.426111	0.063306	13	13	13	46.6	46.6	46.6	37.154	0	116.82	2629100000	119
O43707	Alpha-actinin-4	ACTN4	27.295	27.3629	27.3432	27.1962	27.368	27.2006	27.0962	27.4382	27.0115	27.1737		0.8592	-0.129043	60	60	38	73.1	73.1	52.4	104.85	0	323.31	27047000000	900
O43719	HIV Tat-specific factor 1	HTATSF1	24.1374	24.2571	23.7331	24.0217	23.7491	23.8723	23.923	24.0802	23.9914	24.164		0.0828699	0.0264954	11	11	11	23	23	23	85.852	0	60.276	513670000	67
O43765	Small glutamine-rich tetratricopeptide repeat-containing protein alpha	SGTA	24.3087	24.2471	24.0984	24.1056	23.985	24.2702	24.3533	24.2367	24.3468	24.3608		1.51067	0.164566	9	9	9	31	31	31	34.063	0	51.608	834930000	75
O43768	Alpha-endosulfine	ENSA	24.5007	24.6612	24.5533	24.7263	24.6876	24.7201	24.4941	NaN	24.6829	24.585		0.0278586	-0.0053071	4	4	3	57.9	57.9	48.8	13.389	0	17.938	439780000	25
O43776	Asparagine--tRNA ligase, cytoplasmic	NARS	25.5745	25.6216	25.6391	25.7438	25.8604	25.5395	25.6004	25.92	25.5538	25.6634		0.144505	-0.0324654	22	22	22	50.2	50.2	50.2	62.942	0	236.69	4379000000	201
O43795	Unconventional myosin-Ib	MYO1B	24.8372	25.1144	25.0698	24.7876	24.9035	24.7337	24.6326	24.9525	24.4715	24.7948		1.22394	-0.225451	31	31	27	38.3	38.3	35.4	131.98	0	209.22	2421200000	203
O43805	Sjoegren syndrome nuclear autoantigen 1	SSNA1	23.5079	23.1187	23.3932	23.4149	23.1159	23.6717	23.1961	NaN	22.9089	23.0643		0.237879	-0.0998693	3	3	3	30.3	30.3	30.3	13.596	0	10.633	190460000	22
O43809	Cleavage and polyadenylation specificity factor subunit 5	NUDT21	24.303	24.385	24.1454	24.3568	24.3831	24.5505	24.6479	24.2361	24.3463	24.4548		0.796939	0.13246	9	9	9	48.5	48.5	48.5	26.227	0	59.577	662250000	47
O43818	U3 small nucleolar RNA-interacting protein 2	RRP9	23.8985	23.5874	23.3598	NaN	23.8109	24.1197	24.4206	23.8531	24.1308	23.8174		1.3714	0.40417	7	7	7	17.5	17.5	17.5	51.84	0	38.586	290840000	47
O43852	Calumenin	CALU	24.6724	24.6215	24.947	24.677	24.652	24.4831	24.646	NaN	24.822	NaN		0.242857	-0.0635974	6	6	6	38.7	38.7	38.7	37.106	0	97.398	678050000	44
O60220	Mitochondrial import inner membrane translocase subunit Tim8 A	TIMM8A	23.5627	NaN	NaN	23.9441	24.0953	23.9729	NaN	23.6947	24.2435	23.9767		0.22111	0.104589	4	4	4	68	68	68	10.998	0	19.19	264070000	20
O60232	Sjoegren syndrome/scleroderma autoantigen 1	SSSCA1	24.4889	24.5447	24.6858	24.7583	24.5944	24.7052	24.6465	24.5086	24.9602	24.7165		0.494385	0.0929764	7	7	7	59.8	59.8	59.8	21.474	0	138.64	1132200000	108
O60248	Protein SOX-15	SOX15	NaN	23.6057	23.6101	23.9137	23.9025	24.4648	24.6152	24.4343	24.771	24.3533	+	3.59087	0.769735	10	10	10	78.1	78.1	78.1	25.251	0	42.395	765820000	63
O60256	Phosphoribosyl pyrophosphate synthase-associated protein 2	PRPSAP2	22.7114	23.2244	22.9161	22.7294	23.342	23.0765	23.0882	22.9857	23.2386	23.1207		0.387686	0.117246	8	8	7	30.1	30.1	26.3	40.925	0	27.587	361430000	50
O60437	Periplakin	PPL	24.8072	24.6099	25.3331	25.2025	25.2477	24.1294	24.239	25.3765	25.0096	25.0566		0.451124	-0.27783	85	85	85	54.7	54.7	54.7	204.74	0	323.31	5381200000	421
O60493	Sorting nexin-3	SNX3	23.7871	23.5454	23.1571	23.5234	23.416	23.4758	23.4936	22.9717	23.6979	23.6907		0.0416911	-0.0198235	8	8	7	63	63	58.6	18.762	0	15.56	496490000	34
O60506	Heterogeneous nuclear ribonucleoprotein Q	SYNCRIP	26.7219	26.923	26.7972	27.0692	26.8957	26.8229	26.7928	26.7308	26.7197	26.7827		0.958061	-0.111644	27	27	22	52.5	52.5	44.8	69.602	0	323.31	10619000000	348
O60610	Protein diaphanous homolog 1	DIAPH1	24.0889	24.6648	24.4812	24.4099	24.4606	24.5062	24.6897	24.8092	24.5179	24.6735		1.08865	0.21824	37	37	37	37.2	37.2	37.2	141.35	0	146.38	1777300000	181
O60664	Perilipin-3	PLIN3	25.726	25.6357	25.546	25.6854	25.6138	25.6063	25.588	25.5643	25.5987	25.6433		0.599082	-0.0412624	18	18	18	66.4	66.4	66.4	47.074	0	323.31	3889200000	208
O60701	UDP-glucose 6-dehydrogenase	UGDH	23.3766	23.3871	23.619	23.5086	23.6067	23.7395	23.8015	23.7145	23.8415	23.8494	+	2.95764	0.289712	15	15	15	55.5	55.5	55.5	55.023	0	109.76	783030000	112
O60716	Catenin delta-1	CTNND1	25.1538	25.4005	25.601	25.3348	25.3194	24.8425	24.7817	25.136	24.9388	24.9672	+	2.72389	-0.428688	31	31	31	43.1	43.1	43.1	108.17	0	323.31	4589400000	281
O60763	General vesicular transport factor p115	USO1	23.4345	23.472	23.4596	22.8488	23.0041	23.4966	22.9546	23.6398	23.386	23.5014		0.38198	0.151855	16	16	16	24.5	24.5	24.5	107.89	0	54.335	560000000	66
Q93079;Q99877;P62807;P58876;O60814;Q5QNW6;Q99879;P57053;Q99880;Q96A08	Histone H2B type 1-H;Histone H2B type 1-N;Histone H2B type 1-C/E/F/G/I;Histone H2B type 1-D;Histone H2B type 1-K;Histone H2B type 2-F;Histone H2B type 1-M;Histone H2B type F-S;Histone H2B type 1-L	HIST1H2BH;HIST1H2BN;HIST1H2BC;HIST1H2BD;HIST1H2BK;HIST2H2BF;HIST1H2BM;H2BFS;HIST1H2BL	31.5773	31.9669	31.9403	32.2472	31.9398	30.922	30.7934	30.8824	30.186	30.7027	+	4.05602	-1.237	12	12	4	55.6	55.6	20.6	13.892	0	204.31	66012000000	181
O60828	Polyglutamine-binding protein 1	PQBP1	24.1988	NaN	23.7378	24.3705	24.4981	24.3504	24.0646	23.3939	24.187	24.4066		0.188899	-0.120795	6	6	6	45.7	45.7	45.7	30.472	0	27.589	548210000	43
O60832	H/ACA ribonucleoprotein complex subunit 4	DKC1	24.2085	24.3586	24.3694	24.1718	24.139	24.2816	24.2494	24.4596	24.2129	24.0874		0.0396388	0.00870781	22	22	22	53.3	53.3	53.3	57.673	0	100.55	999930000	89
[truncated: 1,325 more rows]

## Sheet: t-test HaCaT 7 days
Protein IDs	Protein names	Gene names	log(LFQ_control_1)	log(LFQ_control_2)	log(LFQ_control_3)	log(LFQ_control_4)	log(LFQ_UVA_1)	log(LFQ_UVA_2)	log(LFQ_UVA_3)	log(LFQ_UVA_4)	Student's T-test Significant Control_UVA	-Log Student's T-test corrected p-value Control_UVA	Log Fold Change UVA_Control	Peptides	Razor + unique peptides	Unique peptides	Sequence coverage [%]	Unique + razor sequence coverage [%]	Unique sequence coverage [%]	Mol. weight [kDa]	Q-value	Score	Intensity	MS/MS count
[truncated: 1,473 more rows]

[truncated: 1 more sheets: t-test secretome transfer]
