# Supplementary material for: A single dose of Ultraviolet-A induces proteome remodeling and senescence in primary human keratinocytes
Source: Sci Rep. 2021 Dec 2;11:23355. doi: 10.1038/s41598-021-02658-5 (PMC8639817; doi:10.1038/s41598-021-02658-5)
Supplement: Supplementary file 2 — Supplementary Information 2. [file 41598_2021_2658_MOESM2_ESM.xlsx]

## Sheet: NHEK 24h
GOID	GOTerm	Ontology Source	Term PValue	Term PValue Corrected with Benjamini-Hochberg	Group PValue	Group PValue Corrected with Benjamini-Hochberg	GOLevels	GOGroups	% Associated Genes	Nr. Genes	Cluster	Genes Cluster #1 (Up-regulated)	Genes Cluster #2 (Down-regulated)	%Genes Cluster #1	%Genes Cluster #2	Associated Genes Found
GO:0036230	granulocyte activation	GO_BiologicalProcess-EBI-UniProt-GOA_27.02.2019_00h00	4.17432e-13	4.46653e-11	4.17432e-13	1.37753e-11	[4, 5]	Group19	4.84582	33	Specific for Cluster #1	[APRT, CALML5, CDA, COTL1, CTSC, CTSD, FABP5, GM2A, GSTP1, HSPA1B, IL18, LAMP2, LGALS3, MIF, NME2, PAFAH1B2, PDXK, PNP, PRDX5, PRDX6, PSMA2, PSMA5, PSMB1, PSMB7, S100A11, S100A9, SDCBP, TOLLIP]	[DSP, EEF2, HLA-A, IQGAP1, KPNB1]	84.8485	15.1515	[APRT, CALML5, CDA, COTL1, CTSC, CTSD, DSP, EEF2, FABP5, GM2A, GSTP1, HLA-A, HSPA1B, IL18, IQGAP1, KPNB1, LAMP2, LGALS3, MIF, NME2, PAFAH1B2, PDXK, PNP, PRDX5, PRDX6, PSMA2, PSMA5, PSMB1, PSMB7, S100A11, S100A9, SDCBP, TOLLIP]
GO:0002283	neutrophil activation involved in immune response	GO_BiologicalProcess-EBI-UniProt-GOA_27.02.2019_00h00	9.763e-13	5.2232e-11	4.17432e-13	1.37753e-11	[5, 6, 7]	Group19	4.84848	32	Specific for Cluster #1	[APRT, CALML5, CDA, COTL1, CTSC, CTSD, FABP5, GM2A, GSTP1, HSPA1B, LAMP2, LGALS3, MIF, NME2, PAFAH1B2, PDXK, PNP, PRDX5, PRDX6, PSMA2, PSMA5, PSMB1, PSMB7, S100A11, S100A9, SDCBP, TOLLIP]	[DSP, EEF2, HLA-A, IQGAP1, KPNB1]	84.375	15.625	[APRT, CALML5, CDA, COTL1, CTSC, CTSD, DSP, EEF2, FABP5, GM2A, GSTP1, HLA-A, HSPA1B, IQGAP1, KPNB1, LAMP2, LGALS3, MIF, NME2, PAFAH1B2, PDXK, PNP, PRDX5, PRDX6, PSMA2, PSMA5, PSMB1, PSMB7, S100A11, S100A9, SDCBP, TOLLIP]
GO:0043312	neutrophil degranulation	GO_BiologicalProcess-EBI-UniProt-GOA_27.02.2019_00h00	8.64131e-13	6.16414e-11	4.17432e-13	1.37753e-11	[4, 6, 7, 8, 9]	Group19	4.87062	32	Specific for Cluster #1	[APRT, CALML5, CDA, COTL1, CTSC, CTSD, FABP5, GM2A, GSTP1, HSPA1B, LAMP2, LGALS3, MIF, NME2, PAFAH1B2, PDXK, PNP, PRDX5, PRDX6, PSMA2, PSMA5, PSMB1, PSMB7, S100A11, S100A9, SDCBP, TOLLIP]	[DSP, EEF2, HLA-A, IQGAP1, KPNB1]	84.375	15.625	[APRT, CALML5, CDA, COTL1, CTSC, CTSD, DSP, EEF2, FABP5, GM2A, GSTP1, HLA-A, HSPA1B, IQGAP1, KPNB1, LAMP2, LGALS3, MIF, NME2, PAFAH1B2, PDXK, PNP, PRDX5, PRDX6, PSMA2, PSMA5, PSMB1, PSMB7, S100A11, S100A9, SDCBP, TOLLIP]
GO:0042119	neutrophil activation	GO_BiologicalProcess-EBI-UniProt-GOA_27.02.2019_00h00	3.13645e-13	6.712e-11	4.17432e-13	1.37753e-11	[5, 6]	Group19	4.89614	33	Specific for Cluster #1	[APRT, CALML5, CDA, COTL1, CTSC, CTSD, FABP5, GM2A, GSTP1, HSPA1B, IL18, LAMP2, LGALS3, MIF, NME2, PAFAH1B2, PDXK, PNP, PRDX5, PRDX6, PSMA2, PSMA5, PSMB1, PSMB7, S100A11, S100A9, SDCBP, TOLLIP]	[DSP, EEF2, HLA-A, IQGAP1, KPNB1]	84.8485	15.1515	[APRT, CALML5, CDA, COTL1, CTSC, CTSD, DSP, EEF2, FABP5, GM2A, GSTP1, HLA-A, HSPA1B, IL18, IQGAP1, KPNB1, LAMP2, LGALS3, MIF, NME2, PAFAH1B2, PDXK, PNP, PRDX5, PRDX6, PSMA2, PSMA5, PSMB1, PSMB7, S100A11, S100A9, SDCBP, TOLLIP]
GO:2001235	positive regulation of apoptotic signaling pathway	GO_BiologicalProcess-EBI-UniProt-GOA_27.02.2019_00h00	5.52949e-07	3.69785e-06	1.44243e-10	2.38e-09	[4, 5, 6, 7, 8]	Group30	5.64516	14	Specific for Cluster #1	[CCDC6, CTSC, LYPLA1, PARK7, PEA15, REXO2, S100A9, SFN, SH3GLB1, SOD1, YWHAG]	[CAV1, FASN, PML]	78.5714	21.4286	[CAV1, CCDC6, CTSC, FASN, LYPLA1, PARK7, PEA15, PML, REXO2, S100A9, SFN, SH3GLB1, SOD1, YWHAG]
GO:0051168	nuclear export	GO_BiologicalProcess-EBI-UniProt-GOA_27.02.2019_00h00	1.11589e-06	5.68571e-06	1.44243e-10	2.38e-09	[6, 7]	Group30	5.32319	14	Specific for Cluster #1	[ANP32B, ATOX1, EIF5A, EIF6, HNRNPA1, NUTF2, PARK7, RAN, REXO2, SFN, TXN]	[EIF4G1, FLNB, HDLBP]	78.5714	21.4286	[ANP32B, ATOX1, EIF4G1, EIF5A, EIF6, FLNB, HDLBP, HNRNPA1, NUTF2, PARK7, RAN, REXO2, SFN, TXN]
GO:0030291	protein serine/threonine kinase inhibitor activity	GO_BiologicalProcess-EBI-UniProt-GOA_27.02.2019_00h00	1.79883e-05	5.34652e-05	1.44243e-10	2.38e-09	[8, 9, 10, 11, 12]	Group30	11.7647	6	Specific for Cluster #1	[CDKN2A, HSPB1, REXO2, SFN, YWHAG]	[RPL3]	83.3333	16.6667	[CDKN2A, HSPB1, REXO2, RPL3, SFN, YWHAG]
GO:0046825	regulation of protein export from nucleus	GO_BiologicalProcess-EBI-UniProt-GOA_27.02.2019_00h00	0.000222405	0.000471235	1.44243e-10	2.38e-09	[6, 7, 8, 9, 10]	Group30	9.80392	5	Specific for Cluster #1	[ANP32B, PARK7, REXO2, SFN, TXN]	[]	100	0	[ANP32B, PARK7, REXO2, SFN, TXN]
GO:1901028	regulation of mitochondrial outer membrane permeabilization involved in apoptotic signaling pathway	GO_BiologicalProcess-EBI-UniProt-GOA_27.02.2019_00h00	0.000408068	0.000823835	1.44243e-10	2.38e-09	[4, 5, 6, 7, 8, 9, 10, 11]	Group30	8.62069	5	Specific for Cluster #1	[HSPA1B, REXO2, SFN, SH3GLB1, YWHAG]	[]	100	0	[HSPA1B, REXO2, SFN, SH3GLB1, YWHAG]
GO:0004860	protein kinase inhibitor activity	GO_BiologicalProcess-EBI-UniProt-GOA_27.02.2019_00h00	0.000438526	0.000853131	1.44243e-10	2.38e-09	[7, 8, 9, 10, 11]	Group30	6.66667	6	Specific for Cluster #1	[CDKN2A, HSPB1, REXO2, SFN, YWHAG]	[RPL3]	83.3333	16.6667	[CDKN2A, HSPB1, REXO2, RPL3, SFN, YWHAG]
GO:0019210	kinase inhibitor activity	GO_BiologicalProcess-EBI-UniProt-GOA_27.02.2019_00h00	0.00061891	0.00113202	1.44243e-10	2.38e-09	[6, 7, 8, 9, 10]	Group30	6.25	6	Specific for Cluster #1	[CDKN2A, HSPB1, REXO2, SFN, YWHAG]	[RPL3]	83.3333	16.6667	[CDKN2A, HSPB1, REXO2, RPL3, SFN, YWHAG]
GO:0046822	regulation of nucleocytoplasmic transport	GO_BiologicalProcess-EBI-UniProt-GOA_27.02.2019_00h00	0.000739793	0.0013193	1.44243e-10	2.38e-09	[5, 6, 7]	Group30	5.10949	7	Specific for Cluster #1	[ANP32B, PARK7, RAN, REXO2, SFN, TXN]	[FLNA]	85.7143	14.2857	[ANP32B, FLNA, PARK7, RAN, REXO2, SFN, TXN]
GO:1900739	regulation of protein insertion into mitochondrial membrane involved in apoptotic signaling pathway	GO_BiologicalProcess-EBI-UniProt-GOA_27.02.2019_00h00	0.000739452	0.00132977	1.44243e-10	2.38e-09	[5, 6, 7, 8, 9, 10, 11, 12]	Group30	10.5263	4	Specific for Cluster #1	[REXO2, SFN, SH3GLB1, YWHAG]	[]	100	0	[REXO2, SFN, SH3GLB1, YWHAG]
GO:1900740	positive regulation of protein insertion into mitochondrial membrane involved in apoptotic signaling pathway	GO_BiologicalProcess-EBI-UniProt-GOA_27.02.2019_00h00	0.000739452	0.00132977	1.44243e-10	2.38e-09	[4, 5, 6, 7, 8, 9, 10, 11, 12, 13]	Group30	10.5263	4	Specific for Cluster #1	[REXO2, SFN, SH3GLB1, YWHAG]	[]	100	0	[REXO2, SFN, SH3GLB1, YWHAG]
GO:0001844	protein insertion into mitochondrial membrane involved in apoptotic signaling pathway	GO_BiologicalProcess-EBI-UniProt-GOA_27.02.2019_00h00	0.00108409	0.00187093	1.44243e-10	2.38e-09	[5, 6, 7, 8, 9, 10, 11]	Group30	9.52381	4	Specific for Cluster #1	[REXO2, SFN, SH3GLB1, YWHAG]	[]	100	0	[REXO2, SFN, SH3GLB1, YWHAG]
GO:0097345	mitochondrial outer membrane permeabilization	GO_BiologicalProcess-EBI-UniProt-GOA_27.02.2019_00h00	0.0011028	0.00188799	1.44243e-10	2.38e-09	[4, 5, 6, 7, 8, 9, 10]	Group30	6.94444	5	Specific for Cluster #1	[HSPA1B, REXO2, SFN, SH3GLB1, YWHAG]	[]	100	0	[HSPA1B, REXO2, SFN, SH3GLB1, YWHAG]
GO:1902110	positive regulation of mitochondrial membrane permeability involved in apoptotic process	GO_BiologicalProcess-EBI-UniProt-GOA_27.02.2019_00h00	0.00140634	0.002333	1.44243e-10	2.38e-09	[5, 6, 7, 8, 9]	Group30	6.57895	5	Specific for Cluster #1	[HSPA1B, REXO2, SFN, SH3GLB1, YWHAG]	[]	100	0	[HSPA1B, REXO2, SFN, SH3GLB1, YWHAG]
GO:0010822	positive regulation of mitochondrion organization	GO_BiologicalProcess-EBI-UniProt-GOA_27.02.2019_00h00	0.00157662	0.00255604	1.44243e-10	2.38e-09	[5, 6, 7]	Group30	4.48718	7	Specific for Cluster #1	[PARK7, PIN1, REXO2, SFN, SH3GLB1, STOML2, YWHAG]	[]	100	0	[PARK7, PIN1, REXO2, SFN, SH3GLB1, STOML2, YWHAG]
GO:1901030	positive regulation of mitochondrial outer membrane permeabilization involved in apoptotic signaling pathway	GO_BiologicalProcess-EBI-UniProt-GOA_27.02.2019_00h00	0.00165635	0.00264521	1.44243e-10	2.38e-09	[3, 4, 5, 6, 7, 8, 9, 10, 11, 12]	Group30	8.51064	4	Specific for Cluster #1	[REXO2, SFN, SH3GLB1, YWHAG]	[]	100	0	[REXO2, SFN, SH3GLB1, YWHAG]
GO:1903749	positive regulation of establishment of protein localization to mitochondrion	GO_BiologicalProcess-EBI-UniProt-GOA_27.02.2019_00h00	0.00176742	0.00276079	1.44243e-10	2.38e-09	[3, 4, 5, 6, 7, 8, 9]	Group30	6.25	5	Specific for Cluster #1	[PIN1, REXO2, SFN, SH3GLB1, YWHAG]	[]	100	0	[PIN1, REXO2, SFN, SH3GLB1, YWHAG]
GO:0046824	positive regulation of nucleocytoplasmic transport	GO_BiologicalProcess-EBI-UniProt-GOA_27.02.2019_00h00	0.0020797	0.00315642	1.44243e-10	2.38e-09	[4, 5, 6, 7, 8]	Group30	6.0241	5	Specific for Cluster #1	[ANP32B, RAN, REXO2, SFN]	[FLNA]	80	20	[ANP32B, FLNA, RAN, REXO2, SFN]
GO:1902108	regulation of mitochondrial membrane permeability involved in apoptotic process	GO_BiologicalProcess-EBI-UniProt-GOA_27.02.2019_00h00	0.00219221	0.0032354	1.44243e-10	2.38e-09	[5, 6, 7]	Group30	5.95238	5	Specific for Cluster #1	[HSPA1B, REXO2, SFN, SH3GLB1, YWHAG]	[]	100	0	[HSPA1B, REXO2, SFN, SH3GLB1, YWHAG]
GO:1902686	mitochondrial outer membrane permeabilization involved in programmed cell death	GO_BiologicalProcess-EBI-UniProt-GOA_27.02.2019_00h00	0.00219221	0.0032354	1.44243e-10	2.38e-09	[4, 6, 7, 8]	Group30	5.95238	5	Specific for Cluster #1	[HSPA1B, REXO2, SFN, SH3GLB1, YWHAG]	[]	100	0	[HSPA1B, REXO2, SFN, SH3GLB1, YWHAG]
GO:0045684	positive regulation of epidermis development	GO_BiologicalProcess-EBI-UniProt-GOA_27.02.2019_00h00	0.00224392	0.00328904	1.44243e-10	2.38e-09	[3, 4, 5, 6]	Group30	7.84314	4	Specific for Cluster #1	[LGALS1, NME2, REXO2, SFN]	[]	100	0	[LGALS1, NME2, REXO2, SFN]
GO:0035794	positive regulation of mitochondrial membrane permeability	GO_BiologicalProcess-EBI-UniProt-GOA_27.02.2019_00h00	0.00243044	0.0034907	1.44243e-10	2.38e-09	[5, 6, 7]	Group30	5.81395	5	Specific for Cluster #1	[HSPA1B, REXO2, SFN, SH3GLB1, YWHAG]	[]	100	0	[HSPA1B, REXO2, SFN, SH3GLB1, YWHAG]
GO:0008637	apoptotic mitochondrial changes	GO_BiologicalProcess-EBI-UniProt-GOA_27.02.2019_00h00	0.00248189	0.00354083	1.44243e-10	2.38e-09	[5]	Group30	4.14201	7	Specific for Cluster #1	[CDKN2A, HSPA1B, REXO2, SFN, SH3GLB1, SOD2, YWHAG]	[]	100	0	[CDKN2A, HSPA1B, REXO2, SFN, SH3GLB1, SOD2, YWHAG]
GO:1905710	positive regulation of membrane permeability	GO_BiologicalProcess-EBI-UniProt-GOA_27.02.2019_00h00	0.00268695	0.00378294	1.44243e-10	2.38e-09	[4]	Group30	5.68182	5	Specific for Cluster #1	[HSPA1B, REXO2, SFN, SH3GLB1, YWHAG]	[]	100	0	[HSPA1B, REXO2, SFN, SH3GLB1, YWHAG]
GO:0046827	positive regulation of protein export from nucleus	GO_BiologicalProcess-EBI-UniProt-GOA_27.02.2019_00h00	0.00302488	0.00420341	1.44243e-10	2.38e-09	[4, 5, 6, 7, 8, 9, 10, 11]	Group30	11.1111	3	Specific for Cluster #1	[ANP32B, REXO2, SFN]	[]	100	0	[ANP32B, REXO2, SFN]
GO:1903747	regulation of establishment of protein localization to mitochondrion	GO_BiologicalProcess-EBI-UniProt-GOA_27.02.2019_00h00	0.00391159	0.00519925	1.44243e-10	2.38e-09	[5, 6, 7, 8]	Group30	5.20833	5	Specific for Cluster #1	[PIN1, REXO2, SFN, SH3GLB1, YWHAG]	[]	100	0	[PIN1, REXO2, SFN, SH3GLB1, YWHAG]
GO:0051204	protein insertion into mitochondrial membrane	GO_BiologicalProcess-EBI-UniProt-GOA_27.02.2019_00h00	0.00430906	0.00562279	1.44243e-10	2.38e-09	[4, 5, 6, 7, 8]	Group30	6.55738	4	Specific for Cluster #1	[REXO2, SFN, SH3GLB1, YWHAG]	[]	100	0	[REXO2, SFN, SH3GLB1, YWHAG]
GO:0046902	regulation of mitochondrial membrane permeability	GO_BiologicalProcess-EBI-UniProt-GOA_27.02.2019_00h00	0.0052731	0.00671692	1.44243e-10	2.38e-09	[4, 5, 6]	Group30	4.85437	5	Specific for Cluster #1	[HSPA1B, REXO2, SFN, SH3GLB1, YWHAG]	[]	100	0	[HSPA1B, REXO2, SFN, SH3GLB1, YWHAG]
GO:0045606	positive regulation of epidermal cell differentiation	GO_BiologicalProcess-EBI-UniProt-GOA_27.02.2019_00h00	0.00538024	0.00681285	1.44243e-10	2.38e-09	[4, 5, 6, 7, 8]	Group30	9.09091	3	Specific for Cluster #1	[NME2, REXO2, SFN]	[]	100	0	[NME2, REXO2, SFN]
GO:0006458	'de novo' protein folding	GO_BiologicalProcess-EBI-UniProt-GOA_27.02.2019_00h00	0.00570747	0.0071847	1.44243e-10	2.38e-09	[3]	Group30	6.06061	4	Specific for Cluster #1	[FKBP1A, HSPA1B, PTGES3, SH3GLB1]	[]	100	0	[FKBP1A, HSPA1B, PTGES3, SH3GLB1]
GO:1900408	negative regulation of cellular response to oxidative stress	GO_BiologicalProcess-EBI-UniProt-GOA_27.02.2019_00h00	0.00892932	0.0107959	1.44243e-10	2.38e-09	[3, 4, 5, 6, 7]	Group30	5.33333	4	Specific for Cluster #1	[HSPB1, PARK7, SOD2, TXN]	[]	100	0	[HSPB1, PARK7, SOD2, TXN]
GO:1903202	negative regulation of oxidative stress-induced cell death	GO_BiologicalProcess-EBI-UniProt-GOA_27.02.2019_00h00	0.00892932	0.0107959	1.44243e-10	2.38e-09	[4, 5, 6, 7, 8]	Group30	5.33333	4	Specific for Cluster #1	[HSPB1, PARK7, SOD2, TXN]	[]	100	0	[HSPB1, PARK7, SOD2, TXN]
GO:1902883	negative regulation of response to oxidative stress	GO_BiologicalProcess-EBI-UniProt-GOA_27.02.2019_00h00	0.00977774	0.0116246	1.44243e-10	2.38e-09	[3, 4, 5, 6]	Group30	5.19481	4	Specific for Cluster #1	[HSPB1, PARK7, SOD2, TXN]	[]	100	0	[HSPB1, PARK7, SOD2, TXN]
GO:0090559	regulation of membrane permeability	GO_BiologicalProcess-EBI-UniProt-GOA_27.02.2019_00h00	0.00991497	0.0117227	1.44243e-10	2.38e-09	[3]	Group30	4.16667	5	Specific for Cluster #1	[HSPA1B, REXO2, SFN, SH3GLB1, YWHAG]	[]	100	0	[HSPA1B, REXO2, SFN, SH3GLB1, YWHAG]
GO:0051205	protein insertion into membrane	GO_BiologicalProcess-EBI-UniProt-GOA_27.02.2019_00h00	0.0142382	0.0159527	1.44243e-10	2.38e-09	[4, 5, 6, 7]	Group30	4.65116	4	Specific for Cluster #1	[REXO2, SFN, SH3GLB1, YWHAG]	[]	100	0	[REXO2, SFN, SH3GLB1, YWHAG]
GO:0010837	regulation of keratinocyte proliferation	GO_BiologicalProcess-EBI-UniProt-GOA_27.02.2019_00h00	0.022812	0.0241672	1.44243e-10	2.38e-09	[4, 5, 6]	Group30	5.35714	3	Specific for Cluster #1	[REXO2, SFN, YAP1]	[]	100	0	[REXO2, SFN, YAP1]
GO:0051084	'de novo' posttranslational protein folding	GO_BiologicalProcess-EBI-UniProt-GOA_27.02.2019_00h00	0.023892	0.0251866	1.44243e-10	2.38e-09	[4]	Group30	5.26316	3	Specific for Cluster #1	[HSPA1B, PTGES3, SH3GLB1]	[]	100	0	[HSPA1B, PTGES3, SH3GLB1]
GO:0043616	keratinocyte proliferation	GO_BiologicalProcess-EBI-UniProt-GOA_27.02.2019_00h00	0.034835	0.0358399	1.44243e-10	2.38e-09	[3]	Group30	4.54545	3	Specific for Cluster #1	[REXO2, SFN, YAP1]	[]	100	0	[REXO2, SFN, YAP1]
GO:0030858	positive regulation of epithelial cell differentiation	GO_BiologicalProcess-EBI-UniProt-GOA_27.02.2019_00h00	0.0479409	0.0479409	1.44243e-10	2.38e-09	[4, 5, 6, 7]	Group30	4	3	Specific for Cluster #1	[NME2, REXO2, SFN]	[]	100	0	[NME2, REXO2, SFN]
GO:0002181	cytoplasmic translation	GO_BiologicalProcess-EBI-UniProt-GOA_27.02.2019_00h00	1.47947e-08	3.16607e-07	3.01793e-09	3.31972e-08	[6, 7, 8]	Group20	9.375	12	None Specific Cluster	[EIF3J, EIF4H, EIF6, NDRG1, RPL38, RPS23]	[EEF2, EIF4G1, RPL10A, RPL13A, RPL18, RPL6]	50	50	[EEF2, EIF3J, EIF4G1, EIF4H, EIF6, NDRG1, RPL10A, RPL13A, RPL18, RPL38, RPL6, RPS23]
GO:0008135	translation factor activity, RNA binding	GO_BiologicalProcess-EBI-UniProt-GOA_27.02.2019_00h00	3.87226e-06	1.50666e-05	3.01793e-09	3.31972e-08	[6, 7, 8, 9, 10, 11]	Group20	7.9646	9	Specific for Cluster #1	[EIF1, EIF1AX, EIF3J, EIF4H, EIF5A, EIF6]	[EEF2, EIF4G1, EIF4G2]	66.6667	33.3333	[EEF2, EIF1, EIF1AX, EIF3J, EIF4G1, EIF4G2, EIF4H, EIF5A, EIF6]
GO:0003743	translation initiation factor activity	GO_BiologicalProcess-EBI-UniProt-GOA_27.02.2019_00h00	5.8028e-06	2.14103e-05	3.01793e-09	3.31972e-08	[4, 7, 8, 9, 10, 11, 12]	Group20	10.9375	7	Specific for Cluster #1	[EIF1, EIF1AX, EIF3J, EIF4H, EIF6]	[EIF4G1, EIF4G2]	71.4286	28.5714	[EIF1, EIF1AX, EIF3J, EIF4G1, EIF4G2, EIF4H, EIF6]
GO:0090079	translation regulator activity, nucleic acid binding	GO_BiologicalProcess-EBI-UniProt-GOA_27.02.2019_00h00	2.61595e-05	7.36596e-05	3.01793e-09	3.31972e-08	[7, 8, 9, 10]	Group20	6.29371	9	Specific for Cluster #1	[EIF1, EIF1AX, EIF3J, EIF4H, EIF5A, EIF6]	[EEF2, EIF4G1, EIF4G2]	66.6667	33.3333	[EEF2, EIF1, EIF1AX, EIF3J, EIF4G1, EIF4G2, EIF4H, EIF5A, EIF6]
GO:0002183	cytoplasmic translational initiation	GO_BiologicalProcess-EBI-UniProt-GOA_27.02.2019_00h00	0.000121915	0.00027463	3.01793e-09	3.31972e-08	[4, 7, 8, 9]	Group20	11.1111	5	Specific for Cluster #1	[EIF3J, EIF4H, EIF6]	[EIF4G1, RPL13A]	60	40	[EIF3J, EIF4G1, EIF4H, EIF6, RPL13A]
GO:0070003	threonine-type peptidase activity	GO_BiologicalProcess-EBI-UniProt-GOA_27.02.2019_00h00	3.01008e-12	1.28831e-10	2.9825e-08	2.46056e-07	[7, 8]	Group31	36	9	Specific for Cluster #1	[PSMA1, PSMA2, PSMA4, PSMA5, PSMA6, PSMA7, PSMB1, PSMB6, PSMB7]	[]	100	0	[PSMA1, PSMA2, PSMA4, PSMA5, PSMA6, PSMA7, PSMB1, PSMB6, PSMB7]
GO:0004298	threonine-type endopeptidase activity	GO_BiologicalProcess-EBI-UniProt-GOA_27.02.2019_00h00	3.01008e-12	1.28831e-10	2.9825e-08	2.46056e-07	[8, 9]	Group31	36	9	Specific for Cluster #1	[PSMA1, PSMA2, PSMA4, PSMA5, PSMA6, PSMA7, PSMB1, PSMB6, PSMB7]	[]	100	0	[PSMA1, PSMA2, PSMA4, PSMA5, PSMA6, PSMA7, PSMB1, PSMB6, PSMB7]
GO:0010499	proteasomal ubiquitin-independent protein catabolic process	GO_BiologicalProcess-EBI-UniProt-GOA_27.02.2019_00h00	9.89517e-12	3.52928e-10	2.9825e-08	2.46056e-07	[6, 7, 8, 9]	Group31	32.1429	9	Specific for Cluster #1	[PSMA1, PSMA2, PSMA4, PSMA5, PSMA6, PSMA7, PSMB1, PSMB6, PSMB7]	[]	100	0	[PSMA1, PSMA2, PSMA4, PSMA5, PSMA6, PSMA7, PSMB1, PSMB6, PSMB7]
GO:1902036	regulation of hematopoietic stem cell differentiation	GO_BiologicalProcess-EBI-UniProt-GOA_27.02.2019_00h00	5.12737e-09	1.56751e-07	2.9825e-08	2.46056e-07	[5, 6, 7, 8, 9, 10]	Group31	11.828	11	Specific for Cluster #1	[PSMA1, PSMA2, PSMA4, PSMA5, PSMA6, PSMA7, PSMB1, PSMB6, PSMB7, TXN, YAP1]	[]	100	0	[PSMA1, PSMA2, PSMA4, PSMA5, PSMA6, PSMA7, PSMB1, PSMB6, PSMB7, TXN, YAP1]
GO:0070498	interleukin-1-mediated signaling pathway	GO_BiologicalProcess-EBI-UniProt-GOA_27.02.2019_00h00	7.79586e-09	2.08539e-07	2.9825e-08	2.46056e-07	[5, 6, 7]	Group31	9.91736	12	Specific for Cluster #1	[IL1RN, PSMA1, PSMA2, PSMA4, PSMA5, PSMA6, PSMA7, PSMB1, PSMB6, PSMB7, TOLLIP, UBE2N]	[]	100	0	[IL1RN, PSMA1, PSMA2, PSMA4, PSMA5, PSMA6, PSMA7, PSMB1, PSMB6, PSMB7, TOLLIP, UBE2N]
GO:0006521	regulation of cellular amino acid metabolic process	GO_BiologicalProcess-EBI-UniProt-GOA_27.02.2019_00h00	1.17619e-08	2.79671e-07	2.9825e-08	2.46056e-07	[4, 5, 6, 7]	Group31	12.8205	10	Specific for Cluster #1	[PARK7, PSMA1, PSMA2, PSMA4, PSMA5, PSMA6, PSMA7, PSMB1, PSMB6, PSMB7]	[]	100	0	[PARK7, PSMA1, PSMA2, PSMA4, PSMA5, PSMA6, PSMA7, PSMB1, PSMB6, PSMB7]
GO:1901532	regulation of hematopoietic progenitor cell differentiation	GO_BiologicalProcess-EBI-UniProt-GOA_27.02.2019_00h00	2.77625e-08	5.40106e-07	2.9825e-08	2.46056e-07	[4, 5, 6, 7, 8, 9]	Group31	10.0917	11	Specific for Cluster #1	[PSMA1, PSMA2, PSMA4, PSMA5, PSMA6, PSMA7, PSMB1, PSMB6, PSMB7, TXN, YAP1]	[]	100	0	[PSMA1, PSMA2, PSMA4, PSMA5, PSMA6, PSMA7, PSMB1, PSMB6, PSMB7, TXN, YAP1]
GO:0060218	hematopoietic stem cell differentiation	GO_BiologicalProcess-EBI-UniProt-GOA_27.02.2019_00h00	2.77625e-08	5.40106e-07	2.9825e-08	2.46056e-07	[5, 6, 7, 8, 9]	Group31	10.0917	11	Specific for Cluster #1	[PSMA1, PSMA2, PSMA4, PSMA5, PSMA6, PSMA7, PSMB1, PSMB6, PSMB7, TXN, YAP1]	[]	100	0	[PSMA1, PSMA2, PSMA4, PSMA5, PSMA6, PSMA7, PSMB1, PSMB6, PSMB7, TXN, YAP1]
GO:0043488	regulation of mRNA stability	GO_BiologicalProcess-EBI-UniProt-GOA_27.02.2019_00h00	3.43752e-08	5.65869e-07	2.9825e-08	2.46056e-07	[4, 6, 7, 8, 9, 10]	Group31	6.49351	15	Specific for Cluster #1	[ANP32B, CARHSP1, HSPA1B, HSPB1, IGF2BP2, PSMA1, PSMA2, PSMA4, PSMA5, PSMA6, PSMA7, PSMB1, PSMB6, PSMB7]	[EIF4G1]	93.3333	6.66667	[ANP32B, CARHSP1, EIF4G1, HSPA1B, HSPB1, IGF2BP2, PSMA1, PSMA2, PSMA4, PSMA5, PSMA6, PSMA7, PSMB1, PSMB6, PSMB7]
GO:0061013	regulation of mRNA catabolic process	GO_BiologicalProcess-EBI-UniProt-GOA_27.02.2019_00h00	3.28868e-08	5.86482e-07	2.9825e-08	2.46056e-07	[5, 6, 7, 8, 9]	Group31	6.03774	16	Specific for Cluster #1	[ANP32B, CARHSP1, HSPA1B, HSPB1, IGF2BP2, PSMA1, PSMA2, PSMA4, PSMA5, PSMA6, PSMA7, PSMB1, PSMB6, PSMB7]	[EIF4G1, PKP3]	87.5	12.5	[ANP32B, CARHSP1, EIF4G1, HSPA1B, HSPB1, IGF2BP2, PKP3, PSMA1, PSMA2, PSMA4, PSMA5, PSMA6, PSMA7, PSMB1, PSMB6, PSMB7]
GO:1903311	regulation of mRNA metabolic process	GO_BiologicalProcess-EBI-UniProt-GOA_27.02.2019_00h00	4.14682e-08	6.33871e-07	2.9825e-08	2.46056e-07	[5, 6, 7, 8]	Group31	4.69484	20	Specific for Cluster #1	[ANP32B, CARHSP1, DAZAP1, HNRNPA1, HSPA1B, HSPB1, IGF2BP2, PRDX5, PRDX6, PSMA1, PSMA2, PSMA4, PSMA5, PSMA6, PSMA7, PSMB1, PSMB6, PSMB7]	[EIF4G1, PKP3]	90	10	[ANP32B, CARHSP1, DAZAP1, EIF4G1, HNRNPA1, HSPA1B, HSPB1, IGF2BP2, PKP3, PRDX5, PRDX6, PSMA1, PSMA2, PSMA4, PSMA5, PSMA6, PSMA7, PSMB1, PSMB6, PSMB7]
GO:0043487	regulation of RNA stability	GO_BiologicalProcess-EBI-UniProt-GOA_27.02.2019_00h00	5.10554e-08	7.2839e-07	2.9825e-08	2.46056e-07	[3, 5, 6, 7, 8]	Group31	6.30252	15	Specific for Cluster #1	[ANP32B, CARHSP1, HSPA1B, HSPB1, IGF2BP2, PSMA1, PSMA2, PSMA4, PSMA5, PSMA6, PSMA7, PSMB1, PSMB6, PSMB7]	[EIF4G1]	93.3333	6.66667	[ANP32B, CARHSP1, EIF4G1, HSPA1B, HSPB1, IGF2BP2, PSMA1, PSMA2, PSMA4, PSMA5, PSMA6, PSMA7, PSMB1, PSMB6, PSMB7]
GO:0002479	antigen processing and presentation of exogenous peptide antigen via MHC class I, TAP-dependent	GO_BiologicalProcess-EBI-UniProt-GOA_27.02.2019_00h00	6.56154e-08	7.80094e-07	2.9825e-08	2.46056e-07	[6]	Group31	10.7527	10	Specific for Cluster #1	[PSMA1, PSMA2, PSMA4, PSMA5, PSMA6, PSMA7, PSMB1, PSMB6, PSMB7]	[HLA-A]	90	10	[HLA-A, PSMA1, PSMA2, PSMA4, PSMA5, PSMA6, PSMA7, PSMB1, PSMB6, PSMB7]
GO:0010565	regulation of cellular ketone metabolic process	GO_BiologicalProcess-EBI-UniProt-GOA_27.02.2019_00h00	6.023e-08	8.05577e-07	2.9825e-08	2.46056e-07	[4, 5]	Group31	6.22407	15	Specific for Cluster #1	[ANXA1, EIF6, FABP5, PARK7, PSMA1, PSMA2, PSMA4, PSMA5, PSMA6, PSMA7, PSMB1, PSMB6, PSMB7]	[CAV1, GNAI2]	86.6667	13.3333	[ANXA1, CAV1, EIF6, FABP5, GNAI2, PARK7, PSMA1, PSMA2, PSMA4, PSMA5, PSMA6, PSMA7, PSMB1, PSMB6, PSMB7]
GO:2000736	regulation of stem cell differentiation	GO_BiologicalProcess-EBI-UniProt-GOA_27.02.2019_00h00	6.47721e-08	8.15367e-07	2.9825e-08	2.46056e-07	[4, 5]	Group31	8.21918	12	Specific for Cluster #1	[PSMA1, PSMA2, PSMA4, PSMA5, PSMA6, PSMA7, PSMB1, PSMB6, PSMB7, TXN, YAP1]	[TACSTD2]	91.6667	8.33333	[PSMA1, PSMA2, PSMA4, PSMA5, PSMA6, PSMA7, PSMB1, PSMB6, PSMB7, TACSTD2, TXN, YAP1]
GO:0042590	antigen processing and presentation of exogenous peptide antigen via MHC class I	GO_BiologicalProcess-EBI-UniProt-GOA_27.02.2019_00h00	9.83801e-08	1.10807e-06	2.9825e-08	2.46056e-07	[5]	Group31	10.3093	10	Specific for Cluster #1	[PSMA1, PSMA2, PSMA4, PSMA5, PSMA6, PSMA7, PSMB1, PSMB6, PSMB7]	[HLA-A]	90	10	[HLA-A, PSMA1, PSMA2, PSMA4, PSMA5, PSMA6, PSMA7, PSMB1, PSMB6, PSMB7]
GO:1905330	regulation of morphogenesis of an epithelium	GO_BiologicalProcess-EBI-UniProt-GOA_27.02.2019_00h00	1.21233e-07	1.29719e-06	2.9825e-08	2.46056e-07	[4, 5, 6]	Group31	6.39269	14	Specific for Cluster #1	[PFN1, PHB2, PSMA1, PSMA2, PSMA4, PSMA5, PSMA6, PSMA7, PSMB1, PSMB6, PSMB7]	[CDC42, STAT1, TACSTD2]	78.5714	21.4286	[CDC42, PFN1, PHB2, PSMA1, PSMA2, PSMA4, PSMA5, PSMA6, PSMA7, PSMB1, PSMB6, PSMB7, STAT1, TACSTD2]
GO:0061418	regulation of transcription from RNA polymerase II promoter in response to hypoxia	GO_BiologicalProcess-EBI-UniProt-GOA_27.02.2019_00h00	1.74457e-07	1.7778e-06	2.9825e-08	2.46056e-07	[5, 6, 7, 8, 9, 10, 11, 12, 13]	Group31	9.70874	10	Specific for Cluster #1	[ELOC, PSMA1, PSMA2, PSMA4, PSMA5, PSMA6, PSMA7, PSMB1, PSMB6, PSMB7]	[]	100	0	[ELOC, PSMA1, PSMA2, PSMA4, PSMA5, PSMA6, PSMA7, PSMB1, PSMB6, PSMB7]
GO:0033238	regulation of cellular amine metabolic process	GO_BiologicalProcess-EBI-UniProt-GOA_27.02.2019_00h00	2.09375e-07	2.03665e-06	2.9825e-08	2.46056e-07	[4, 5, 6]	Group31	9.52381	10	Specific for Cluster #1	[PARK7, PSMA1, PSMA2, PSMA4, PSMA5, PSMA6, PSMA7, PSMB1, PSMB6, PSMB7]	[]	100	0	[PARK7, PSMA1, PSMA2, PSMA4, PSMA5, PSMA6, PSMA7, PSMB1, PSMB6, PSMB7]
GO:0031145	anaphase-promoting complex-dependent catabolic process	GO_BiologicalProcess-EBI-UniProt-GOA_27.02.2019_00h00	2.50286e-07	2.32875e-06	2.9825e-08	2.46056e-07	[7, 8, 9, 10, 11]	Group31	9.34579	10	Specific for Cluster #1	[CDKN2A, PSMA1, PSMA2, PSMA4, PSMA5, PSMA6, PSMA7, PSMB1, PSMB6, PSMB7]	[]	100	0	[CDKN2A, PSMA1, PSMA2, PSMA4, PSMA5, PSMA6, PSMA7, PSMB1, PSMB6, PSMB7]
GO:0060071	Wnt signaling pathway, planar cell polarity pathway	GO_BiologicalProcess-EBI-UniProt-GOA_27.02.2019_00h00	2.733e-07	2.33945e-06	2.9825e-08	2.46056e-07	[6, 7, 8, 9]	Group31	8.08823	11	Specific for Cluster #1	[PFN1, PSMA1, PSMA2, PSMA4, PSMA5, PSMA6, PSMA7, PSMB1, PSMB6, PSMB7]	[CDC42]	90.9091	9.09091	[CDC42, PFN1, PSMA1, PSMA2, PSMA4, PSMA5, PSMA6, PSMA7, PSMB1, PSMB6, PSMB7]
GO:0090263	positive regulation of canonical Wnt signaling pathway	GO_BiologicalProcess-EBI-UniProt-GOA_27.02.2019_00h00	2.65143e-07	2.36419e-06	2.9825e-08	2.46056e-07	[5, 6, 7, 8, 9, 10]	Group31	7.22892	12	Specific for Cluster #1	[PIN1, PSMA1, PSMA2, PSMA4, PSMA5, PSMA6, PSMA7, PSMB1, PSMB6, PSMB7, YAP1]	[CAV1]	91.6667	8.33333	[CAV1, PIN1, PSMA1, PSMA2, PSMA4, PSMA5, PSMA6, PSMA7, PSMB1, PSMB6, PSMB7, YAP1]
GO:0031146	SCF-dependent proteasomal ubiquitin-dependent protein catabolic process	GO_BiologicalProcess-EBI-UniProt-GOA_27.02.2019_00h00	2.98051e-07	2.45319e-06	2.9825e-08	2.46056e-07	[7, 8, 9, 10, 11]	Group31	9.17431	10	Specific for Cluster #1	[FBXO2, PSMA1, PSMA2, PSMA4, PSMA5, PSMA6, PSMA7, PSMB1, PSMB6, PSMB7]	[]	100	0	[FBXO2, PSMA1, PSMA2, PSMA4, PSMA5, PSMA6, PSMA7, PSMB1, PSMB6, PSMB7]
GO:0090175	regulation of establishment of planar polarity	GO_BiologicalProcess-EBI-UniProt-GOA_27.02.2019_00h00	3.16885e-07	2.51161e-06	2.9825e-08	2.46056e-07	[5, 6, 7, 8]	Group31	7.97101	11	Specific for Cluster #1	[PFN1, PSMA1, PSMA2, PSMA4, PSMA5, PSMA6, PSMA7, PSMB1, PSMB6, PSMB7]	[CDC42]	90.9091	9.09091	[CDC42, PFN1, PSMA1, PSMA2, PSMA4, PSMA5, PSMA6, PSMA7, PSMB1, PSMB6, PSMB7]
GO:0071453	cellular response to oxygen levels	GO_BiologicalProcess-EBI-UniProt-GOA_27.02.2019_00h00	3.3623e-07	2.56976e-06	2.9825e-08	2.46056e-07	[4]	Group31	5.09554	16	Specific for Cluster #1	[ELOC, LYPLA1, NDRG1, PHB2, PSMA1, PSMA2, PSMA4, PSMA5, PSMA6, PSMA7, PSMB1, PSMB6, PSMB7, UBQLN1]	[CAV1, FASN]	87.5	12.5	[CAV1, ELOC, FASN, LYPLA1, NDRG1, PHB2, PSMA1, PSMA2, PSMA4, PSMA5, PSMA6, PSMA7, PSMB1, PSMB6, PSMB7, UBQLN1]
GO:0002474	antigen processing and presentation of peptide antigen via MHC class I	GO_BiologicalProcess-EBI-UniProt-GOA_27.02.2019_00h00	4.54029e-07	3.23874e-06	2.9825e-08	2.46056e-07	[4]	Group31	8.77193	10	Specific for Cluster #1	[PSMA1, PSMA2, PSMA4, PSMA5, PSMA6, PSMA7, PSMB1, PSMB6, PSMB7]	[HLA-A]	90	10	[HLA-A, PSMA1, PSMA2, PSMA4, PSMA5, PSMA6, PSMA7, PSMB1, PSMB6, PSMB7]
GO:0050852	T cell receptor signaling pathway	GO_BiologicalProcess-EBI-UniProt-GOA_27.02.2019_00h00	5.5109e-07	3.8043e-06	2.9825e-08	2.46056e-07	[6, 7, 8, 9, 10]	Group31	5.24476	15	Specific for Cluster #1	[IGF2BP2, LGALS3, PHPT1, PRDX1, PSMA1, PSMA2, PSMA4, PSMA5, PSMA6, PSMA7, PSMB1, PSMB6, PSMB7, STOML2, UBE2N]	[]	100	0	[IGF2BP2, LGALS3, PHPT1, PRDX1, PSMA1, PSMA2, PSMA4, PSMA5, PSMA6, PSMA7, PSMB1, PSMB6, PSMB7, STOML2, UBE2N]
GO:0002478	antigen processing and presentation of exogenous peptide antigen	GO_BiologicalProcess-EBI-UniProt-GOA_27.02.2019_00h00	6.54878e-07	4.12188e-06	2.9825e-08	2.46056e-07	[4]	Group31	6.04651	13	Specific for Cluster #1	[CTSD, DCTN2, PSMA1, PSMA2, PSMA4, PSMA5, PSMA6, PSMA7, PSMB1, PSMB6, PSMB7]	[DCTN1, HLA-A]	84.6154	15.3846	[CTSD, DCTN1, DCTN2, HLA-A, PSMA1, PSMA2, PSMA4, PSMA5, PSMA6, PSMA7, PSMB1, PSMB6, PSMB7]
GO:0043618	regulation of transcription from RNA polymerase II promoter in response to stress	GO_BiologicalProcess-EBI-UniProt-GOA_27.02.2019_00h00	1.01497e-06	5.43011e-06	2.9825e-08	2.46056e-07	[5, 7, 8, 9, 10, 11, 12]	Group31	7.09677	11	Specific for Cluster #1	[ELOC, HSPA1B, PSMA1, PSMA2, PSMA4, PSMA5, PSMA6, PSMA7, PSMB1, PSMB6, PSMB7]	[]	100	0	[ELOC, HSPA1B, PSMA1, PSMA2, PSMA4, PSMA5, PSMA6, PSMA7, PSMB1, PSMB6, PSMB7]
GO:0033209	tumor necrosis factor-mediated signaling pathway	GO_BiologicalProcess-EBI-UniProt-GOA_27.02.2019_00h00	9.89727e-07	5.43081e-06	2.9825e-08	2.46056e-07	[5, 6, 7]	Group31	5.8296	13	Specific for Cluster #1	[ANP32B, GSTP1, HSPA1B, PSMA1, PSMA2, PSMA4, PSMA5, PSMA6, PSMA7, PSMB1, PSMB6, PSMB7]	[STAT1]	92.3077	7.69231	[ANP32B, GSTP1, HSPA1B, PSMA1, PSMA2, PSMA4, PSMA5, PSMA6, PSMA7, PSMB1, PSMB6, PSMB7, STAT1]
GO:0019884	antigen processing and presentation of exogenous antigen	GO_BiologicalProcess-EBI-UniProt-GOA_27.02.2019_00h00	9.40866e-07	5.44177e-06	2.9825e-08	2.46056e-07	[3]	Group31	5.85586	13	Specific for Cluster #1	[CTSD, DCTN2, PSMA1, PSMA2, PSMA4, PSMA5, PSMA6, PSMA7, PSMB1, PSMB6, PSMB7]	[DCTN1, HLA-A]	84.6154	15.3846	[CTSD, DCTN1, DCTN2, HLA-A, PSMA1, PSMA2, PSMA4, PSMA5, PSMA6, PSMA7, PSMB1, PSMB6, PSMB7]
GO:0070555	response to interleukin-1	GO_BiologicalProcess-EBI-UniProt-GOA_27.02.2019_00h00	1.11589e-06	5.68571e-06	2.9825e-08	2.46056e-07	[5]	Group31	5.32319	14	Specific for Cluster #1	[ANXA1, APP, IL1RN, PSMA1, PSMA2, PSMA4, PSMA5, PSMA6, PSMA7, PSMB1, PSMB6, PSMB7, TOLLIP, UBE2N]	[]	100	0	[ANXA1, APP, IL1RN, PSMA1, PSMA2, PSMA4, PSMA5, PSMA6, PSMA7, PSMB1, PSMB6, PSMB7, TOLLIP, UBE2N]
GO:0007164	establishment of tissue polarity	GO_BiologicalProcess-EBI-UniProt-GOA_27.02.2019_00h00	1.30592e-06	6.35151e-06	2.9825e-08	2.46056e-07	[3, 4]	Group31	6.91824	11	Specific for Cluster #1	[PFN1, PSMA1, PSMA2, PSMA4, PSMA5, PSMA6, PSMA7, PSMB1, PSMB6, PSMB7]	[CDC42]	90.9091	9.09091	[CDC42, PFN1, PSMA1, PSMA2, PSMA4, PSMA5, PSMA6, PSMA7, PSMB1, PSMB6, PSMB7]
GO:0001736	establishment of planar polarity	GO_BiologicalProcess-EBI-UniProt-GOA_27.02.2019_00h00	1.30592e-06	6.35151e-06	2.9825e-08	2.46056e-07	[4, 5, 6, 7]	Group31	6.91824	11	Specific for Cluster #1	[PFN1, PSMA1, PSMA2, PSMA4, PSMA5, PSMA6, PSMA7, PSMB1, PSMB6, PSMB7]	[CDC42]	90.9091	9.09091	[CDC42, PFN1, PSMA1, PSMA2, PSMA4, PSMA5, PSMA6, PSMA7, PSMB1, PSMB6, PSMB7]
GO:0048002	antigen processing and presentation of peptide antigen	GO_BiologicalProcess-EBI-UniProt-GOA_27.02.2019_00h00	1.46956e-06	6.83666e-06	2.9825e-08	2.46056e-07	[3]	Group31	5.62771	13	Specific for Cluster #1	[CTSD, DCTN2, PSMA1, PSMA2, PSMA4, PSMA5, PSMA6, PSMA7, PSMB1, PSMB6, PSMB7]	[DCTN1, HLA-A]	84.6154	15.3846	[CTSD, DCTN1, DCTN2, HLA-A, PSMA1, PSMA2, PSMA4, PSMA5, PSMA6, PSMA7, PSMB1, PSMB6, PSMB7]
GO:0010389	regulation of G2/M transition of mitotic cell cycle	GO_BiologicalProcess-EBI-UniProt-GOA_27.02.2019_00h00	1.45756e-06	6.93149e-06	2.9825e-08	2.46056e-07	[6, 7, 8]	Group31	5.20446	14	Specific for Cluster #1	[APP, CDKN2A, DCTN2, PSMA1, PSMA2, PSMA4, PSMA5, PSMA6, PSMA7, PSMB1, PSMB6, PSMB7, YWHAG]	[DCTN1]	92.8571	7.14286	[APP, CDKN2A, DCTN1, DCTN2, PSMA1, PSMA2, PSMA4, PSMA5, PSMA6, PSMA7, PSMB1, PSMB6, PSMB7, YWHAG]
GO:0043620	regulation of DNA-templated transcription in response to stress	GO_BiologicalProcess-EBI-UniProt-GOA_27.02.2019_00h00	1.77102e-06	8.06381e-06	2.9825e-08	2.46056e-07	[4, 6, 7, 8, 9, 10, 11]	Group31	6.70732	11	Specific for Cluster #1	[ELOC, HSPA1B, PSMA1, PSMA2, PSMA4, PSMA5, PSMA6, PSMA7, PSMB1, PSMB6, PSMB7]	[]	100	0	[ELOC, HSPA1B, PSMA1, PSMA2, PSMA4, PSMA5, PSMA6, PSMA7, PSMB1, PSMB6, PSMB7]
GO:0042180	cellular ketone metabolic process	GO_BiologicalProcess-EBI-UniProt-GOA_27.02.2019_00h00	2.42206e-06	1.07984e-05	2.9825e-08	2.46056e-07	[3]	Group31	4.65839	15	Specific for Cluster #1	[ANXA1, EIF6, FABP5, PARK7, PSMA1, PSMA2, PSMA4, PSMA5, PSMA6, PSMA7, PSMB1, PSMB6, PSMB7]	[CAV1, GNAI2]	86.6667	13.3333	[ANXA1, CAV1, EIF6, FABP5, GNAI2, PARK7, PSMA1, PSMA2, PSMA4, PSMA5, PSMA6, PSMA7, PSMB1, PSMB6, PSMB7]
GO:0030177	positive regulation of Wnt signaling pathway	GO_BiologicalProcess-EBI-UniProt-GOA_27.02.2019_00h00	3.37227e-06	1.38782e-05	2.9825e-08	2.46056e-07	[4, 5, 6, 7, 8, 9]	Group31	5.6872	12	Specific for Cluster #1	[PIN1, PSMA1, PSMA2, PSMA4, PSMA5, PSMA6, PSMA7, PSMB1, PSMB6, PSMB7, YAP1]	[CAV1]	91.6667	8.33333	[CAV1, PIN1, PSMA1, PSMA2, PSMA4, PSMA5, PSMA6, PSMA7, PSMB1, PSMB6, PSMB7, YAP1]
GO:0001738	morphogenesis of a polarized epithelium	GO_BiologicalProcess-EBI-UniProt-GOA_27.02.2019_00h00	3.3347e-06	1.39927e-05	2.9825e-08	2.46056e-07	[5, 6]	Group31	6.28571	11	Specific for Cluster #1	[PFN1, PSMA1, PSMA2, PSMA4, PSMA5, PSMA6, PSMA7, PSMB1, PSMB6, PSMB7]	[CDC42]	90.9091	9.09091	[CDC42, PFN1, PSMA1, PSMA2, PSMA4, PSMA5, PSMA6, PSMA7, PSMB1, PSMB6, PSMB7]
GO:1902749	regulation of cell cycle G2/M phase transition	GO_BiologicalProcess-EBI-UniProt-GOA_27.02.2019_00h00	3.51165e-06	1.41791e-05	2.9825e-08	2.46056e-07	[5, 6, 7]	Group31	4.82759	14	Specific for Cluster #1	[APP, CDKN2A, DCTN2, PSMA1, PSMA2, PSMA4, PSMA5, PSMA6, PSMA7, PSMB1, PSMB6, PSMB7, YWHAG]	[DCTN1]	92.8571	7.14286	[APP, CDKN2A, DCTN1, DCTN2, PSMA1, PSMA2, PSMA4, PSMA5, PSMA6, PSMA7, PSMB1, PSMB6, PSMB7, YWHAG]
GO:0002244	hematopoietic progenitor cell differentiation	GO_BiologicalProcess-EBI-UniProt-GOA_27.02.2019_00h00	4.09321e-06	1.56419e-05	2.9825e-08	2.46056e-07	[4, 5, 6, 7, 8]	Group31	5.5814	12	Specific for Cluster #1	[PSMA1, PSMA2, PSMA4, PSMA5, PSMA6, PSMA7, PSMB1, PSMB6, PSMB7, TXN, YAP1]	[EEF2]	91.6667	8.33333	[EEF2, PSMA1, PSMA2, PSMA4, PSMA5, PSMA6, PSMA7, PSMB1, PSMB6, PSMB7, TXN, YAP1]
GO:0000086	G2/M transition of mitotic cell cycle	GO_BiologicalProcess-EBI-UniProt-GOA_27.02.2019_00h00	4.87292e-06	1.82948e-05	2.9825e-08	2.46056e-07	[5, 6]	Group31	4.39883	15	Specific for Cluster #1	[APP, CDKN2A, DCTN2, PEA15, PSMA1, PSMA2, PSMA4, PSMA5, PSMA6, PSMA7, PSMB1, PSMB6, PSMB7, YWHAG]	[DCTN1]	93.3333	6.66667	[APP, CDKN2A, DCTN1, DCTN2, PEA15, PSMA1, PSMA2, PSMA4, PSMA5, PSMA6, PSMA7, PSMB1, PSMB6, PSMB7, YWHAG]
GO:0035567	non-canonical Wnt signaling pathway	GO_BiologicalProcess-EBI-UniProt-GOA_27.02.2019_00h00	6.31096e-06	2.25091e-05	2.9825e-08	2.46056e-07	[5, 6, 7, 8]	Group31	5.88235	11	Specific for Cluster #1	[PFN1, PSMA1, PSMA2, PSMA4, PSMA5, PSMA6, PSMA7, PSMB1, PSMB6, PSMB7]	[CDC42]	90.9091	9.09091	[CDC42, PFN1, PSMA1, PSMA2, PSMA4, PSMA5, PSMA6, PSMA7, PSMB1, PSMB6, PSMB7]
GO:0038061	NIK/NF-kappaB signaling	GO_BiologicalProcess-EBI-UniProt-GOA_27.02.2019_00h00	6.23077e-06	2.25997e-05	2.9825e-08	2.46056e-07	[4, 5, 6]	Group31	5.35714	12	Specific for Cluster #1	[APP, IL18, PRDX1, PSMA1, PSMA2, PSMA4, PSMA5, PSMA6, PSMA7, PSMB1, PSMB6, PSMB7]	[]	100	0	[APP, IL18, PRDX1, PSMA1, PSMA2, PSMA4, PSMA5, PSMA6, PSMA7, PSMB1, PSMB6, PSMB7]
GO:0071456	cellular response to hypoxia	GO_BiologicalProcess-EBI-UniProt-GOA_27.02.2019_00h00	6.64692e-06	2.29426e-05	2.9825e-08	2.46056e-07	[4, 6]	Group31	4.90566	13	Specific for Cluster #1	[ELOC, NDRG1, PHB2, PSMA1, PSMA2, PSMA4, PSMA5, PSMA6, PSMA7, PSMB1, PSMB6, PSMB7, UBQLN1]	[]	100	0	[ELOC, NDRG1, PHB2, PSMA1, PSMA2, PSMA4, PSMA5, PSMA6, PSMA7, PSMB1, PSMB6, PSMB7, UBQLN1]
GO:0071347	cellular response to interleukin-1	GO_BiologicalProcess-EBI-UniProt-GOA_27.02.2019_00h00	6.82127e-06	2.31707e-05	2.9825e-08	2.46056e-07	[6]	Group31	5.30973	12	Specific for Cluster #1	[IL1RN, PSMA1, PSMA2, PSMA4, PSMA5, PSMA6, PSMA7, PSMB1, PSMB6, PSMB7, TOLLIP, UBE2N]	[]	100	0	[IL1RN, PSMA1, PSMA2, PSMA4, PSMA5, PSMA6, PSMA7, PSMB1, PSMB6, PSMB7, TOLLIP, UBE2N]
GO:0010972	negative regulation of G2/M transition of mitotic cell cycle	GO_BiologicalProcess-EBI-UniProt-GOA_27.02.2019_00h00	8.30874e-06	2.73549e-05	2.9825e-08	2.46056e-07	[6, 7, 8, 9]	Group31	7.25806	9	Specific for Cluster #1	[PSMA1, PSMA2, PSMA4, PSMA5, PSMA6, PSMA7, PSMB1, PSMB6, PSMB7]	[]	100	0	[PSMA1, PSMA2, PSMA4, PSMA5, PSMA6, PSMA7, PSMB1, PSMB6, PSMB7]
GO:0048863	stem cell differentiation	GO_BiologicalProcess-EBI-UniProt-GOA_27.02.2019_00h00	1.24412e-05	4.03395e-05	2.9825e-08	2.46056e-07	[4]	Group31	4.32099	14	Specific for Cluster #1	[CCDC6, CFL1, PSMA1, PSMA2, PSMA4, PSMA5, PSMA6, PSMA7, PSMB1, PSMB6, PSMB7, TXN, YAP1]	[TACSTD2]	92.8571	7.14286	[CCDC6, CFL1, PSMA1, PSMA2, PSMA4, PSMA5, PSMA6, PSMA7, PSMB1, PSMB6, PSMB7, TACSTD2, TXN, YAP1]
GO:0036294	cellular response to decreased oxygen levels	GO_BiologicalProcess-EBI-UniProt-GOA_27.02.2019_00h00	1.44799e-05	4.49085e-05	2.9825e-08	2.46056e-07	[5]	Group31	4.5614	13	Specific for Cluster #1	[ELOC, NDRG1, PHB2, PSMA1, PSMA2, PSMA4, PSMA5, PSMA6, PSMA7, PSMB1, PSMB6, PSMB7, UBQLN1]	[]	100	0	[ELOC, NDRG1, PHB2, PSMA1, PSMA2, PSMA4, PSMA5, PSMA6, PSMA7, PSMB1, PSMB6, PSMB7, UBQLN1]
GO:0044106	cellular amine metabolic process	GO_BiologicalProcess-EBI-UniProt-GOA_27.02.2019_00h00	1.43563e-05	4.518e-05	2.9825e-08	2.46056e-07	[4, 5]	Group31	5.98802	10	Specific for Cluster #1	[PARK7, PSMA1, PSMA2, PSMA4, PSMA5, PSMA6, PSMA7, PSMB1, PSMB6, PSMB7]	[]	100	0	[PARK7, PSMA1, PSMA2, PSMA4, PSMA5, PSMA6, PSMA7, PSMB1, PSMB6, PSMB7]
GO:0030178	negative regulation of Wnt signaling pathway	GO_BiologicalProcess-EBI-UniProt-GOA_27.02.2019_00h00	2.37815e-05	6.97155e-05	2.9825e-08	2.46056e-07	[4, 5, 6, 7, 8, 9]	Group31	4.6875	12	Specific for Cluster #1	[PFDN5, PSMA1, PSMA2, PSMA4, PSMA5, PSMA6, PSMA7, PSMB1, PSMB6, PSMB7, TAX1BP3]	[CAV1]	91.6667	8.33333	[CAV1, PFDN5, PSMA1, PSMA2, PSMA4, PSMA5, PSMA6, PSMA7, PSMB1, PSMB6, PSMB7, TAX1BP3]
GO:1902750	negative regulation of cell cycle G2/M phase transition	GO_BiologicalProcess-EBI-UniProt-GOA_27.02.2019_00h00	2.47417e-05	7.15502e-05	2.9825e-08	2.46056e-07	[5, 6, 7, 8]	Group31	6.33803	9	Specific for Cluster #1	[PSMA1, PSMA2, PSMA4, PSMA5, PSMA6, PSMA7, PSMB1, PSMB6, PSMB7]	[]	100	0	[PSMA1, PSMA2, PSMA4, PSMA5, PSMA6, PSMA7, PSMB1, PSMB6, PSMB7]
GO:0009308	amine metabolic process	GO_BiologicalProcess-EBI-UniProt-GOA_27.02.2019_00h00	2.61753e-05	7.27471e-05	2.9825e-08	2.46056e-07	[4]	Group31	5.58659	10	Specific for Cluster #1	[PARK7, PSMA1, PSMA2, PSMA4, PSMA5, PSMA6, PSMA7, PSMB1, PSMB6, PSMB7]	[]	100	0	[PARK7, PSMA1, PSMA2, PSMA4, PSMA5, PSMA6, PSMA7, PSMB1, PSMB6, PSMB7]
GO:0002223	stimulatory C-type lectin receptor signaling pathway	GO_BiologicalProcess-EBI-UniProt-GOA_27.02.2019_00h00	2.61595e-05	7.36596e-05	2.9825e-08	2.46056e-07	[6, 7, 8, 9, 10, 11]	Group31	6.29371	9	Specific for Cluster #1	[PSMA1, PSMA2, PSMA4, PSMA5, PSMA6, PSMA7, PSMB1, PSMB6, PSMB7]	[]	100	0	[PSMA1, PSMA2, PSMA4, PSMA5, PSMA6, PSMA7, PSMB1, PSMB6, PSMB7]
GO:0090090	negative regulation of canonical Wnt signaling pathway	GO_BiologicalProcess-EBI-UniProt-GOA_27.02.2019_00h00	3.14801e-05	8.31696e-05	2.9825e-08	2.46056e-07	[5, 6, 7, 8, 9, 10]	Group31	4.95496	11	Specific for Cluster #1	[PFDN5, PSMA1, PSMA2, PSMA4, PSMA5, PSMA6, PSMA7, PSMB1, PSMB6, PSMB7]	[CAV1]	90.9091	9.09091	[CAV1, PFDN5, PSMA1, PSMA2, PSMA4, PSMA5, PSMA6, PSMA7, PSMB1, PSMB6, PSMB7]
GO:0002220	innate immune response activating cell surface receptor signaling pathway	GO_BiologicalProcess-EBI-UniProt-GOA_27.02.2019_00h00	3.08338e-05	8.35245e-05	2.9825e-08	2.46056e-07	[5, 6, 7, 8, 9, 10]	Group31	6.16438	9	Specific for Cluster #1	[PSMA1, PSMA2, PSMA4, PSMA5, PSMA6, PSMA7, PSMB1, PSMB6, PSMB7]	[]	100	0	[PSMA1, PSMA2, PSMA4, PSMA5, PSMA6, PSMA7, PSMB1, PSMB6, PSMB7]
GO:0038095	Fc-epsilon receptor signaling pathway	GO_BiologicalProcess-EBI-UniProt-GOA_27.02.2019_00h00	0.000437456	0.000858858	2.9825e-08	2.46056e-07	[6, 7, 8]	Group31	4.34783	9	Specific for Cluster #1	[PSMA1, PSMA2, PSMA4, PSMA5, PSMA6, PSMA7, PSMB1, PSMB6, PSMB7]	[]	100	0	[PSMA1, PSMA2, PSMA4, PSMA5, PSMA6, PSMA7, PSMB1, PSMB6, PSMB7]
GO:0002861	regulation of inflammatory response to antigenic stimulus	GO_BiologicalProcess-EBI-UniProt-GOA_27.02.2019_00h00	0.00538024	0.00681285	2.9825e-08	2.46056e-07	[4, 5, 6, 7]	Group31	9.09091	3	Specific for Cluster #1	[PARK7, PSMA1, PSMA2]	[]	100	0	[PARK7, PSMA1, PSMA2]
GO:0002437	inflammatory response to antigenic stimulus	GO_BiologicalProcess-EBI-UniProt-GOA_27.02.2019_00h00	0.0284844	0.0295906	2.9825e-08	2.46056e-07	[3, 5]	Group31	4.91803	3	Specific for Cluster #1	[PARK7, PSMA1, PSMA2]	[]	100	0	[PARK7, PSMA1, PSMA2]
GO:2001235	positive regulation of apoptotic signaling pathway	GO_BiologicalProcess-EBI-UniProt-GOA_27.02.2019_00h00	5.52949e-07	3.69785e-06	1.25349e-07	6.89422e-07	[4, 5, 6, 7, 8]	Group18	5.64516	14	Specific for Cluster #1	[CCDC6, CTSC, LYPLA1, PARK7, PEA15, REXO2, S100A9, SFN, SH3GLB1, SOD1, YWHAG]	[CAV1, FASN, PML]	78.5714	21.4286	[CAV1, CCDC6, CTSC, FASN, LYPLA1, PARK7, PEA15, PML, REXO2, S100A9, SFN, SH3GLB1, SOD1, YWHAG]
GO:2001237	negative regulation of extrinsic apoptotic signaling pathway	GO_BiologicalProcess-EBI-UniProt-GOA_27.02.2019_00h00	0.000152471	0.000332948	1.25349e-07	6.89422e-07	[5, 6, 7, 8, 9]	Group18	5.67376	8	Specific for Cluster #1	[GSTP1, HSPA1B, LGALS3, LYPLA1, PARK7, PEA15, YAP1]	[FASN]	87.5	12.5	[FASN, GSTP1, HSPA1B, LGALS3, LYPLA1, PARK7, PEA15, YAP1]
GO:1902042	negative regulation of extrinsic apoptotic signaling pathway via death domain receptors	GO_BiologicalProcess-EBI-UniProt-GOA_27.02.2019_00h00	0.00208537	0.00314274	1.25349e-07	6.89422e-07	[6, 7, 8, 9, 10]	Group18	8	4	Specific for Cluster #1	[LYPLA1, PARK7, PEA15]	[FASN]	75	25	[FASN, LYPLA1, PARK7, PEA15]
GO:1902041	regulation of extrinsic apoptotic signaling pathway via death domain receptors	GO_BiologicalProcess-EBI-UniProt-GOA_27.02.2019_00h00	0.00219221	0.0032354	1.25349e-07	6.89422e-07	[6, 7, 8, 9]	Group18	5.95238	5	Specific for Cluster #1	[LGALS3, LYPLA1, PARK7, PEA15]	[FASN]	80	20	[FASN, LGALS3, LYPLA1, PARK7, PEA15]
GO:0002181	cytoplasmic translation	GO_BiologicalProcess-EBI-UniProt-GOA_27.02.2019_00h00	1.47947e-08	3.16607e-07	1.12945e-07	7.45439e-07	[6, 7, 8]	Group25	9.375	12	None Specific Cluster	[EIF3J, EIF4H, EIF6, NDRG1, RPL38, RPS23]	[EEF2, EIF4G1, RPL10A, RPL13A, RPL18, RPL6]	50	50	[EEF2, EIF3J, EIF4G1, EIF4H, EIF6, NDRG1, RPL10A, RPL13A, RPL18, RPL38, RPL6, RPS23]
GO:0006614	SRP-dependent cotranslational protein targeting to membrane	GO_BiologicalProcess-EBI-UniProt-GOA_27.02.2019_00h00	7.90528e-07	4.69925e-06	1.12945e-07	7.45439e-07	[7, 8, 9, 10, 11, 12]	Group25	8.26446	10	Specific for Cluster #2	[RPL38, RPS12, RPS23]	[RPL10A, RPL13A, RPL18, RPL3, RPL4, RPL6, RPL7]	30	70	[RPL10A, RPL13A, RPL18, RPL3, RPL38, RPL4, RPL6, RPL7, RPS12, RPS23]
GO:0006613	cotranslational protein targeting to membrane	GO_BiologicalProcess-EBI-UniProt-GOA_27.02.2019_00h00	1.06747e-06	5.57168e-06	1.12945e-07	7.45439e-07	[6, 7, 8, 9, 10, 11]	Group25	8	10	Specific for Cluster #2	[RPL38, RPS12, RPS23]	[RPL10A, RPL13A, RPL18, RPL3, RPL4, RPL6, RPL7]	30	70	[RPL10A, RPL13A, RPL18, RPL3, RPL38, RPL4, RPL6, RPL7, RPS12, RPS23]
GO:0000184	nuclear-transcribed mRNA catabolic process, nonsense-mediated decay	GO_BiologicalProcess-EBI-UniProt-GOA_27.02.2019_00h00	1.15239e-06	5.73514e-06	1.12945e-07	7.45439e-07	[7, 8, 9, 10]	Group25	7.00637	11	Specific for Cluster #2	[RPL38, RPS12, RPS23]	[EIF4G1, RPL10A, RPL13A, RPL18, RPL3, RPL4, RPL6, RPL7]	27.2727	72.7273	[EIF4G1, RPL10A, RPL13A, RPL18, RPL3, RPL38, RPL4, RPL6, RPL7, RPS12, RPS23]
GO:0045047	protein targeting to ER	GO_BiologicalProcess-EBI-UniProt-GOA_27.02.2019_00h00	2.81236e-06	1.20369e-05	1.12945e-07	7.45439e-07	[6, 7, 8, 9, 10]	Group25	7.19424	10	Specific for Cluster #2	[RPL38, RPS12, RPS23]	[RPL10A, RPL13A, RPL18, RPL3, RPL4, RPL6, RPL7]	30	70	[RPL10A, RPL13A, RPL18, RPL3, RPL38, RPL4, RPL6, RPL7, RPS12, RPS23]
GO:0072599	establishment of protein localization to endoplasmic reticulum	GO_BiologicalProcess-EBI-UniProt-GOA_27.02.2019_00h00	3.63209e-06	1.43938e-05	1.12945e-07	7.45439e-07	[5, 6, 7]	Group25	6.99301	10	Specific for Cluster #2	[RPL38, RPS12, RPS23]	[RPL10A, RPL13A, RPL18, RPL3, RPL4, RPL6, RPL7]	30	70	[RPL10A, RPL13A, RPL18, RPL3, RPL38, RPL4, RPL6, RPL7, RPS12, RPS23]
GO:0008135	translation factor activity, RNA binding	GO_BiologicalProcess-EBI-UniProt-GOA_27.02.2019_00h00	3.87226e-06	1.50666e-05	1.12945e-07	7.45439e-07	[6, 7, 8, 9, 10, 11]	Group25	7.9646	9	Specific for Cluster #1	[EIF1, EIF1AX, EIF3J, EIF4H, EIF5A, EIF6]	[EEF2, EIF4G1, EIF4G2]	66.6667	33.3333	[EEF2, EIF1, EIF1AX, EIF3J, EIF4G1, EIF4G2, EIF4H, EIF5A, EIF6]
GO:0070972	protein localization to endoplasmic reticulum	GO_BiologicalProcess-EBI-UniProt-GOA_27.02.2019_00h00	1.67627e-05	5.05243e-05	1.12945e-07	7.45439e-07	[6]	Group25	5.88235	10	Specific for Cluster #2	[RPL38, RPS12, RPS23]	[RPL10A, RPL13A, RPL18, RPL3, RPL4, RPL6, RPL7]	30	70	[RPL10A, RPL13A, RPL18, RPL3, RPL38, RPL4, RPL6, RPL7, RPS12, RPS23]
GO:0090079	translation regulator activity, nucleic acid binding	GO_BiologicalProcess-EBI-UniProt-GOA_27.02.2019_00h00	2.61595e-05	7.36596e-05	1.12945e-07	7.45439e-07	[7, 8, 9, 10]	Group25	6.29371	9	Specific for Cluster #1	[EIF1, EIF1AX, EIF3J, EIF4H, EIF5A, EIF6]	[EEF2, EIF4G1, EIF4G2]	66.6667	33.3333	[EEF2, EIF1, EIF1AX, EIF3J, EIF4G1, EIF4G2, EIF4H, EIF5A, EIF6]
GO:0002183	cytoplasmic translational initiation	GO_BiologicalProcess-EBI-UniProt-GOA_27.02.2019_00h00	0.000121915	0.00027463	1.12945e-07	7.45439e-07	[4, 7, 8, 9]	Group25	11.1111	5	Specific for Cluster #1	[EIF3J, EIF4H, EIF6]	[EIF4G1, RPL13A]	60	40	[EIF3J, EIF4G1, EIF4H, EIF6, RPL13A]
GO:0042273	ribosomal large subunit biogenesis	GO_BiologicalProcess-EBI-UniProt-GOA_27.02.2019_00h00	0.000231433	0.000485556	1.12945e-07	7.45439e-07	[4, 5]	Group25	7.5	6	Specific for Cluster #2	[EIF6, RPL38]	[RPL10A, RPL3, RPL6, RPL7]	33.3333	66.6667	[EIF6, RPL10A, RPL3, RPL38, RPL6, RPL7]
GO:0035722	interleukin-12-mediated signaling pathway	GO_BiologicalProcess-EBI-UniProt-GOA_27.02.2019_00h00	6.2137e-07	4.02949e-06	3.64344e-07	1.71762e-06	[5, 6, 7]	Group32	11.9403	8	Specific for Cluster #1	[CFL1, CNPY2, HNRNPDL, MIF, S100A9, SOD1, SOD2]	[CDC42]	87.5	12.5	[CDC42, CFL1, CNPY2, HNRNPDL, MIF, S100A9, SOD1, SOD2]
GO:0071349	cellular response to interleukin-12	GO_BiologicalProcess-EBI-UniProt-GOA_27.02.2019_00h00	7.81984e-07	4.78127e-06	3.64344e-07	1.71762e-06	[6]	Group32	11.5942	8	Specific for Cluster #1	[CFL1, CNPY2, HNRNPDL, MIF, S100A9, SOD1, SOD2]	[CDC42]	87.5	12.5	[CDC42, CFL1, CNPY2, HNRNPDL, MIF, S100A9, SOD1, SOD2]
GO:0070671	response to interleukin-12	GO_BiologicalProcess-EBI-UniProt-GOA_27.02.2019_00h00	9.76773e-07	5.50078e-06	3.64344e-07	1.71762e-06	[5]	Group32	11.2676	8	Specific for Cluster #1	[CFL1, CNPY2, HNRNPDL, MIF, S100A9, SOD1, SOD2]	[CDC42]	87.5	12.5	[CDC42, CFL1, CNPY2, HNRNPDL, MIF, S100A9, SOD1, SOD2]
GO:0008631	intrinsic apoptotic signaling pathway in response to oxidative stress	GO_BiologicalProcess-EBI-UniProt-GOA_27.02.2019_00h00	6.09345e-05	0.000148182	3.64344e-07	1.71762e-06	[4, 5, 6, 7]	Group32	9.52381	6	Specific for Cluster #1	[HSPB1, PARK7, SOD1, SOD2, UBQLN1]	[PML]	83.3333	16.6667	[HSPB1, PARK7, PML, SOD1, SOD2, UBQLN1]
GO:0046457	prostanoid biosynthetic process	GO_BiologicalProcess-EBI-UniProt-GOA_27.02.2019_00h00	6.86034e-05	0.000164956	3.64344e-07	1.71762e-06	[6, 7, 8, 9, 10]	Group32	12.5	5	Specific for Cluster #1	[ANXA1, FABP5, MIF, PTGES3, S100A9]	[]	100	0	[ANXA1, FABP5, MIF, PTGES3, S100A9]
GO:0001516	prostaglandin biosynthetic process	GO_BiologicalProcess-EBI-UniProt-GOA_27.02.2019_00h00	6.86034e-05	0.000164956	3.64344e-07	1.71762e-06	[7, 8, 9, 10, 11]	Group32	12.5	5	Specific for Cluster #1	[ANXA1, FABP5, MIF, PTGES3, S100A9]	[]	100	0	[ANXA1, FABP5, MIF, PTGES3, S100A9]
GO:1902175	regulation of oxidative stress-induced intrinsic apoptotic signaling pathway	GO_BiologicalProcess-EBI-UniProt-GOA_27.02.2019_00h00	9.77533e-05	0.000227383	3.64344e-07	1.71762e-06	[5, 6, 7, 8, 9]	Group32	11.6279	5	Specific for Cluster #1	[HSPB1, PARK7, SOD1, SOD2, UBQLN1]	[]	100	0	[HSPB1, PARK7, SOD1, SOD2, UBQLN1]
GO:0016721	oxidoreductase activity, acting on superoxide radicals as acceptor	GO_BiologicalProcess-EBI-UniProt-GOA_27.02.2019_00h00	0.000193849	0.000414838	3.64344e-07	1.71762e-06	[4]	Group32	27.2727	3	Specific for Cluster #1	[PARK7, SOD1, SOD2]	[]	100	0	[PARK7, SOD1, SOD2]
GO:0004784	superoxide dismutase activity	GO_BiologicalProcess-EBI-UniProt-GOA_27.02.2019_00h00	0.000193849	0.000414838	3.64344e-07	1.71762e-06	[5, 6, 8, 9]	Group32	27.2727	3	Specific for Cluster #1	[PARK7, SOD1, SOD2]	[]	100	0	[PARK7, SOD1, SOD2]
GO:0010760	negative regulation of macrophage chemotaxis	GO_BiologicalProcess-EBI-UniProt-GOA_27.02.2019_00h00	0.000417503	0.000835007	3.64344e-07	1.71762e-06	[5, 6, 7, 8, 9, 10]	Group32	21.4286	3	Specific for Cluster #1	[DDT, MIF, S100A9]	[]	100	0	[DDT, MIF, S100A9]
GO:0006692	prostanoid metabolic process	GO_BiologicalProcess-EBI-UniProt-GOA_27.02.2019_00h00	0.00047796	0.000921473	3.64344e-07	1.71762e-06	[5, 6, 7, 9]	Group32	8.33333	5	Specific for Cluster #1	[ANXA1, FABP5, MIF, PTGES3, S100A9]	[]	100	0	[ANXA1, FABP5, MIF, PTGES3, S100A9]
GO:0006693	prostaglandin metabolic process	GO_BiologicalProcess-EBI-UniProt-GOA_27.02.2019_00h00	0.00047796	0.000921473	3.64344e-07	1.71762e-06	[6, 7, 8, 10]	Group32	8.33333	5	Specific for Cluster #1	[ANXA1, FABP5, MIF, PTGES3, S100A9]	[]	100	0	[ANXA1, FABP5, MIF, PTGES3, S100A9]
GO:1990000	amyloid fibril formation	GO_BiologicalProcess-EBI-UniProt-GOA_27.02.2019_00h00	0.000537975	0.00100988	3.64344e-07	1.71762e-06	[4, 5]	Group32	11.4286	4	Specific for Cluster #1	[APP, CDKN2A, FKBP1A]	[LDLR]	75	25	[APP, CDKN2A, FKBP1A, LDLR]
GO:0036473	cell death in response to oxidative stress	GO_BiologicalProcess-EBI-UniProt-GOA_27.02.2019_00h00	0.000593108	0.0011037	3.64344e-07	1.71762e-06	[3, 5]	Group32	5.30303	7	Specific for Cluster #1	[HSPB1, PARK7, SOD1, SOD2, TXN, UBQLN1]	[PML]	85.7143	14.2857	[HSPB1, PARK7, PML, SOD1, SOD2, TXN, UBQLN1]
GO:0006636	unsaturated fatty acid biosynthetic process	GO_BiologicalProcess-EBI-UniProt-GOA_27.02.2019_00h00	0.00097071	0.00170272	3.64344e-07	1.71762e-06	[6, 7, 8, 9]	Group32	7.14286	5	Specific for Cluster #1	[ANXA1, FABP5, MIF, PTGES3, S100A9]	[]	100	0	[ANXA1, FABP5, MIF, PTGES3, S100A9]
GO:1903201	regulation of oxidative stress-induced cell death	GO_BiologicalProcess-EBI-UniProt-GOA_27.02.2019_00h00	0.0012623	0.00212702	3.64344e-07	1.71762e-06	[4, 5, 6, 7]	Group32	5.45455	6	Specific for Cluster #1	[HSPB1, PARK7, SOD1, SOD2, TXN, UBQLN1]	[]	100	0	[HSPB1, PARK7, SOD1, SOD2, TXN, UBQLN1]
GO:0021782	glial cell development	GO_BiologicalProcess-EBI-UniProt-GOA_27.02.2019_00h00	0.00125781	0.00213627	3.64344e-07	1.71762e-06	[4, 5, 7, 8, 9]	Group32	4.66667	7	Specific for Cluster #1	[APP, GSTP1, NDRG1, PRDX5, S100A9, SOD1]	[LDLR]	85.7143	14.2857	[APP, GSTP1, LDLR, NDRG1, PRDX5, S100A9, SOD1]
GO:0046456	icosanoid biosynthetic process	GO_BiologicalProcess-EBI-UniProt-GOA_27.02.2019_00h00	0.00140634	0.002333	3.64344e-07	1.71762e-06	[5, 6, 7]	Group32	6.57895	5	Specific for Cluster #1	[ANXA1, FABP5, MIF, PTGES3, S100A9]	[]	100	0	[ANXA1, FABP5, MIF, PTGES3, S100A9]
GO:1905522	negative regulation of macrophage migration	GO_BiologicalProcess-EBI-UniProt-GOA_27.02.2019_00h00	0.00144263	0.00235666	3.64344e-07	1.71762e-06	[4, 5, 6, 7, 8, 9]	Group32	14.2857	3	Specific for Cluster #1	[DDT, MIF, S100A9]	[]	100	0	[DDT, MIF, S100A9]
GO:0002720	positive regulation of cytokine production involved in immune response	GO_BiologicalProcess-EBI-UniProt-GOA_27.02.2019_00h00	0.00167142	0.00263004	3.64344e-07	1.71762e-06	[4, 5, 6, 7]	Group32	6.32911	5	Specific for Cluster #1	[IL18, IL1RN, MIF, S100A9]	[HLA-A]	80	20	[HLA-A, IL18, IL1RN, MIF, S100A9]
GO:0150077	regulation of neuroinflammatory response	GO_BiologicalProcess-EBI-UniProt-GOA_27.02.2019_00h00	0.00179179	0.00277858	3.64344e-07	1.71762e-06	[5, 6, 7]	Group32	8.33333	4	Specific for Cluster #1	[APP, CTSC, IL18]	[LDLR]	75	25	[APP, CTSC, IL18, LDLR]
GO:0033032	regulation of myeloid cell apoptotic process	GO_BiologicalProcess-EBI-UniProt-GOA_27.02.2019_00h00	0.00193473	0.00295737	3.64344e-07	1.71762e-06	[6, 7]	Group32	8.16327	4	Specific for Cluster #1	[ANXA1, CDKN2A, MIF, S100A9]	[]	100	0	[ANXA1, CDKN2A, MIF, S100A9]
GO:1900407	regulation of cellular response to oxidative stress	GO_BiologicalProcess-EBI-UniProt-GOA_27.02.2019_00h00	0.00214129	0.00320444	3.64344e-07	1.71762e-06	[4, 5, 6]	Group32	4.91803	6	Specific for Cluster #1	[HSPB1, PARK7, SOD1, SOD2, TXN, UBQLN1]	[]	100	0	[HSPB1, PARK7, SOD1, SOD2, TXN, UBQLN1]
GO:0043030	regulation of macrophage activation	GO_BiologicalProcess-EBI-UniProt-GOA_27.02.2019_00h00	0.00230909	0.00336153	3.64344e-07	1.71762e-06	[4, 5, 6]	Group32	5.88235	5	Specific for Cluster #1	[APP, CTSC, MIF, S100A9]	[LDLR]	80	20	[APP, CTSC, LDLR, MIF, S100A9]
GO:0002827	positive regulation of T-helper 1 type immune response	GO_BiologicalProcess-EBI-UniProt-GOA_27.02.2019_00h00	0.00241663	0.00349432	3.64344e-07	1.71762e-06	[6, 7, 8]	Group32	12	3	Specific for Cluster #1	[ANXA1, IL18, IL1RN]	[]	100	0	[ANXA1, IL18, IL1RN]
GO:0033028	myeloid cell apoptotic process	GO_BiologicalProcess-EBI-UniProt-GOA_27.02.2019_00h00	0.00258558	0.00366433	3.64344e-07	1.71762e-06	[5]	Group32	7.54717	4	Specific for Cluster #1	[ANXA1, CDKN2A, MIF, S100A9]	[]	100	0	[ANXA1, CDKN2A, MIF, S100A9]
GO:0150078	positive regulation of neuroinflammatory response	GO_BiologicalProcess-EBI-UniProt-GOA_27.02.2019_00h00	0.00271022	0.00379077	3.64344e-07	1.71762e-06	[5, 6, 7, 8]	Group32	11.5385	3	Specific for Cluster #1	[APP, CTSC, IL18]	[]	100	0	[APP, CTSC, IL18]
GO:1902882	regulation of response to oxidative stress	GO_BiologicalProcess-EBI-UniProt-GOA_27.02.2019_00h00	0.00305677	0.00422032	3.64344e-07	1.71762e-06	[4, 5]	Group32	4.58015	6	Specific for Cluster #1	[HSPB1, PARK7, SOD1, SOD2, TXN, UBQLN1]	[]	100	0	[HSPB1, PARK7, SOD1, SOD2, TXN, UBQLN1]
GO:0048246	macrophage chemotaxis	GO_BiologicalProcess-EBI-UniProt-GOA_27.02.2019_00h00	0.00316249	0.00433829	3.64344e-07	1.71762e-06	[4, 5, 6, 7, 8]	Group32	7.14286	4	Specific for Cluster #1	[DDT, LGALS3, MIF, S100A9]	[]	100	0	[DDT, LGALS3, MIF, S100A9]
GO:2001243	negative regulation of intrinsic apoptotic signaling pathway	GO_BiologicalProcess-EBI-UniProt-GOA_27.02.2019_00h00	0.00329474	0.00449091	3.64344e-07	1.71762e-06	[5, 6, 7, 8, 9]	Group32	4.51128	6	Specific for Cluster #1	[HSPA1B, HSPB1, MIF, PARK7, S100A9, SOD2]	[]	100	0	[HSPA1B, HSPB1, MIF, PARK7, S100A9, SOD2]
GO:1902176	negative regulation of oxidative stress-induced intrinsic apoptotic signaling pathway	GO_BiologicalProcess-EBI-UniProt-GOA_27.02.2019_00h00	0.00336108	0.00455235	3.64344e-07	1.71762e-06	[5, 6, 7, 8, 9, 10]	Group32	10.7143	3	Specific for Cluster #1	[HSPB1, PARK7, SOD2]	[]	100	0	[HSPB1, PARK7, SOD2]
GO:0014002	astrocyte development	GO_BiologicalProcess-EBI-UniProt-GOA_27.02.2019_00h00	0.00406034	0.00536366	3.64344e-07	1.71762e-06	[5, 6, 7, 8, 9, 10]	Group32	6.66667	4	Specific for Cluster #1	[APP, PRDX5, S100A9]	[LDLR]	75	25	[APP, LDLR, PRDX5, S100A9]
GO:0033559	unsaturated fatty acid metabolic process	GO_BiologicalProcess-EBI-UniProt-GOA_27.02.2019_00h00	0.00438668	0.0056894	3.64344e-07	1.71762e-06	[5, 6, 8]	Group32	4.25532	6	Specific for Cluster #1	[ANXA1, FABP5, GSTP1, MIF, PTGES3, S100A9]	[]	100	0	[ANXA1, FABP5, GSTP1, MIF, PTGES3, S100A9]
GO:0002689	negative regulation of leukocyte chemotaxis	GO_BiologicalProcess-EBI-UniProt-GOA_27.02.2019_00h00	0.00450334	0.00580551	3.64344e-07	1.71762e-06	[4, 5, 6, 7, 8, 9]	Group32	9.67742	3	Specific for Cluster #1	[DDT, MIF, S100A9]	[]	100	0	[DDT, MIF, S100A9]
GO:0042304	regulation of fatty acid biosynthetic process	GO_BiologicalProcess-EBI-UniProt-GOA_27.02.2019_00h00	0.0063424	0.00789113	3.64344e-07	1.71762e-06	[5, 6, 7, 8, 9]	Group32	5.88235	4	Specific for Cluster #1	[ANXA1, EIF6, FABP5]	[GNAI2]	75	25	[ANXA1, EIF6, FABP5, GNAI2]
GO:0048146	positive regulation of fibroblast proliferation	GO_BiologicalProcess-EBI-UniProt-GOA_27.02.2019_00h00	0.00738003	0.00907658	3.64344e-07	1.71762e-06	[3, 4, 5, 6]	Group32	5.6338	4	Specific for Cluster #1	[MIF, S100A6, S100A9]	[PML]	75	25	[MIF, PML, S100A6, S100A9]
GO:0032760	positive regulation of tumor necrosis factor production	GO_BiologicalProcess-EBI-UniProt-GOA_27.02.2019_00h00	0.00804229	0.00983457	3.64344e-07	1.71762e-06	[5, 6, 7]	Group32	4.38596	5	Specific for Cluster #1	[APP, DDT, HSPB1, MIF, S100A9]	[]	100	0	[APP, DDT, HSPB1, MIF, S100A9]
GO:0002825	regulation of T-helper 1 type immune response	GO_BiologicalProcess-EBI-UniProt-GOA_27.02.2019_00h00	0.00859483	0.0104505	3.64344e-07	1.71762e-06	[6, 7]	Group32	7.69231	3	Specific for Cluster #1	[ANXA1, IL18, IL1RN]	[]	100	0	[ANXA1, IL18, IL1RN]
GO:0070207	protein homotrimerization	GO_BiologicalProcess-EBI-UniProt-GOA_27.02.2019_00h00	0.00859483	0.0104505	3.64344e-07	1.71762e-06	[7]	Group32	7.69231	3	Specific for Cluster #1	[BRK1, MIF, S100A9]	[]	100	0	[BRK1, MIF, S100A9]
GO:1900408	negative regulation of cellular response to oxidative stress	GO_BiologicalProcess-EBI-UniProt-GOA_27.02.2019_00h00	0.00892932	0.0107959	3.64344e-07	1.71762e-06	[3, 4, 5, 6, 7]	Group32	5.33333	4	Specific for Cluster #1	[HSPB1, PARK7, SOD2, TXN]	[]	100	0	[HSPB1, PARK7, SOD2, TXN]
GO:1905517	macrophage migration	GO_BiologicalProcess-EBI-UniProt-GOA_27.02.2019_00h00	0.00892932	0.0107959	3.64344e-07	1.71762e-06	[4, 6, 7]	Group32	5.33333	4	Specific for Cluster #1	[DDT, LGALS3, MIF, S100A9]	[]	100	0	[DDT, LGALS3, MIF, S100A9]
GO:1903202	negative regulation of oxidative stress-induced cell death	GO_BiologicalProcess-EBI-UniProt-GOA_27.02.2019_00h00	0.00892932	0.0107959	3.64344e-07	1.71762e-06	[4, 5, 6, 7, 8]	Group32	5.33333	4	Specific for Cluster #1	[HSPB1, PARK7, SOD2, TXN]	[]	100	0	[HSPB1, PARK7, SOD2, TXN]
GO:1903557	positive regulation of tumor necrosis factor superfamily cytokine production	GO_BiologicalProcess-EBI-UniProt-GOA_27.02.2019_00h00	0.00926055	0.0110713	3.64344e-07	1.71762e-06	[4, 5, 6]	Group32	4.23729	5	Specific for Cluster #1	[APP, DDT, HSPB1, MIF, S100A9]	[]	100	0	[APP, DDT, HSPB1, MIF, S100A9]
GO:0010758	regulation of macrophage chemotaxis	GO_BiologicalProcess-EBI-UniProt-GOA_27.02.2019_00h00	0.00921872	0.0110832	3.64344e-07	1.71762e-06	[5, 6, 7, 8, 9]	Group32	7.5	3	Specific for Cluster #1	[DDT, MIF, S100A9]	[]	100	0	[DDT, MIF, S100A9]
GO:1902883	negative regulation of response to oxidative stress	GO_BiologicalProcess-EBI-UniProt-GOA_27.02.2019_00h00	0.00977774	0.0116246	3.64344e-07	1.71762e-06	[3, 4, 5, 6]	Group32	5.19481	4	Specific for Cluster #1	[HSPB1, PARK7, SOD2, TXN]	[]	100	0	[HSPB1, PARK7, SOD2, TXN]
GO:1903963	arachidonate transport	GO_BiologicalProcess-EBI-UniProt-GOA_27.02.2019_00h00	0.0105441	0.0123303	3.64344e-07	1.71762e-06	[7, 8, 9, 10, 11]	Group32	7.14286	3	Specific for Cluster #1	[ANXA1, MIF, S100A9]	[]	100	0	[ANXA1, MIF, S100A9]
GO:0050482	arachidonic acid secretion	GO_BiologicalProcess-EBI-UniProt-GOA_27.02.2019_00h00	0.0105441	0.0123303	3.64344e-07	1.71762e-06	[7, 8, 9, 10, 11, 12]	Group32	7.14286	3	Specific for Cluster #1	[ANXA1, MIF, S100A9]	[]	100	0	[ANXA1, MIF, S100A9]
GO:0010737	protein kinase A signaling	GO_BiologicalProcess-EBI-UniProt-GOA_27.02.2019_00h00	0.0112461	0.013009	3.64344e-07	1.71762e-06	[4, 5, 6]	Group32	6.97674	3	Specific for Cluster #1	[LGALS1, MIF, S100A9]	[]	100	0	[LGALS1, MIF, S100A9]
GO:2000106	regulation of leukocyte apoptotic process	GO_BiologicalProcess-EBI-UniProt-GOA_27.02.2019_00h00	0.0116885	0.0133762	3.64344e-07	1.71762e-06	[6, 7]	Group32	4	5	Specific for Cluster #1	[ANXA1, CDKN2A, LGALS3, MIF, S100A9]	[]	100	0	[ANXA1, CDKN2A, LGALS3, MIF, S100A9]
GO:0050922	negative regulation of chemotaxis	GO_BiologicalProcess-EBI-UniProt-GOA_27.02.2019_00h00	0.0116278	0.0133782	3.64344e-07	1.71762e-06	[3, 4, 5, 6]	Group32	4.93827	4	Specific for Cluster #1	[DDT, GSTP1, MIF, S100A9]	[]	100	0	[DDT, GSTP1, MIF, S100A9]
GO:0042056	chemoattractant activity	GO_BiologicalProcess-EBI-UniProt-GOA_27.02.2019_00h00	0.0187652	0.0204885	3.64344e-07	1.71762e-06	[5, 6, 7, 8, 9]	Group32	5.76923	3	Specific for Cluster #1	[LGALS3, MIF, S100A9]	[]	100	0	[LGALS3, MIF, S100A9]
GO:0015909	long-chain fatty acid transport	GO_BiologicalProcess-EBI-UniProt-GOA_27.02.2019_00h00	0.0205045	0.0222739	3.64344e-07	1.71762e-06	[6, 7, 9, 10]	Group32	4.16667	4	Specific for Cluster #1	[ANXA1, CA2, MIF, S100A9]	[]	100	0	[ANXA1, CA2, MIF, S100A9]
GO:0042088	T-helper 1 type immune response	GO_BiologicalProcess-EBI-UniProt-GOA_27.02.2019_00h00	0.022812	0.0241672	3.64344e-07	1.71762e-06	[5]	Group32	5.35714	3	Specific for Cluster #1	[ANXA1, IL18, IL1RN]	[]	100	0	[ANXA1, IL18, IL1RN]
GO:1905521	regulation of macrophage migration	GO_BiologicalProcess-EBI-UniProt-GOA_27.02.2019_00h00	0.022812	0.0241672	3.64344e-07	1.71762e-06	[4, 5, 6, 7, 8]	Group32	5.35714	3	Specific for Cluster #1	[DDT, MIF, S100A9]	[]	100	0	[DDT, MIF, S100A9]
GO:0032309	icosanoid secretion	GO_BiologicalProcess-EBI-UniProt-GOA_27.02.2019_00h00	0.0249992	0.0262247	3.64344e-07	1.71762e-06	[6, 7, 8, 9]	Group32	5.17241	3	Specific for Cluster #1	[ANXA1, MIF, S100A9]	[]	100	0	[ANXA1, MIF, S100A9]
GO:1901571	fatty acid derivative transport	GO_BiologicalProcess-EBI-UniProt-GOA_27.02.2019_00h00	0.0284844	0.0295906	3.64344e-07	1.71762e-06	[5]	Group32	4.91803	3	Specific for Cluster #1	[ANXA1, MIF, S100A9]	[]	100	0	[ANXA1, MIF, S100A9]
GO:0071715	icosanoid transport	GO_BiologicalProcess-EBI-UniProt-GOA_27.02.2019_00h00	0.0284844	0.0295906	3.64344e-07	1.71762e-06	[6, 7, 8]	Group32	4.91803	3	Specific for Cluster #1	[ANXA1, MIF, S100A9]	[]	100	0	[ANXA1, MIF, S100A9]
GO:0070206	protein trimerization	GO_BiologicalProcess-EBI-UniProt-GOA_27.02.2019_00h00	0.0322139	0.0333033	3.64344e-07	1.71762e-06	[6]	Group32	4.6875	3	Specific for Cluster #1	[BRK1, MIF, S100A9]	[]	100	0	[BRK1, MIF, S100A9]
GO:0001541	ovarian follicle development	GO_BiologicalProcess-EBI-UniProt-GOA_27.02.2019_00h00	0.0361858	0.0370515	3.64344e-07	1.71762e-06	[4, 5, 6, 7, 8, 9]	Group32	4.47761	3	Specific for Cluster #1	[MIF, S100A9, SOD1]	[]	100	0	[MIF, S100A9, SOD1]
GO:0002686	negative regulation of leukocyte migration	GO_BiologicalProcess-EBI-UniProt-GOA_27.02.2019_00h00	0.0403974	0.0411669	3.64344e-07	1.71762e-06	[3, 4, 5, 6, 7, 8]	Group32	4.28571	3	Specific for Cluster #1	[DDT, MIF, S100A9]	[]	100	0	[DDT, MIF, S100A9]
GO:0070228	regulation of lymphocyte apoptotic process	GO_BiologicalProcess-EBI-UniProt-GOA_27.02.2019_00h00	0.0463805	0.0465982	3.64344e-07	1.71762e-06	[7, 8]	Group32	4.05405	3	Specific for Cluster #1	[LGALS3, MIF, S100A9]	[]	100	0	[LGALS3, MIF, S100A9]
GO:2001235	positive regulation of apoptotic signaling pathway	GO_BiologicalProcess-EBI-UniProt-GOA_27.02.2019_00h00	5.52949e-07	3.69785e-06	7.10063e-06	2.92901e-05	[4, 5, 6, 7, 8]	Group24	5.64516	14	Specific for Cluster #1	[CCDC6, CTSC, LYPLA1, PARK7, PEA15, REXO2, S100A9, SFN, SH3GLB1, SOD1, YWHAG]	[CAV1, FASN, PML]	78.5714	21.4286	[CAV1, CCDC6, CTSC, FASN, LYPLA1, PARK7, PEA15, PML, REXO2, S100A9, SFN, SH3GLB1, SOD1, YWHAG]
GO:1900739	regulation of protein insertion into mitochondrial membrane involved in apoptotic signaling pathway	GO_BiologicalProcess-EBI-UniProt-GOA_27.02.2019_00h00	0.000739452	0.00132977	7.10063e-06	2.92901e-05	[5, 6, 7, 8, 9, 10, 11, 12]	Group24	10.5263	4	Specific for Cluster #1	[REXO2, SFN, SH3GLB1, YWHAG]	[]	100	0	[REXO2, SFN, SH3GLB1, YWHAG]
GO:1900740	positive regulation of protein insertion into mitochondrial membrane involved in apoptotic signaling pathway	GO_BiologicalProcess-EBI-UniProt-GOA_27.02.2019_00h00	0.000739452	0.00132977	7.10063e-06	2.92901e-05	[4, 5, 6, 7, 8, 9, 10, 11, 12, 13]	Group24	10.5263	4	Specific for Cluster #1	[REXO2, SFN, SH3GLB1, YWHAG]	[]	100	0	[REXO2, SFN, SH3GLB1, YWHAG]
GO:0001844	protein insertion into mitochondrial membrane involved in apoptotic signaling pathway	GO_BiologicalProcess-EBI-UniProt-GOA_27.02.2019_00h00	0.00108409	0.00187093	7.10063e-06	2.92901e-05	[5, 6, 7, 8, 9, 10, 11]	Group24	9.52381	4	Specific for Cluster #1	[REXO2, SFN, SH3GLB1, YWHAG]	[]	100	0	[REXO2, SFN, SH3GLB1, YWHAG]
GO:0010822	positive regulation of mitochondrion organization	GO_BiologicalProcess-EBI-UniProt-GOA_27.02.2019_00h00	0.00157662	0.00255604	7.10063e-06	2.92901e-05	[5, 6, 7]	Group24	4.48718	7	Specific for Cluster #1	[PARK7, PIN1, REXO2, SFN, SH3GLB1, STOML2, YWHAG]	[]	100	0	[PARK7, PIN1, REXO2, SFN, SH3GLB1, STOML2, YWHAG]
GO:1901030	positive regulation of mitochondrial outer membrane permeabilization involved in apoptotic signaling pathway	GO_BiologicalProcess-EBI-UniProt-GOA_27.02.2019_00h00	0.00165635	0.00264521	7.10063e-06	2.92901e-05	[3, 4, 5, 6, 7, 8, 9, 10, 11, 12]	Group24	8.51064	4	Specific for Cluster #1	[REXO2, SFN, SH3GLB1, YWHAG]	[]	100	0	[REXO2, SFN, SH3GLB1, YWHAG]
GO:1902042	negative regulation of extrinsic apoptotic signaling pathway via death domain receptors	GO_BiologicalProcess-EBI-UniProt-GOA_27.02.2019_00h00	0.00208537	0.00314274	7.10063e-06	2.92901e-05	[6, 7, 8, 9, 10]	Group24	8	4	Specific for Cluster #1	[LYPLA1, PARK7, PEA15]	[FASN]	75	25	[FASN, LYPLA1, PARK7, PEA15]
GO:0051204	protein insertion into mitochondrial membrane	GO_BiologicalProcess-EBI-UniProt-GOA_27.02.2019_00h00	0.00430906	0.00562279	7.10063e-06	2.92901e-05	[4, 5, 6, 7, 8]	Group24	6.55738	4	Specific for Cluster #1	[REXO2, SFN, SH3GLB1, YWHAG]	[]	100	0	[REXO2, SFN, SH3GLB1, YWHAG]
GO:0051205	protein insertion into membrane	GO_BiologicalProcess-EBI-UniProt-GOA_27.02.2019_00h00	0.0142382	0.0159527	7.10063e-06	2.92901e-05	[4, 5, 6, 7]	Group24	4.65116	4	Specific for Cluster #1	[REXO2, SFN, SH3GLB1, YWHAG]	[]	100	0	[REXO2, SFN, SH3GLB1, YWHAG]
GO:0051920	peroxiredoxin activity	GO_BiologicalProcess-EBI-UniProt-GOA_27.02.2019_00h00	2.66718e-06	1.16485e-05	1.04955e-05	3.84833e-05	[5, 8]	Group29	40	4	Specific for Cluster #1	[PARK7, PRDX1, PRDX5, PRDX6]	[]	100	0	[PARK7, PRDX1, PRDX5, PRDX6]
GO:0016209	antioxidant activity	GO_BiologicalProcess-EBI-UniProt-GOA_27.02.2019_00h00	1.37919e-05	4.40516e-05	1.04955e-05	3.84833e-05	[4, 7]	Group29	6.81818	9	Specific for Cluster #1	[GSTP1, PARK7, PRDX1, PRDX5, PRDX6, S100A9, SOD1, SOD2, TXN]	[]	100	0	[GSTP1, PARK7, PRDX1, PRDX5, PRDX6, S100A9, SOD1, SOD2, TXN]
GO:0098869	cellular oxidant detoxification	GO_BiologicalProcess-EBI-UniProt-GOA_27.02.2019_00h00	2.61595e-05	7.36596e-05	1.04955e-05	3.84833e-05	[3, 6]	Group29	6.29371	9	Specific for Cluster #1	[GSTP1, PARK7, PRDX1, PRDX5, PRDX6, S100A9, SOD1, SOD2, TXN]	[]	100	0	[GSTP1, PARK7, PRDX1, PRDX5, PRDX6, S100A9, SOD1, SOD2, TXN]
GO:1990748	cellular detoxification	GO_BiologicalProcess-EBI-UniProt-GOA_27.02.2019_00h00	5.72629e-05	0.000140854	1.04955e-05	3.84833e-05	[2, 5]	Group29	5.6962	9	Specific for Cluster #1	[GSTP1, PARK7, PRDX1, PRDX5, PRDX6, S100A9, SOD1, SOD2, TXN]	[]	100	0	[GSTP1, PARK7, PRDX1, PRDX5, PRDX6, S100A9, SOD1, SOD2, TXN]
GO:0008631	intrinsic apoptotic signaling pathway in response to oxidative stress	GO_BiologicalProcess-EBI-UniProt-GOA_27.02.2019_00h00	6.09345e-05	0.000148182	1.04955e-05	3.84833e-05	[4, 5, 6, 7]	Group29	9.52381	6	Specific for Cluster #1	[HSPB1, PARK7, SOD1, SOD2, UBQLN1]	[PML]	83.3333	16.6667	[HSPB1, PARK7, PML, SOD1, SOD2, UBQLN1]
GO:1902175	regulation of oxidative stress-induced intrinsic apoptotic signaling pathway	GO_BiologicalProcess-EBI-UniProt-GOA_27.02.2019_00h00	9.77533e-05	0.000227383	1.04955e-05	3.84833e-05	[5, 6, 7, 8, 9]	Group29	11.6279	5	Specific for Cluster #1	[HSPB1, PARK7, SOD1, SOD2, UBQLN1]	[]	100	0	[HSPB1, PARK7, SOD1, SOD2, UBQLN1]
GO:0098754	detoxification	GO_BiologicalProcess-EBI-UniProt-GOA_27.02.2019_00h00	0.000148989	0.000328698	1.04955e-05	3.84833e-05	[1, 4]	Group29	5.02793	9	Specific for Cluster #1	[GSTP1, PARK7, PRDX1, PRDX5, PRDX6, S100A9, SOD1, SOD2, TXN]	[]	100	0	[GSTP1, PARK7, PRDX1, PRDX5, PRDX6, S100A9, SOD1, SOD2, TXN]
GO:0016721	oxidoreductase activity, acting on superoxide radicals as acceptor	GO_BiologicalProcess-EBI-UniProt-GOA_27.02.2019_00h00	0.000193849	0.000414838	1.04955e-05	3.84833e-05	[4]	Group29	27.2727	3	Specific for Cluster #1	[PARK7, SOD1, SOD2]	[]	100	0	[PARK7, SOD1, SOD2]
GO:0004784	superoxide dismutase activity	GO_BiologicalProcess-EBI-UniProt-GOA_27.02.2019_00h00	0.000193849	0.000414838	1.04955e-05	3.84833e-05	[5, 6, 8, 9]	Group29	27.2727	3	Specific for Cluster #1	[PARK7, SOD1, SOD2]	[]	100	0	[PARK7, SOD1, SOD2]
GO:0019430	removal of superoxide radicals	GO_BiologicalProcess-EBI-UniProt-GOA_27.02.2019_00h00	0.000192939	0.00041706	1.04955e-05	3.84833e-05	[4, 5, 7, 8]	Group29	14.8148	4	Specific for Cluster #1	[PARK7, PRDX1, SOD1, SOD2]	[]	100	0	[PARK7, PRDX1, SOD1, SOD2]
GO:0046825	regulation of protein export from nucleus	GO_BiologicalProcess-EBI-UniProt-GOA_27.02.2019_00h00	0.000222405	0.000471235	1.04955e-05	3.84833e-05	[6, 7, 8, 9, 10]	Group29	9.80392	5	Specific for Cluster #1	[ANP32B, PARK7, REXO2, SFN, TXN]	[]	100	0	[ANP32B, PARK7, REXO2, SFN, TXN]
GO:0071450	cellular response to oxygen radical	GO_BiologicalProcess-EBI-UniProt-GOA_27.02.2019_00h00	0.000256727	0.000528266	1.04955e-05	3.84833e-05	[5, 6]	Group29	13.7931	4	Specific for Cluster #1	[PARK7, PRDX1, SOD1, SOD2]	[]	100	0	[PARK7, PRDX1, SOD1, SOD2]
GO:0071451	cellular response to superoxide	GO_BiologicalProcess-EBI-UniProt-GOA_27.02.2019_00h00	0.000256727	0.000528266	1.04955e-05	3.84833e-05	[6, 7]	Group29	13.7931	4	Specific for Cluster #1	[PARK7, PRDX1, SOD1, SOD2]	[]	100	0	[PARK7, PRDX1, SOD1, SOD2]
GO:0006801	superoxide metabolic process	GO_BiologicalProcess-EBI-UniProt-GOA_27.02.2019_00h00	0.000388575	0.000791954	1.04955e-05	3.84833e-05	[4]	Group29	6.81818	6	Specific for Cluster #1	[GSTP1, PARK7, PRDX1, SOD1, SOD2]	[GNAI2]	83.3333	16.6667	[GNAI2, GSTP1, PARK7, PRDX1, SOD1, SOD2]
GO:0000303	response to superoxide	GO_BiologicalProcess-EBI-UniProt-GOA_27.02.2019_00h00	0.000427598	0.000847277	1.04955e-05	3.84833e-05	[5, 6]	Group29	12.1212	4	Specific for Cluster #1	[PARK7, PRDX1, SOD1, SOD2]	[]	100	0	[PARK7, PRDX1, SOD1, SOD2]
GO:0000305	response to oxygen radical	GO_BiologicalProcess-EBI-UniProt-GOA_27.02.2019_00h00	0.000480534	0.000918163	1.04955e-05	3.84833e-05	[4, 5]	Group29	11.7647	4	Specific for Cluster #1	[PARK7, PRDX1, SOD1, SOD2]	[]	100	0	[PARK7, PRDX1, SOD1, SOD2]
GO:0036473	cell death in response to oxidative stress	GO_BiologicalProcess-EBI-UniProt-GOA_27.02.2019_00h00	0.000593108	0.0011037	1.04955e-05	3.84833e-05	[3, 5]	Group29	5.30303	7	Specific for Cluster #1	[HSPB1, PARK7, SOD1, SOD2, TXN, UBQLN1]	[PML]	85.7143	14.2857	[HSPB1, PARK7, PML, SOD1, SOD2, TXN, UBQLN1]
GO:1903201	regulation of oxidative stress-induced cell death	GO_BiologicalProcess-EBI-UniProt-GOA_27.02.2019_00h00	0.0012623	0.00212702	1.04955e-05	3.84833e-05	[4, 5, 6, 7]	Group29	5.45455	6	Specific for Cluster #1	[HSPB1, PARK7, SOD1, SOD2, TXN, UBQLN1]	[]	100	0	[HSPB1, PARK7, SOD1, SOD2, TXN, UBQLN1]
GO:0021782	glial cell development	GO_BiologicalProcess-EBI-UniProt-GOA_27.02.2019_00h00	0.00125781	0.00213627	1.04955e-05	3.84833e-05	[4, 5, 7, 8, 9]	Group29	4.66667	7	Specific for Cluster #1	[APP, GSTP1, NDRG1, PRDX5, S100A9, SOD1]	[LDLR]	85.7143	14.2857	[APP, GSTP1, LDLR, NDRG1, PRDX5, S100A9, SOD1]
GO:0090322	regulation of superoxide metabolic process	GO_BiologicalProcess-EBI-UniProt-GOA_27.02.2019_00h00	0.00129285	0.00216148	1.04955e-05	3.84833e-05	[5, 6]	Group29	9.09091	4	Specific for Cluster #1	[GSTP1, PARK7, SOD1]	[GNAI2]	75	25	[GNAI2, GSTP1, PARK7, SOD1]
GO:0042743	hydrogen peroxide metabolic process	GO_BiologicalProcess-EBI-UniProt-GOA_27.02.2019_00h00	0.00157931	0.00254114	1.04955e-05	3.84833e-05	[4, 5]	Group29	6.41026	5	Specific for Cluster #1	[PARK7, PRDX1, PRDX5, PRDX6, SOD1]	[]	100	0	[PARK7, PRDX1, PRDX5, PRDX6, SOD1]
GO:0033120	positive regulation of RNA splicing	GO_BiologicalProcess-EBI-UniProt-GOA_27.02.2019_00h00	0.00179179	0.00277858	1.04955e-05	3.84833e-05	[5, 6, 7, 8, 9, 10]	Group29	8.33333	4	Specific for Cluster #1	[DAZAP1, HSPA1B, PRDX5, PRDX6]	[]	100	0	[DAZAP1, HSPA1B, PRDX5, PRDX6]
GO:0016684	oxidoreductase activity, acting on peroxide as acceptor	GO_BiologicalProcess-EBI-UniProt-GOA_27.02.2019_00h00	0.0020797	0.00315642	1.04955e-05	3.84833e-05	[4]	Group29	6.0241	5	Specific for Cluster #1	[GSTP1, PARK7, PRDX1, PRDX5, PRDX6]	[]	100	0	[GSTP1, PARK7, PRDX1, PRDX5, PRDX6]
GO:1900407	regulation of cellular response to oxidative stress	GO_BiologicalProcess-EBI-UniProt-GOA_27.02.2019_00h00	0.00214129	0.00320444	1.04955e-05	3.84833e-05	[4, 5, 6]	Group29	4.91803	6	Specific for Cluster #1	[HSPB1, PARK7, SOD1, SOD2, TXN, UBQLN1]	[]	100	0	[HSPB1, PARK7, SOD1, SOD2, TXN, UBQLN1]
GO:0004602	glutathione peroxidase activity	GO_BiologicalProcess-EBI-UniProt-GOA_27.02.2019_00h00	0.00302488	0.00420341	1.04955e-05	3.84833e-05	[6, 9]	Group29	11.1111	3	Specific for Cluster #1	[GSTP1, PRDX5, PRDX6]	[]	100	0	[GSTP1, PRDX5, PRDX6]
GO:0048026	positive regulation of mRNA splicing, via spliceosome	GO_BiologicalProcess-EBI-UniProt-GOA_27.02.2019_00h00	0.00302488	0.00420341	1.04955e-05	3.84833e-05	[6, 7, 8, 9, 10, 11, 12, 13]	Group29	11.1111	3	Specific for Cluster #1	[DAZAP1, PRDX5, PRDX6]	[]	100	0	[DAZAP1, PRDX5, PRDX6]
GO:1902882	regulation of response to oxidative stress	GO_BiologicalProcess-EBI-UniProt-GOA_27.02.2019_00h00	0.00305677	0.00422032	1.04955e-05	3.84833e-05	[4, 5]	Group29	4.58015	6	Specific for Cluster #1	[HSPB1, PARK7, SOD1, SOD2, TXN, UBQLN1]	[]	100	0	[HSPB1, PARK7, SOD1, SOD2, TXN, UBQLN1]
GO:2001243	negative regulation of intrinsic apoptotic signaling pathway	GO_BiologicalProcess-EBI-UniProt-GOA_27.02.2019_00h00	0.00329474	0.00449091	1.04955e-05	3.84833e-05	[5, 6, 7, 8, 9]	Group29	4.51128	6	Specific for Cluster #1	[HSPA1B, HSPB1, MIF, PARK7, S100A9, SOD2]	[]	100	0	[HSPA1B, HSPB1, MIF, PARK7, S100A9, SOD2]
GO:1902176	negative regulation of oxidative stress-induced intrinsic apoptotic signaling pathway	GO_BiologicalProcess-EBI-UniProt-GOA_27.02.2019_00h00	0.00336108	0.00455235	1.04955e-05	3.84833e-05	[5, 6, 7, 8, 9, 10]	Group29	10.7143	3	Specific for Cluster #1	[HSPB1, PARK7, SOD2]	[]	100	0	[HSPB1, PARK7, SOD2]
GO:0045454	cell redox homeostasis	GO_BiologicalProcess-EBI-UniProt-GOA_27.02.2019_00h00	0.00427134	0.00560777	1.04955e-05	3.84833e-05	[3, 4, 5]	Group29	5.10204	5	Specific for Cluster #1	[PRDX1, PRDX5, PRDX6, SH3BGRL3, TXN]	[]	100	0	[PRDX1, PRDX5, PRDX6, SH3BGRL3, TXN]
GO:0046688	response to copper ion	GO_BiologicalProcess-EBI-UniProt-GOA_27.02.2019_00h00	0.00601937	0.00753301	1.04955e-05	3.84833e-05	[5]	Group29	5.97015	4	Specific for Cluster #1	[APP, PARK7, S100A13, SOD1]	[]	100	0	[APP, PARK7, S100A13, SOD1]
GO:0050685	positive regulation of mRNA processing	GO_BiologicalProcess-EBI-UniProt-GOA_27.02.2019_00h00	0.00859483	0.0104505	1.04955e-05	3.84833e-05	[5, 6, 7, 8, 9, 10]	Group29	7.69231	3	Specific for Cluster #1	[DAZAP1, PRDX5, PRDX6]	[]	100	0	[DAZAP1, PRDX5, PRDX6]
GO:1900408	negative regulation of cellular response to oxidative stress	GO_BiologicalProcess-EBI-UniProt-GOA_27.02.2019_00h00	0.00892932	0.0107959	1.04955e-05	3.84833e-05	[3, 4, 5, 6, 7]	Group29	5.33333	4	Specific for Cluster #1	[HSPB1, PARK7, SOD2, TXN]	[]	100	0	[HSPB1, PARK7, SOD2, TXN]
GO:1903202	negative regulation of oxidative stress-induced cell death	GO_BiologicalProcess-EBI-UniProt-GOA_27.02.2019_00h00	0.00892932	0.0107959	1.04955e-05	3.84833e-05	[4, 5, 6, 7, 8]	Group29	5.33333	4	Specific for Cluster #1	[HSPB1, PARK7, SOD2, TXN]	[]	100	0	[HSPB1, PARK7, SOD2, TXN]
GO:1902883	negative regulation of response to oxidative stress	GO_BiologicalProcess-EBI-UniProt-GOA_27.02.2019_00h00	0.00977774	0.0116246	1.04955e-05	3.84833e-05	[3, 4, 5, 6]	Group29	5.19481	4	Specific for Cluster #1	[HSPB1, PARK7, SOD2, TXN]	[]	100	0	[HSPB1, PARK7, SOD2, TXN]
GO:0004601	peroxidase activity	GO_BiologicalProcess-EBI-UniProt-GOA_27.02.2019_00h00	0.0106769	0.0124177	1.04955e-05	3.84833e-05	[5, 8]	Group29	5.06329	4	Specific for Cluster #1	[GSTP1, PRDX1, PRDX5, PRDX6]	[]	100	0	[GSTP1, PRDX1, PRDX5, PRDX6]
GO:0042744	hydrogen peroxide catabolic process	GO_BiologicalProcess-EBI-UniProt-GOA_27.02.2019_00h00	0.015154	0.0168029	1.04955e-05	3.84833e-05	[5, 6]	Group29	6.25	3	Specific for Cluster #1	[PRDX1, PRDX5, PRDX6]	[]	100	0	[PRDX1, PRDX5, PRDX6]
GO:0006749	glutathione metabolic process	GO_BiologicalProcess-EBI-UniProt-GOA_27.02.2019_00h00	0.0418541	0.0424492	1.04955e-05	3.84833e-05	[4, 5, 6]	Group29	4.22535	3	Specific for Cluster #1	[GSTP1, PARK7, SOD1]	[]	100	0	[GSTP1, PARK7, SOD1]
GO:0009116	nucleoside metabolic process	GO_BiologicalProcess-EBI-UniProt-GOA_27.02.2019_00h00	7.89156e-06	2.63874e-05	1.31048e-05	4.32459e-05	[4, 5, 6]	Group28	6.41026	10	Specific for Cluster #1	[APRT, CDA, CNPY2, DNPH1, GUK1, NDRG1, NME2, PNP, RAN]	[NT5E]	90	10	[APRT, CDA, CNPY2, DNPH1, GUK1, NDRG1, NME2, NT5E, PNP, RAN]
GO:0042278	purine nucleoside metabolic process	GO_BiologicalProcess-EBI-UniProt-GOA_27.02.2019_00h00	1.51234e-05	4.62344e-05	1.31048e-05	4.32459e-05	[5, 6, 7]	Group28	7.84314	8	Specific for Cluster #1	[APRT, CNPY2, GUK1, NDRG1, NME2, PNP, RAN]	[NT5E]	87.5	12.5	[APRT, CNPY2, GUK1, NDRG1, NME2, NT5E, PNP, RAN]
GO:0042451	purine nucleoside biosynthetic process	GO_BiologicalProcess-EBI-UniProt-GOA_27.02.2019_00h00	2.63131e-05	7.21925e-05	1.31048e-05	4.32459e-05	[6, 7, 8]	Group28	15.1515	5	Specific for Cluster #1	[APRT, CNPY2, GUK1, NME2]	[NT5E]	80	20	[APRT, CNPY2, GUK1, NME2, NT5E]
GO:0042455	ribonucleoside biosynthetic process	GO_BiologicalProcess-EBI-UniProt-GOA_27.02.2019_00h00	2.63131e-05	7.21925e-05	1.31048e-05	4.32459e-05	[6, 7, 8]	Group28	15.1515	5	Specific for Cluster #1	[APRT, CNPY2, GUK1, NME2]	[NT5E]	80	20	[APRT, CNPY2, GUK1, NME2, NT5E]
GO:0046129	purine ribonucleoside biosynthetic process	GO_BiologicalProcess-EBI-UniProt-GOA_27.02.2019_00h00	2.63131e-05	7.21925e-05	1.31048e-05	4.32459e-05	[7, 8, 9]	Group28	15.1515	5	Specific for Cluster #1	[APRT, CNPY2, GUK1, NME2]	[NT5E]	80	20	[APRT, CNPY2, GUK1, NME2, NT5E]
GO:0009163	nucleoside biosynthetic process	GO_BiologicalProcess-EBI-UniProt-GOA_27.02.2019_00h00	3.10059e-05	8.29409e-05	1.31048e-05	4.32459e-05	[5, 6, 7]	Group28	10.7143	6	Specific for Cluster #1	[APRT, CDA, CNPY2, GUK1, NME2]	[NT5E]	83.3333	16.6667	[APRT, CDA, CNPY2, GUK1, NME2, NT5E]
GO:0009119	ribonucleoside metabolic process	GO_BiologicalProcess-EBI-UniProt-GOA_27.02.2019_00h00	3.85113e-05	0.000100505	1.31048e-05	4.32459e-05	[5, 6, 7]	Group28	6.89655	8	Specific for Cluster #1	[APRT, CDA, CNPY2, GUK1, NME2, PNP, RAN]	[NT5E]	87.5	12.5	[APRT, CDA, CNPY2, GUK1, NME2, NT5E, PNP, RAN]
GO:1901657	glycosyl compound metabolic process	GO_BiologicalProcess-EBI-UniProt-GOA_27.02.2019_00h00	4.35378e-05	0.000112254	1.31048e-05	4.32459e-05	[4]	Group28	5.26316	10	Specific for Cluster #1	[APRT, CDA, CNPY2, DNPH1, GUK1, NDRG1, NME2, PNP, RAN]	[NT5E]	90	10	[APRT, CDA, CNPY2, DNPH1, GUK1, NDRG1, NME2, NT5E, PNP, RAN]
GO:1901659	glycosyl compound biosynthetic process	GO_BiologicalProcess-EBI-UniProt-GOA_27.02.2019_00h00	4.61227e-05	0.000117503	1.31048e-05	4.32459e-05	[5]	Group28	10	6	Specific for Cluster #1	[APRT, CDA, CNPY2, GUK1, NME2]	[NT5E]	83.3333	16.6667	[APRT, CDA, CNPY2, GUK1, NME2, NT5E]
GO:0046128	purine ribonucleoside metabolic process	GO_BiologicalProcess-EBI-UniProt-GOA_27.02.2019_00h00	9.47923e-05	0.000222918	1.31048e-05	4.32459e-05	[6, 7, 8]	Group28	7.14286	7	Specific for Cluster #1	[APRT, CNPY2, GUK1, NME2, PNP, RAN]	[NT5E]	85.7143	14.2857	[APRT, CNPY2, GUK1, NME2, NT5E, PNP, RAN]
GO:0043094	cellular metabolic compound salvage	GO_BiologicalProcess-EBI-UniProt-GOA_27.02.2019_00h00	0.000243921	0.000506788	1.31048e-05	4.32459e-05	[3]	Group28	9.61539	5	Specific for Cluster #1	[APRT, CDA, CNPY2, PDXK, PNP]	[]	100	0	[APRT, CDA, CNPY2, PDXK, PNP]
GO:0043101	purine-containing compound salvage	GO_BiologicalProcess-EBI-UniProt-GOA_27.02.2019_00h00	0.00189063	0.00291076	1.31048e-05	4.32459e-05	[4, 5, 6]	Group28	13.0435	3	Specific for Cluster #1	[APRT, CNPY2, PNP]	[]	100	0	[APRT, CNPY2, PNP]
GO:0043174	nucleoside salvage	GO_BiologicalProcess-EBI-UniProt-GOA_27.02.2019_00h00	0.00189063	0.00291076	1.31048e-05	4.32459e-05	[4, 6, 7, 8]	Group28	13.0435	3	Specific for Cluster #1	[APRT, CDA, CNPY2]	[]	100	0	[APRT, CDA, CNPY2]
GO:1901068	guanosine-containing compound metabolic process	GO_BiologicalProcess-EBI-UniProt-GOA_27.02.2019_00h00	0.0249992	0.0262247	1.31048e-05	4.32459e-05	[7, 8, 9]	Group28	5.17241	3	Specific for Cluster #1	[GUK1, NME2, RAN]	[]	100	0	[GUK1, NME2, RAN]
GO:0098641	cadherin binding involved in cell-cell adhesion	GO_BiologicalProcess-EBI-UniProt-GOA_27.02.2019_00h00	6.31987e-06	2.21714e-05	2.56432e-05	7.69296e-05	[5]	Group15	20	5	Specific for Cluster #1	[ANXA1, S100A11, TMOD3]	[PKP3, TACSTD2]	60	40	[ANXA1, PKP3, S100A11, TACSTD2, TMOD3]
GO:0098631	cell adhesion mediator activity	GO_BiologicalProcess-EBI-UniProt-GOA_27.02.2019_00h00	2.56432e-05	7.31686e-05	2.56432e-05	7.69296e-05	[3]	Group15	8.75	7	None Specific Cluster	[ANXA1, S100A11, TMOD3]	[DSP, ITGA2, PKP3, TACSTD2]	42.8571	57.1429	[ANXA1, DSP, ITGA2, PKP3, S100A11, TACSTD2, TMOD3]
GO:0098632	cell-cell adhesion mediator activity	GO_BiologicalProcess-EBI-UniProt-GOA_27.02.2019_00h00	0.000110436	0.000251417	2.56432e-05	7.69296e-05	[4]	Group15	8.57143	6	None Specific Cluster	[ANXA1, S100A11, TMOD3]	[DSP, PKP3, TACSTD2]	50	50	[ANXA1, DSP, PKP3, S100A11, TACSTD2, TMOD3]
GO:0050821	protein stabilization	GO_BiologicalProcess-EBI-UniProt-GOA_27.02.2019_00h00	5.08619e-05	0.000128052	5.08619e-05	0.00013987	[4]	Group05	4.70085	11	Specific for Cluster #1	[CDKN2A, HSPA1B, HYPK, LAMP2, PARK7, PFN1, PHB, PHB2, PIN1, PTGES3]	[FLNA]	90.9091	9.09091	[CDKN2A, FLNA, HSPA1B, HYPK, LAMP2, PARK7, PFN1, PHB, PHB2, PIN1, PTGES3]
GO:0016209	antioxidant activity	GO_BiologicalProcess-EBI-UniProt-GOA_27.02.2019_00h00	1.37919e-05	4.40516e-05	8.19367e-05	0.000207993	[4, 7]	Group23	6.81818	9	Specific for Cluster #1	[GSTP1, PARK7, PRDX1, PRDX5, PRDX6, S100A9, SOD1, SOD2, TXN]	[]	100	0	[GSTP1, PARK7, PRDX1, PRDX5, PRDX6, S100A9, SOD1, SOD2, TXN]
GO:0098869	cellular oxidant detoxification	GO_BiologicalProcess-EBI-UniProt-GOA_27.02.2019_00h00	2.61595e-05	7.36596e-05	8.19367e-05	0.000207993	[3, 6]	Group23	6.29371	9	Specific for Cluster #1	[GSTP1, PARK7, PRDX1, PRDX5, PRDX6, S100A9, SOD1, SOD2, TXN]	[]	100	0	[GSTP1, PARK7, PRDX1, PRDX5, PRDX6, S100A9, SOD1, SOD2, TXN]
GO:1990748	cellular detoxification	GO_BiologicalProcess-EBI-UniProt-GOA_27.02.2019_00h00	5.72629e-05	0.000140854	8.19367e-05	0.000207993	[2, 5]	Group23	5.6962	9	Specific for Cluster #1	[GSTP1, PARK7, PRDX1, PRDX5, PRDX6, S100A9, SOD1, SOD2, TXN]	[]	100	0	[GSTP1, PARK7, PRDX1, PRDX5, PRDX6, S100A9, SOD1, SOD2, TXN]
GO:0098754	detoxification	GO_BiologicalProcess-EBI-UniProt-GOA_27.02.2019_00h00	0.000148989	0.000328698	8.19367e-05	0.000207993	[1, 4]	Group23	5.02793	9	Specific for Cluster #1	[GSTP1, PARK7, PRDX1, PRDX5, PRDX6, S100A9, SOD1, SOD2, TXN]	[]	100	0	[GSTP1, PARK7, PRDX1, PRDX5, PRDX6, S100A9, SOD1, SOD2, TXN]
GO:0021782	glial cell development	GO_BiologicalProcess-EBI-UniProt-GOA_27.02.2019_00h00	0.00125781	0.00213627	8.19367e-05	0.000207993	[4, 5, 7, 8, 9]	Group23	4.66667	7	Specific for Cluster #1	[APP, GSTP1, NDRG1, PRDX5, S100A9, SOD1]	[LDLR]	85.7143	14.2857	[APP, GSTP1, LDLR, NDRG1, PRDX5, S100A9, SOD1]
GO:0043030	regulation of macrophage activation	GO_BiologicalProcess-EBI-UniProt-GOA_27.02.2019_00h00	0.00230909	0.00336153	8.19367e-05	0.000207993	[4, 5, 6]	Group23	5.88235	5	Specific for Cluster #1	[APP, CTSC, MIF, S100A9]	[LDLR]	80	20	[APP, CTSC, LDLR, MIF, S100A9]
GO:0014002	astrocyte development	GO_BiologicalProcess-EBI-UniProt-GOA_27.02.2019_00h00	0.00406034	0.00536366	8.19367e-05	0.000207993	[5, 6, 7, 8, 9, 10]	Group23	6.66667	4	Specific for Cluster #1	[APP, PRDX5, S100A9]	[LDLR]	75	25	[APP, LDLR, PRDX5, S100A9]
GO:0032092	positive regulation of protein binding	GO_BiologicalProcess-EBI-UniProt-GOA_27.02.2019_00h00	0.000101575	0.000233731	0.000101575	0.000239426	[5]	Group04	6.01504	8	Specific for Cluster #1	[APP, FKBP1A, IGF2BP2, LGALS3, PARK7, PIN1, RAN]	[CAV1]	87.5	12.5	[APP, CAV1, FKBP1A, IGF2BP2, LGALS3, PARK7, PIN1, RAN]
GO:0016126	sterol biosynthetic process	GO_BiologicalProcess-EBI-UniProt-GOA_27.02.2019_00h00	0.000728337	0.00132088	0.000230904	0.00050799	[5, 6]	Group07	6.06061	6	Specific for Cluster #1	[ACAT2, CYB5R2, RAN, SOD1]	[FASN, KPNB1]	66.6667	33.3333	[ACAT2, CYB5R2, FASN, KPNB1, RAN, SOD1]
GO:0090181	regulation of cholesterol metabolic process	GO_BiologicalProcess-EBI-UniProt-GOA_27.02.2019_00h00	0.0011028	0.00188799	0.000230904	0.00050799	[4, 5, 6, 7]	Group07	6.94444	5	Specific for Cluster #2	[RAN, SOD1]	[FASN, KPNB1, LDLR]	40	60	[FASN, KPNB1, LDLR, RAN, SOD1]
GO:0051438	regulation of ubiquitin-protein transferase activity	GO_BiologicalProcess-EBI-UniProt-GOA_27.02.2019_00h00	0.0020797	0.00315642	0.000304249	0.000627513	[5, 8, 9, 10, 11]	Group16	6.0241	5	Specific for Cluster #1	[CDKN2A, PARK7, PIN1, UBE2N]	[RAB1A]	80	20	[CDKN2A, PARK7, PIN1, RAB1A, UBE2N]
GO:0033233	regulation of protein sumoylation	GO_BiologicalProcess-EBI-UniProt-GOA_27.02.2019_00h00	0.00371928	0.00497454	0.000304249	0.000627513	[7, 8, 9, 10]	Group16	10.3448	3	Specific for Cluster #1	[CDKN2A, PARK7, TOLLIP]	[]	100	0	[CDKN2A, PARK7, TOLLIP]
GO:2000059	negative regulation of ubiquitin-dependent protein catabolic process	GO_BiologicalProcess-EBI-UniProt-GOA_27.02.2019_00h00	0.00511642	0.00655637	0.000304249	0.000627513	[7, 8, 9, 10, 11]	Group16	6.25	4	Specific for Cluster #1	[CDKN2A, PARK7, SDCBP]	[PML]	75	25	[CDKN2A, PARK7, PML, SDCBP]
GO:0007229	integrin-mediated signaling pathway	GO_BiologicalProcess-EBI-UniProt-GOA_27.02.2019_00h00	0.000124895	0.000278412	0.000480261	0.000932271	[4, 5, 6]	Group12	5.83942	8	Specific for Cluster #2	[NME2, PRDX5]	[CDC42, FLNA, ITGA2, ITGA3, ITGB4, MYH9]	25	75	[CDC42, FLNA, ITGA2, ITGA3, ITGB4, MYH9, NME2, PRDX5]
GO:0048333	mesodermal cell differentiation	GO_BiologicalProcess-EBI-UniProt-GOA_27.02.2019_00h00	0.0068758	0.00850532	0.000480261	0.000932271	[4, 5, 6, 7, 8, 9]	Group12	8.33333	3	Specific for Cluster #2	[]	[ITGA2, ITGA3, ITGB4]	0	100	[ITGA2, ITGA3, ITGB4]
GO:0002576	platelet degranulation	GO_BiologicalProcess-EBI-UniProt-GOA_27.02.2019_00h00	0.000606533	0.00111895	0.000606533	0.00111198	[5, 7, 8]	Group02	4.62428	8	Specific for Cluster #1	[ANXA5, APP, GSTP1, LAMP2, MANF, SOD1, TAGLN2]	[FLNA]	87.5	12.5	[ANXA5, APP, FLNA, GSTP1, LAMP2, MANF, SOD1, TAGLN2]
GO:0005092	GDP-dissociation inhibitor activity	GO_BiologicalProcess-EBI-UniProt-GOA_27.02.2019_00h00	0.00106794	0.00185805	0.00069199	0.00120188	[7]	Group09	15.7895	3	Specific for Cluster #1	[ARHGDIA, ARHGDIB, RANBP1]	[]	100	0	[ARHGDIA, ARHGDIB, RANBP1]
GO:2000249	regulation of actin cytoskeleton reorganization	GO_BiologicalProcess-EBI-UniProt-GOA_27.02.2019_00h00	0.00179179	0.00277858	0.00069199	0.00120188	[5, 6, 7, 8]	Group09	8.33333	4	Specific for Cluster #1	[ARHGDIA, ARHGDIB, PHPT1]	[CDC42]	75	25	[ARHGDIA, ARHGDIB, CDC42, PHPT1]
GO:0031581	hemidesmosome assembly	GO_BiologicalProcess-EBI-UniProt-GOA_27.02.2019_00h00	3.9012e-07	2.87882e-06	0.000739793	0.00122066	[6]	Group11	33.3333	5	Specific for Cluster #2	[]	[COL17A1, ITGB4, LAMB3, LAMC2, PLEC]	0	100	[COL17A1, ITGB4, LAMB3, LAMC2, PLEC]
GO:0007044	cell-substrate junction assembly	GO_BiologicalProcess-EBI-UniProt-GOA_27.02.2019_00h00	0.000739793	0.0013193	0.000739793	0.00122066	[5]	Group11	5.10949	7	Specific for Cluster #2	[]	[COL17A1, IQGAP1, ITGA2, ITGB4, LAMB3, LAMC2, PLEC]	0	100	[COL17A1, IQGAP1, ITGA2, ITGB4, LAMB3, LAMC2, PLEC]
GO:0030834	regulation of actin filament depolymerization	GO_BiologicalProcess-EBI-UniProt-GOA_27.02.2019_00h00	5.5628e-05	0.000138423	0.0015463	0.0024299	[6, 7, 8, 9, 10]	Group27	9.67742	6	Specific for Cluster #1	[CAPG, CFL1, DSTN, MTPN, PRDX5, TMOD3]	[]	100	0	[CAPG, CFL1, DSTN, MTPN, PRDX5, TMOD3]
GO:0030042	actin filament depolymerization	GO_BiologicalProcess-EBI-UniProt-GOA_27.02.2019_00h00	7.93208e-05	0.000188607	0.0015463	0.0024299	[6, 7, 8]	Group27	9.09091	6	Specific for Cluster #1	[CAPG, CFL1, DSTN, MTPN, PRDX5, TMOD3]	[]	100	0	[CAPG, CFL1, DSTN, MTPN, PRDX5, TMOD3]
GO:0043244	regulation of protein complex disassembly	GO_BiologicalProcess-EBI-UniProt-GOA_27.02.2019_00h00	0.000739793	0.0013193	0.0015463	0.0024299	[4, 5]	Group27	5.10949	7	Specific for Cluster #1	[CAPG, CFL1, DSTN, EIF5A, MTPN, PRDX5, TMOD3]	[]	100	0	[CAPG, CFL1, DSTN, EIF5A, MTPN, PRDX5, TMOD3]
GO:1901879	regulation of protein depolymerization	GO_BiologicalProcess-EBI-UniProt-GOA_27.02.2019_00h00	0.000896847	0.00158616	0.0015463	0.0024299	[5, 6, 7]	Group27	5.82524	6	Specific for Cluster #1	[CAPG, CFL1, DSTN, MTPN, PRDX5, TMOD3]	[]	100	0	[CAPG, CFL1, DSTN, MTPN, PRDX5, TMOD3]
GO:0030836	positive regulation of actin filament depolymerization	GO_BiologicalProcess-EBI-UniProt-GOA_27.02.2019_00h00	0.00165717	0.00262691	0.0015463	0.0024299	[5, 6, 7, 8, 9, 10, 11]	Group27	13.6364	3	Specific for Cluster #1	[CFL1, DSTN, PRDX5]	[]	100	0	[CFL1, DSTN, PRDX5]
GO:0043243	positive regulation of protein complex disassembly	GO_BiologicalProcess-EBI-UniProt-GOA_27.02.2019_00h00	0.00208537	0.00314274	0.0015463	0.0024299	[4, 5, 6]	Group27	8	4	Specific for Cluster #1	[CFL1, DSTN, EIF5A, PRDX5]	[]	100	0	[CFL1, DSTN, EIF5A, PRDX5]
GO:0051261	protein depolymerization	GO_BiologicalProcess-EBI-UniProt-GOA_27.02.2019_00h00	0.00305677	0.00422032	0.0015463	0.0024299	[6]	Group27	4.58015	6	Specific for Cluster #1	[CAPG, CFL1, DSTN, MTPN, PRDX5, TMOD3]	[]	100	0	[CAPG, CFL1, DSTN, MTPN, PRDX5, TMOD3]
GO:1901881	positive regulation of protein depolymerization	GO_BiologicalProcess-EBI-UniProt-GOA_27.02.2019_00h00	0.00371928	0.00497454	0.0015463	0.0024299	[5, 6, 7, 8]	Group27	10.3448	3	Specific for Cluster #1	[CFL1, DSTN, PRDX5]	[]	100	0	[CFL1, DSTN, PRDX5]
GO:0030837	negative regulation of actin filament polymerization	GO_BiologicalProcess-EBI-UniProt-GOA_27.02.2019_00h00	0.00406034	0.00536366	0.0015463	0.0024299	[5, 6, 7, 8, 9, 10, 11]	Group27	6.66667	4	Specific for Cluster #1	[CAPG, MTPN, PFN1, TMOD3]	[]	100	0	[CAPG, MTPN, PFN1, TMOD3]
GO:0051693	actin filament capping	GO_BiologicalProcess-EBI-UniProt-GOA_27.02.2019_00h00	0.00921872	0.0110832	0.0015463	0.0024299	[6, 7, 8, 9, 10, 11, 12]	Group27	7.5	3	Specific for Cluster #1	[CAPG, MTPN, TMOD3]	[]	100	0	[CAPG, MTPN, TMOD3]
GO:0032272	negative regulation of protein polymerization	GO_BiologicalProcess-EBI-UniProt-GOA_27.02.2019_00h00	0.0102209	0.012018	0.0015463	0.0024299	[5, 6, 7, 8]	Group27	5.12821	4	Specific for Cluster #1	[CAPG, MTPN, PFN1, TMOD3]	[]	100	0	[CAPG, MTPN, PFN1, TMOD3]
GO:0030835	negative regulation of actin filament depolymerization	GO_BiologicalProcess-EBI-UniProt-GOA_27.02.2019_00h00	0.0112461	0.013009	0.0015463	0.0024299	[5, 6, 7, 8, 9, 10, 11]	Group27	6.97674	3	Specific for Cluster #1	[CAPG, MTPN, TMOD3]	[]	100	0	[CAPG, MTPN, TMOD3]
GO:1901880	negative regulation of protein depolymerization	GO_BiologicalProcess-EBI-UniProt-GOA_27.02.2019_00h00	0.0463805	0.0465982	0.0015463	0.0024299	[5, 6, 7, 8]	Group27	4.05405	3	Specific for Cluster #1	[CAPG, MTPN, TMOD3]	[]	100	0	[CAPG, MTPN, TMOD3]
GO:0002720	positive regulation of cytokine production involved in immune response	GO_BiologicalProcess-EBI-UniProt-GOA_27.02.2019_00h00	0.00167142	0.00263004	0.00222261	0.00333392	[4, 5, 6, 7]	Group22	6.32911	5	Specific for Cluster #1	[IL18, IL1RN, MIF, S100A9]	[HLA-A]	80	20	[HLA-A, IL18, IL1RN, MIF, S100A9]
GO:0002827	positive regulation of T-helper 1 type immune response	GO_BiologicalProcess-EBI-UniProt-GOA_27.02.2019_00h00	0.00241663	0.00349432	0.00222261	0.00333392	[6, 7, 8]	Group22	12	3	Specific for Cluster #1	[ANXA1, IL18, IL1RN]	[]	100	0	[ANXA1, IL18, IL1RN]
GO:0002825	regulation of T-helper 1 type immune response	GO_BiologicalProcess-EBI-UniProt-GOA_27.02.2019_00h00	0.00859483	0.0104505	0.00222261	0.00333392	[6, 7]	Group22	7.69231	3	Specific for Cluster #1	[ANXA1, IL18, IL1RN]	[]	100	0	[ANXA1, IL18, IL1RN]
GO:0032623	interleukin-2 production	GO_BiologicalProcess-EBI-UniProt-GOA_27.02.2019_00h00	0.0178264	0.0195633	0.00222261	0.00333392	[3]	Group22	4.34783	4	Specific for Cluster #1	[ANXA1, IL18, PNP, STOML2]	[]	100	0	[ANXA1, IL18, PNP, STOML2]
GO:0046638	positive regulation of alpha-beta T cell differentiation	GO_BiologicalProcess-EBI-UniProt-GOA_27.02.2019_00h00	0.0217594	0.0232825	0.00222261	0.00333392	[7, 8, 9, 10, 11, 12, 13]	Group22	5.45455	3	Specific for Cluster #1	[ANXA1, IL18, PNP]	[]	100	0	[ANXA1, IL18, PNP]
GO:0045582	positive regulation of T cell differentiation	GO_BiologicalProcess-EBI-UniProt-GOA_27.02.2019_00h00	0.022667	0.0241331	0.00222261	0.00333392	[6, 7, 8, 9, 10, 11, 12]	Group22	4.0404	4	Specific for Cluster #1	[ANXA1, CAPG, IL18, PNP]	[]	100	0	[ANXA1, CAPG, IL18, PNP]
GO:0042088	T-helper 1 type immune response	GO_BiologicalProcess-EBI-UniProt-GOA_27.02.2019_00h00	0.022812	0.0241672	0.00222261	0.00333392	[5]	Group22	5.35714	3	Specific for Cluster #1	[ANXA1, IL18, IL1RN]	[]	100	0	[ANXA1, IL18, IL1RN]
GO:1901028	regulation of mitochondrial outer membrane permeabilization involved in apoptotic signaling pathway	GO_BiologicalProcess-EBI-UniProt-GOA_27.02.2019_00h00	0.000408068	0.000823835	0.00287722	0.00412819	[4, 5, 6, 7, 8, 9, 10, 11]	Group26	8.62069	5	Specific for Cluster #1	[HSPA1B, REXO2, SFN, SH3GLB1, YWHAG]	[]	100	0	[HSPA1B, REXO2, SFN, SH3GLB1, YWHAG]
GO:0097345	mitochondrial outer membrane permeabilization	GO_BiologicalProcess-EBI-UniProt-GOA_27.02.2019_00h00	0.0011028	0.00188799	0.00287722	0.00412819	[4, 5, 6, 7, 8, 9, 10]	Group26	6.94444	5	Specific for Cluster #1	[HSPA1B, REXO2, SFN, SH3GLB1, YWHAG]	[]	100	0	[HSPA1B, REXO2, SFN, SH3GLB1, YWHAG]
GO:1902110	positive regulation of mitochondrial membrane permeability involved in apoptotic process	GO_BiologicalProcess-EBI-UniProt-GOA_27.02.2019_00h00	0.00140634	0.002333	0.00287722	0.00412819	[5, 6, 7, 8, 9]	Group26	6.57895	5	Specific for Cluster #1	[HSPA1B, REXO2, SFN, SH3GLB1, YWHAG]	[]	100	0	[HSPA1B, REXO2, SFN, SH3GLB1, YWHAG]
GO:1902108	regulation of mitochondrial membrane permeability involved in apoptotic process	GO_BiologicalProcess-EBI-UniProt-GOA_27.02.2019_00h00	0.00219221	0.0032354	0.00287722	0.00412819	[5, 6, 7]	Group26	5.95238	5	Specific for Cluster #1	[HSPA1B, REXO2, SFN, SH3GLB1, YWHAG]	[]	100	0	[HSPA1B, REXO2, SFN, SH3GLB1, YWHAG]
GO:1902686	mitochondrial outer membrane permeabilization involved in programmed cell death	GO_BiologicalProcess-EBI-UniProt-GOA_27.02.2019_00h00	0.00219221	0.0032354	0.00287722	0.00412819	[4, 6, 7, 8]	Group26	5.95238	5	Specific for Cluster #1	[HSPA1B, REXO2, SFN, SH3GLB1, YWHAG]	[]	100	0	[HSPA1B, REXO2, SFN, SH3GLB1, YWHAG]
GO:0035794	positive regulation of mitochondrial membrane permeability	GO_BiologicalProcess-EBI-UniProt-GOA_27.02.2019_00h00	0.00243044	0.0034907	0.00287722	0.00412819	[5, 6, 7]	Group26	5.81395	5	Specific for Cluster #1	[HSPA1B, REXO2, SFN, SH3GLB1, YWHAG]	[]	100	0	[HSPA1B, REXO2, SFN, SH3GLB1, YWHAG]
GO:1905710	positive regulation of membrane permeability	GO_BiologicalProcess-EBI-UniProt-GOA_27.02.2019_00h00	0.00268695	0.00378294	0.00287722	0.00412819	[4]	Group26	5.68182	5	Specific for Cluster #1	[HSPA1B, REXO2, SFN, SH3GLB1, YWHAG]	[]	100	0	[HSPA1B, REXO2, SFN, SH3GLB1, YWHAG]
GO:0046902	regulation of mitochondrial membrane permeability	GO_BiologicalProcess-EBI-UniProt-GOA_27.02.2019_00h00	0.0052731	0.00671692	0.00287722	0.00412819	[4, 5, 6]	Group26	4.85437	5	Specific for Cluster #1	[HSPA1B, REXO2, SFN, SH3GLB1, YWHAG]	[]	100	0	[HSPA1B, REXO2, SFN, SH3GLB1, YWHAG]
GO:0006458	'de novo' protein folding	GO_BiologicalProcess-EBI-UniProt-GOA_27.02.2019_00h00	0.00570747	0.0071847	0.00287722	0.00412819	[3]	Group26	6.06061	4	Specific for Cluster #1	[FKBP1A, HSPA1B, PTGES3, SH3GLB1]	[]	100	0	[FKBP1A, HSPA1B, PTGES3, SH3GLB1]
GO:0090559	regulation of membrane permeability	GO_BiologicalProcess-EBI-UniProt-GOA_27.02.2019_00h00	0.00991497	0.0117227	0.00287722	0.00412819	[3]	Group26	4.16667	5	Specific for Cluster #1	[HSPA1B, REXO2, SFN, SH3GLB1, YWHAG]	[]	100	0	[HSPA1B, REXO2, SFN, SH3GLB1, YWHAG]
GO:0061077	chaperone-mediated protein folding	GO_BiologicalProcess-EBI-UniProt-GOA_27.02.2019_00h00	0.0148012	0.0164971	0.00287722	0.00412819	[3]	Group26	4.5977	4	Specific for Cluster #1	[FKBP1A, HSPA1B, HSPB1, PTGES3]	[]	100	0	[FKBP1A, HSPA1B, HSPB1, PTGES3]
GO:0051084	'de novo' posttranslational protein folding	GO_BiologicalProcess-EBI-UniProt-GOA_27.02.2019_00h00	0.023892	0.0251866	0.00287722	0.00412819	[4]	Group26	5.26316	3	Specific for Cluster #1	[HSPA1B, PTGES3, SH3GLB1]	[]	100	0	[HSPA1B, PTGES3, SH3GLB1]
GO:0051293	establishment of spindle localization	GO_BiologicalProcess-EBI-UniProt-GOA_27.02.2019_00h00	0.00193473	0.00295737	0.00337278	0.00463758	[4, 5, 6]	Group13	8.16327	4	Specific for Cluster #2	[]	[DCTN1, KPNB1, MAP4, MYH9]	0	100	[DCTN1, KPNB1, MAP4, MYH9]
GO:0051653	spindle localization	GO_BiologicalProcess-EBI-UniProt-GOA_27.02.2019_00h00	0.00337278	0.00453947	0.00337278	0.00463758	[3, 4]	Group13	7.01754	4	Specific for Cluster #2	[]	[DCTN1, KPNB1, MAP4, MYH9]	0	100	[DCTN1, KPNB1, MAP4, MYH9]
GO:0004859	phospholipase inhibitor activity	GO_BiologicalProcess-EBI-UniProt-GOA_27.02.2019_00h00	0.000517725	0.000980471	0.00926055	0.0122239	[7]	Group17	20	3	Specific for Cluster #1	[ANXA1, ANXA4, ANXA5]	[]	100	0	[ANXA1, ANXA4, ANXA5]
GO:0055102	lipase inhibitor activity	GO_BiologicalProcess-EBI-UniProt-GOA_27.02.2019_00h00	0.00214361	0.00318564	0.00926055	0.0122239	[6]	Group17	12.5	3	Specific for Cluster #1	[ANXA1, ANXA4, ANXA5]	[]	100	0	[ANXA1, ANXA4, ANXA5]
GO:0032677	regulation of interleukin-8 production	GO_BiologicalProcess-EBI-UniProt-GOA_27.02.2019_00h00	0.022667	0.0241331	0.00926055	0.0122239	[4, 5]	Group17	4.0404	4	Specific for Cluster #1	[ANXA1, ANXA4, HSPA1B, PARK7]	[]	100	0	[ANXA1, ANXA4, HSPA1B, PARK7]
GO:0071353	cellular response to interleukin-4	GO_BiologicalProcess-EBI-UniProt-GOA_27.02.2019_00h00	0.00859483	0.0104505	0.0105441	0.0133829	[6]	Group06	7.69231	3	Specific for Cluster #2	[]	[FASN, PML, RPL3]	0	100	[FASN, PML, RPL3]
GO:0070670	response to interleukin-4	GO_BiologicalProcess-EBI-UniProt-GOA_27.02.2019_00h00	0.0105441	0.0123303	0.0105441	0.0133829	[5]	Group06	7.14286	3	Specific for Cluster #2	[]	[FASN, PML, RPL3]	0	100	[FASN, PML, RPL3]
GO:0098760	response to interleukin-7	GO_BiologicalProcess-EBI-UniProt-GOA_27.02.2019_00h00	0.0119743	0.0136304	0.0119743	0.0146353	[5]	Group08	6.81818	3	Specific for Cluster #1	[ATP5F1B, HDGF, RAD23B]	[]	100	0	[ATP5F1B, HDGF, RAD23B]
GO:0098761	cellular response to interleukin-7	GO_BiologicalProcess-EBI-UniProt-GOA_27.02.2019_00h00	0.0119743	0.0136304	0.0119743	0.0146353	[6]	Group08	6.81818	3	Specific for Cluster #1	[ATP5F1B, HDGF, RAD23B]	[]	100	0	[ATP5F1B, HDGF, RAD23B]
GO:0006099	tricarboxylic acid cycle	GO_BiologicalProcess-EBI-UniProt-GOA_27.02.2019_00h00	0.0127291	0.0144129	0.0178216	0.0210041	[3, 6, 7, 8]	Group14	6.66667	3	Specific for Cluster #2	[]	[ACO2, LDLR, OGDH]	0	100	[ACO2, LDLR, OGDH]
GO:0006101	citrate metabolic process	GO_BiologicalProcess-EBI-UniProt-GOA_27.02.2019_00h00	0.0135106	0.0152172	0.0178216	0.0210041	[5, 7]	Group14	6.52174	3	Specific for Cluster #2	[]	[ACO2, LDLR, OGDH]	0	100	[ACO2, LDLR, OGDH]
GO:0072350	tricarboxylic acid metabolic process	GO_BiologicalProcess-EBI-UniProt-GOA_27.02.2019_00h00	0.0178216	0.0196589	0.0178216	0.0210041	[6]	Group14	5.88235	3	Specific for Cluster #2	[]	[ACO2, LDLR, OGDH]	0	100	[ACO2, LDLR, OGDH]
GO:0070373	negative regulation of ERK1 and ERK2 cascade	GO_BiologicalProcess-EBI-UniProt-GOA_27.02.2019_00h00	0.0212106	0.0228094	0.0212106	0.0241362	[6, 7, 8, 9, 10, 11, 12]	Group01	4.12371	4	Specific for Cluster #1	[EIF6, GSTP1, PHB, PIN1]	[]	100	0	[EIF6, GSTP1, PHB, PIN1]
GO:1900024	regulation of substrate adhesion-dependent cell spreading	GO_BiologicalProcess-EBI-UniProt-GOA_27.02.2019_00h00	0.0272955	0.0284938	0.0272955	0.030025	[4, 5, 6, 7, 8]	Group03	5	3	Specific for Cluster #2	[]	[CDC42, FLNA, TACSTD2]	0	100	[CDC42, FLNA, TACSTD2]
GO:0035307	positive regulation of protein dephosphorylation	GO_BiologicalProcess-EBI-UniProt-GOA_27.02.2019_00h00	0.0361858	0.0370515	0.0361858	0.0385203	[6, 7, 8, 9]	Group00	4.47761	3	Specific for Cluster #1	[IGF2BP2, PIN1, PPP1R7]	[]	100	0	[IGF2BP2, PIN1, PPP1R7]
GO:0086004	regulation of cardiac muscle cell contraction	GO_BiologicalProcess-EBI-UniProt-GOA_27.02.2019_00h00	0.00140709	0.00231628	0.0448916	0.0448916	[5, 6, 7, 8, 9]	Group21	8.88889	4	Specific for Cluster #2	[SRI]	[CAV1, DSP, FLNA]	25	75	[CAV1, DSP, FLNA, SRI]
GO:1903115	regulation of actin filament-based movement	GO_BiologicalProcess-EBI-UniProt-GOA_27.02.2019_00h00	0.00224392	0.00328904	0.0448916	0.0448916	[4, 5]	Group21	7.84314	4	Specific for Cluster #2	[SRI]	[CAV1, DSP, FLNA]	25	75	[CAV1, DSP, FLNA, SRI]
GO:0098901	regulation of cardiac muscle cell action potential	GO_BiologicalProcess-EBI-UniProt-GOA_27.02.2019_00h00	0.00921872	0.0110832	0.0448916	0.0448916	[3, 4, 5, 6]	Group21	7.5	3	Specific for Cluster #2	[]	[CAV1, DSP, FLNA]	0	100	[CAV1, DSP, FLNA]
GO:0086002	cardiac muscle cell action potential involved in contraction	GO_BiologicalProcess-EBI-UniProt-GOA_27.02.2019_00h00	0.034835	0.0358399	0.0448916	0.0448916	[6, 8]	Group21	4.54545	3	Specific for Cluster #2	[]	[CAV1, DSP, FLNA]	0	100	[CAV1, DSP, FLNA]
GO:0098900	regulation of action potential	GO_BiologicalProcess-EBI-UniProt-GOA_27.02.2019_00h00	0.0418541	0.0424492	0.0448916	0.0448916	[2, 3, 4, 5]	Group21	4.22535	3	Specific for Cluster #2	[]	[CAV1, DSP, FLNA]	0	100	[CAV1, DSP, FLNA]
GO:0000413	protein peptidyl-prolyl isomerization	GO_BiologicalProcess-EBI-UniProt-GOA_27.02.2019_00h00	0.020734	0.0224095	0.0448457	0.0462472	[8, 9]	Group10	5.55556	3	Specific for Cluster #1	[FKBP1A, FKBP3, PIN1]	[]	100	0	[FKBP1A, FKBP3, PIN1]
GO:0018208	peptidyl-proline modification	GO_BiologicalProcess-EBI-UniProt-GOA_27.02.2019_00h00	0.0448457	0.0452688	0.0448457	0.0462472	[7, 8]	Group10	4.10959	3	Specific for Cluster #1	[FKBP1A, FKBP3, PIN1]	[]	100	0	[FKBP1A, FKBP3, PIN1]

## Sheet: HaCaT NHEK 24h comparison
GOID	GOTerm	Ontology Source	Term PValue	Term PValue Corrected with Benjamini-Hochberg	Group PValue	Group PValue Corrected with Benjamini-Hochberg	GOLevels	GOGroups	% Associated Genes	Nr. Genes	Cluster	Genes Cluster #1 (Up NHEK)	Genes Cluster #2 (Down NHEK)	Genes Cluster #3 (Up HaCaT)	Genes Cluster #4 (Down HaCaT)	%Genes Cluster #1	%Genes Cluster #2	%Genes Cluster #3	%Genes Cluster #4	Associated Genes Found
GO:0006614	SRP-dependent cotranslational protein targeting to membrane	GO_BiologicalProcess-EBI-UniProt-GOA_27.02.2019_00h00	4.71218e-76	3.17601e-73	7.74711e-23	2.16919e-21	[7, 8, 9, 10, 11, 12]	Group84	56.1983	68	Specific for Cluster #4	[RPL38, RPS12, RPS23]	[RPL10A, RPL13A, RPL18, RPL3, RPL4, RPL6, RPL7]	[]	[FAU, RPL10, RPL10A, RPL11, RPL12, RPL13A, RPL14, RPL15, RPL17, RPL18, RPL18A, RPL19, RPL21, RPL22, RPL23, RPL23A, RPL24, RPL26, RPL27, RPL27A, RPL29, RPL3, RPL30, RPL31, RPL32, RPL34, RPL35, RPL35A, RPL36, RPL37A, RPL38, RPL39, RPL4, RPL5, RPL6, RPL7, RPL7A, RPL8, RPL9, RPLP0, RPS10, RPS11, RPS13, RPS14, RPS15, RPS15A, RPS16, RPS17, RPS18, RPS19, RPS2, RPS20, RPS24, RPS25, RPS26, RPS3, RPS3A, RP…	4.29846	10.0297	0	94.5661	[FAU, RPL10, RPL10A, RPL11, RPL12, RPL13A, RPL14, RPL15, RPL17, RPL18, RPL18A, RPL19, RPL21, RPL22, RPL23, RPL23A, RPL24, RPL26, RPL27, RPL27A, RPL29, RPL3, RPL30, RPL31, RPL32, RPL34, RPL35, RPL35A, RPL36, RPL37A, RPL38, RPL39, RPL4, RPL5, RPL6, RPL7, RPL7A, RPL8, RPL9, RPLP0, RPS10, RPS11, RPS12, RPS13, RPS14, RPS15, RPS15A, RPS16, RPS17, RPS18, RPS19, RPS2, RPS20, RPS23, RPS24, RPS25, RPS26, R…
GO:0006613	cotranslational protein targeting to membrane	GO_BiologicalProcess-EBI-UniProt-GOA_27.02.2019_00h00	1.05655e-74	3.56057e-72	7.74711e-23	2.16919e-21	[6, 7, 8, 9, 10, 11]	Group84	54.4	68	Specific for Cluster #4	[RPL38, RPS12, RPS23]	[RPL10A, RPL13A, RPL18, RPL3, RPL4, RPL6, RPL7]	[]	[FAU, RPL10, RPL10A, RPL11, RPL12, RPL13A, RPL14, RPL15, RPL17, RPL18, RPL18A, RPL19, RPL21, RPL22, RPL23, RPL23A, RPL24, RPL26, RPL27, RPL27A, RPL29, RPL3, RPL30, RPL31, RPL32, RPL34, RPL35, RPL35A, RPL36, RPL37A, RPL38, RPL39, RPL4, RPL5, RPL6, RPL7, RPL7A, RPL8, RPL9, RPLP0, RPS10, RPS11, RPS13, RPS14, RPS15, RPS15A, RPS16, RPS17, RPS18, RPS19, RPS2, RPS20, RPS24, RPS25, RPS26, RPS3, RPS3A, RP…	4.29846	10.0297	0	94.5661	[FAU, RPL10, RPL10A, RPL11, RPL12, RPL13A, RPL14, RPL15, RPL17, RPL18, RPL18A, RPL19, RPL21, RPL22, RPL23, RPL23A, RPL24, RPL26, RPL27, RPL27A, RPL29, RPL3, RPL30, RPL31, RPL32, RPL34, RPL35, RPL35A, RPL36, RPL37A, RPL38, RPL39, RPL4, RPL5, RPL6, RPL7, RPL7A, RPL8, RPL9, RPLP0, RPS10, RPS11, RPS12, RPS13, RPS14, RPS15, RPS15A, RPS16, RPS17, RPS18, RPS19, RPS2, RPS20, RPS23, RPS24, RPS25, RPS26, R…
GO:0072599	establishment of protein localization to endoplasmic reticulum	GO_BiologicalProcess-EBI-UniProt-GOA_27.02.2019_00h00	1.44408e-72	3.24437e-70	7.74711e-23	2.16919e-21	[5, 6, 7]	Group84	48.951	70	Specific for Cluster #4	[RPL38, RPS12, RPS23]	[RPL10A, RPL13A, RPL18, RPL3, RPL4, RPL6, RPL7]	[RAB10]	[FAU, HSPA5, RPL10, RPL10A, RPL11, RPL12, RPL13A, RPL14, RPL15, RPL17, RPL18, RPL18A, RPL19, RPL21, RPL22, RPL23, RPL23A, RPL24, RPL26, RPL27, RPL27A, RPL29, RPL3, RPL30, RPL31, RPL32, RPL34, RPL35, RPL35A, RPL36, RPL37A, RPL38, RPL39, RPL4, RPL5, RPL6, RPL7, RPL7A, RPL8, RPL9, RPLP0, RPS10, RPS11, RPS13, RPS14, RPS15, RPS15A, RPS16, RPS17, RPS18, RPS19, RPS2, RPS20, RPS24, RPS25, RPS26, RPS3, RP…	4.17926	9.75162	1.39309	93.3369	[FAU, HSPA5, RAB10, RPL10, RPL10A, RPL11, RPL12, RPL13A, RPL14, RPL15, RPL17, RPL18, RPL18A, RPL19, RPL21, RPL22, RPL23, RPL23A, RPL24, RPL26, RPL27, RPL27A, RPL29, RPL3, RPL30, RPL31, RPL32, RPL34, RPL35, RPL35A, RPL36, RPL37A, RPL38, RPL39, RPL4, RPL5, RPL6, RPL7, RPL7A, RPL8, RPL9, RPLP0, RPS10, RPS11, RPS12, RPS13, RPS14, RPS15, RPS15A, RPS16, RPS17, RPS18, RPS19, RPS2, RPS20, RPS23, RPS24, R…
GO:0045047	protein targeting to ER	GO_BiologicalProcess-EBI-UniProt-GOA_27.02.2019_00h00	4.46336e-72	7.52076e-70	7.74711e-23	2.16919e-21	[6, 7, 8, 9, 10]	Group84	49.6403	69	Specific for Cluster #4	[RPL38, RPS12, RPS23]	[RPL10A, RPL13A, RPL18, RPL3, RPL4, RPL6, RPL7]	[]	[FAU, HSPA5, RPL10, RPL10A, RPL11, RPL12, RPL13A, RPL14, RPL15, RPL17, RPL18, RPL18A, RPL19, RPL21, RPL22, RPL23, RPL23A, RPL24, RPL26, RPL27, RPL27A, RPL29, RPL3, RPL30, RPL31, RPL32, RPL34, RPL35, RPL35A, RPL36, RPL37A, RPL38, RPL39, RPL4, RPL5, RPL6, RPL7, RPL7A, RPL8, RPL9, RPLP0, RPS10, RPS11, RPS13, RPS14, RPS15, RPS15A, RPS16, RPS17, RPS18, RPS19, RPS2, RPS20, RPS24, RPS25, RPS26, RPS3, RP…	4.23803	9.88873	0	94.6492	[FAU, HSPA5, RPL10, RPL10A, RPL11, RPL12, RPL13A, RPL14, RPL15, RPL17, RPL18, RPL18A, RPL19, RPL21, RPL22, RPL23, RPL23A, RPL24, RPL26, RPL27, RPL27A, RPL29, RPL3, RPL30, RPL31, RPL32, RPL34, RPL35, RPL35A, RPL36, RPL37A, RPL38, RPL39, RPL4, RPL5, RPL6, RPL7, RPL7A, RPL8, RPL9, RPLP0, RPS10, RPS11, RPS12, RPS13, RPS14, RPS15, RPS15A, RPS16, RPS17, RPS18, RPS19, RPS2, RPS20, RPS23, RPS24, RPS25, R…
GO:0070972	protein localization to endoplasmic reticulum	GO_BiologicalProcess-EBI-UniProt-GOA_27.02.2019_00h00	2.30556e-67	3.10789e-65	7.74711e-23	2.16919e-21	[6]	Group84	41.7647	71	Specific for Cluster #4	[RPL38, RPS12, RPS23]	[RPL10A, RPL13A, RPL18, RPL3, RPL4, RPL6, RPL7]	[RAB10]	[FAU, HSPA5, RPL10, RPL10A, RPL11, RPL12, RPL13A, RPL14, RPL15, RPL17, RPL18, RPL18A, RPL19, RPL21, RPL22, RPL23, RPL23A, RPL24, RPL26, RPL27, RPL27A, RPL29, RPL3, RPL30, RPL31, RPL32, RPL34, RPL35, RPL35A, RPL36, RPL37A, RPL38, RPL39, RPL4, RPL5, RPL6, RPL7, RPL7A, RPL8, RPL9, RPLP0, RPS10, RPS11, RPS13, RPS14, RPS15, RPS15A, RPS16, RPS17, RPS18, RPS19, RPS2, RPS20, RPS24, RPS25, RPS26, RPS3, RP…	4.12211	9.61825	1.37404	93.4344	[FAU, HSPA5, RAB10, RPL10, RPL10A, RPL11, RPL12, RPL13A, RPL14, RPL15, RPL17, RPL18, RPL18A, RPL19, RPL21, RPL22, RPL23, RPL23A, RPL24, RPL26, RPL27, RPL27A, RPL29, RPL3, RPL30, RPL31, RPL32, RPL34, RPL35, RPL35A, RPL36, RPL37A, RPL38, RPL39, RPL4, RPL5, RPL6, RPL7, RPL7A, RPL8, RPL9, RPLP0, RPS10, RPS11, RPS12, RPS13, RPS14, RPS15, RPS15A, RPS16, RPS17, RPS18, RPS19, RPS2, RPS20, RPS23, RPS24, R…
GO:0000184	nuclear-transcribed mRNA catabolic process, nonsense-mediated decay	GO_BiologicalProcess-EBI-UniProt-GOA_27.02.2019_00h00	7.85746e-66	8.82654e-64	7.74711e-23	2.16919e-21	[7, 8, 9, 10]	Group84	43.3121	68	Specific for Cluster #4	[RPL38, RPS12, RPS23]	[EIF4G1, RPL10A, RPL13A, RPL18, RPL3, RPL4, RPL6, RPL7]	[EIF4A3]	[FAU, RPL10, RPL10A, RPL11, RPL12, RPL13A, RPL14, RPL15, RPL17, RPL18, RPL18A, RPL19, RPL21, RPL22, RPL23, RPL23A, RPL24, RPL26, RPL27, RPL27A, RPL29, RPL3, RPL30, RPL31, RPL32, RPL34, RPL35, RPL35A, RPL36, RPL37A, RPL38, RPL39, RPL4, RPL5, RPL6, RPL7, RPL7A, RPL8, RPL9, RPLP0, RPS10, RPS11, RPS13, RPS14, RPS15, RPS15A, RPS16, RPS17, RPS18, RPS19, RPS2, RPS20, RPS24, RPS25, RPS26, RPS3, RPS3A, RP…	4.29846	11.4626	1.43282	91.7004	[EIF4A3, EIF4G1, FAU, RPL10, RPL10A, RPL11, RPL12, RPL13A, RPL14, RPL15, RPL17, RPL18, RPL18A, RPL19, RPL21, RPL22, RPL23, RPL23A, RPL24, RPL26, RPL27, RPL27A, RPL29, RPL3, RPL30, RPL31, RPL32, RPL34, RPL35, RPL35A, RPL36, RPL37A, RPL38, RPL39, RPL4, RPL5, RPL6, RPL7, RPL7A, RPL8, RPL9, RPLP0, RPS10, RPS11, RPS12, RPS13, RPS14, RPS15, RPS15A, RPS16, RPS17, RPS18, RPS19, RPS2, RPS20, RPS23, RPS24,…
GO:0006413	translational initiation	GO_BiologicalProcess-EBI-UniProt-GOA_27.02.2019_00h00	5.11191e-63	4.92204e-61	7.74711e-23	2.16919e-21	[3, 6, 7, 8]	Group84	32.3529	77	Specific for Cluster #4	[EIF1, EIF1AX, EIF3J, EIF4H, EIF6, HSPB1, RPL38, RPS12, RPS23]	[EIF4G1, EIF4G2, RPL10A, RPL13A, RPL18, RPL3, RPL4, RPL6, RPL7]	[DENR, EIF1AD, RBM4]	[EIF6, FAU, RPL10, RPL10A, RPL11, RPL12, RPL13A, RPL14, RPL15, RPL17, RPL18, RPL18A, RPL19, RPL21, RPL22, RPL23, RPL23A, RPL24, RPL26, RPL27, RPL27A, RPL29, RPL3, RPL30, RPL31, RPL32, RPL34, RPL35, RPL35A, RPL36, RPL37A, RPL38, RPL39, RPL4, RPL5, RPL6, RPL7, RPL7A, RPL8, RPL9, RPLP0, RPS10, RPS11, RPS13, RPS14, RPS15, RPS15A, RPS16, RPS17, RPS18, RPS19, RPS2, RPS20, RPS24, RPS25, RPS26, RPS3, RPS…	11.3982	11.3982	3.79942	82.3207	[DENR, EIF1, EIF1AD, EIF1AX, EIF3J, EIF4G1, EIF4G2, EIF4H, EIF6, FAU, HSPB1, RBM4, RPL10, RPL10A, RPL11, RPL12, RPL13A, RPL14, RPL15, RPL17, RPL18, RPL18A, RPL19, RPL21, RPL22, RPL23, RPL23A, RPL24, RPL26, RPL27, RPL27A, RPL29, RPL3, RPL30, RPL31, RPL32, RPL34, RPL35, RPL35A, RPL36, RPL37A, RPL38, RPL39, RPL4, RPL5, RPL6, RPL7, RPL7A, RPL8, RPL9, RPLP0, RPS10, RPS11, RPS12, RPS13, RPS14, RPS15, R…
GO:0006612	protein targeting to membrane	GO_BiologicalProcess-EBI-UniProt-GOA_27.02.2019_00h00	2.09634e-54	1.76617e-52	7.74711e-23	2.16919e-21	[5, 6, 7, 8, 9, 10]	Group84	28.4585	72	Specific for Cluster #4	[RPL38, RPS12, RPS23, SDCBP]	[RPL10A, RPL13A, RPL18, RPL3, RPL4, RPL6, RPL7]	[GDI1, IRF6]	[FAU, HSPA5, RPL10, RPL10A, RPL11, RPL12, RPL13A, RPL14, RPL15, RPL17, RPL18, RPL18A, RPL19, RPL21, RPL22, RPL23, RPL23A, RPL24, RPL26, RPL27, RPL27A, RPL29, RPL3, RPL30, RPL31, RPL32, RPL34, RPL35, RPL35A, RPL36, RPL37A, RPL38, RPL39, RPL4, RPL5, RPL6, RPL7, RPL7A, RPL8, RPL9, RPLP0, RPS10, RPS11, RPS13, RPS14, RPS15, RPS15A, RPS16, RPS17, RPS18, RPS19, RPS2, RPS20, RPS24, RPS25, RPS26, RPS3, RP…	5.42198	9.48846	2.71099	90.8181	[FAU, GDI1, HSPA5, IRF6, RPL10, RPL10A, RPL11, RPL12, RPL13A, RPL14, RPL15, RPL17, RPL18, RPL18A, RPL19, RPL21, RPL22, RPL23, RPL23A, RPL24, RPL26, RPL27, RPL27A, RPL29, RPL3, RPL30, RPL31, RPL32, RPL34, RPL35, RPL35A, RPL36, RPL37A, RPL38, RPL39, RPL4, RPL5, RPL6, RPL7, RPL7A, RPL8, RPL9, RPLP0, RPS10, RPS11, RPS12, RPS13, RPS14, RPS15, RPS15A, RPS16, RPS17, RPS18, RPS19, RPS2, RPS20, RPS23, RPS…
GO:0019083	viral transcription	GO_BiologicalProcess-EBI-UniProt-GOA_27.02.2019_00h00	2.66902e-54	1.9988e-52	7.74711e-23	2.16919e-21	[5, 6]	Group84	30.3965	69	Specific for Cluster #4	[RPL38, RPS12, RPS23]	[RPL10A, RPL13A, RPL18, RPL3, RPL4, RPL6, RPL7]	[IRF6, NUP133, RANBP2]	[FAU, RPL10, RPL10A, RPL11, RPL12, RPL13A, RPL14, RPL15, RPL17, RPL18, RPL18A, RPL19, RPL21, RPL22, RPL23, RPL23A, RPL24, RPL26, RPL27, RPL27A, RPL29, RPL3, RPL30, RPL31, RPL32, RPL34, RPL35, RPL35A, RPL36, RPL37A, RPL38, RPL39, RPL4, RPL5, RPL6, RPL7, RPL7A, RPL8, RPL9, RPLP0, RPS10, RPS11, RPS13, RPS14, RPS15, RPS15A, RPS16, RPS17, RPS18, RPS19, RPS2, RPS20, RPS24, RPS25, RPS26, RPS3, RPS3A, RP…	4.23803	9.88873	4.23803	90.4112	[FAU, IRF6, NUP133, RANBP2, RPL10, RPL10A, RPL11, RPL12, RPL13A, RPL14, RPL15, RPL17, RPL18, RPL18A, RPL19, RPL21, RPL22, RPL23, RPL23A, RPL24, RPL26, RPL27, RPL27A, RPL29, RPL3, RPL30, RPL31, RPL32, RPL34, RPL35, RPL35A, RPL36, RPL37A, RPL38, RPL39, RPL4, RPL5, RPL6, RPL7, RPL7A, RPL8, RPL9, RPLP0, RPS10, RPS11, RPS12, RPS13, RPS14, RPS15, RPS15A, RPS16, RPS17, RPS18, RPS19, RPS2, RPS20, RPS23, …
GO:0006401	RNA catabolic process	GO_BiologicalProcess-EBI-UniProt-GOA_27.02.2019_00h00	9.47028e-54	6.38297e-52	7.74711e-23	2.16919e-21	[5, 6, 7]	Group84	18.8	94	Specific for Cluster #4	[ANP32B, CARHSP1, HSPA1A, HSPA1B, HSPB1, IGF2BP2, PSMA1, PSMA2, PSMA4, PSMA5, PSMA6, PSMA7, PSMB1, PSMB6, PSMB7, RPL38, RPS12, RPS23]	[EIF4G1, PKP3, RPL10A, RPL13A, RPL18, RPL3, RPL4, RPL6, RPL7]	[EDC4, EIF4A3, FEN1, FXR2, RNH1, TNPO1, ZPR1]	[FAU, HSPA8, LRPPRC, PKP1, PKP3, RPL10, RPL10A, RPL11, RPL12, RPL13A, RPL14, RPL15, RPL17, RPL18, RPL18A, RPL19, RPL21, RPL22, RPL23, RPL23A, RPL24, RPL26, RPL27, RPL27A, RPL29, RPL3, RPL30, RPL31, RPL32, RPL34, RPL35, RPL35A, RPL36, RPL37A, RPL38, RPL39, RPL4, RPL5, RPL6, RPL7, RPL7A, RPL8, RPL9, RPLP0, RPS10, RPS11, RPS13, RPS14, RPS15, RPS15A, RPS16, RPS17, RPS18, RPS19, RPS2, RPS20, RPS24, RP…	18.7712	9.38558	7.2999	71.9561	[ANP32B, CARHSP1, EDC4, EIF4A3, EIF4G1, FAU, FEN1, FXR2, HSPA1A, HSPA1B, HSPA8, HSPB1, IGF2BP2, LRPPRC, PKP1, PKP3, PSMA1, PSMA2, PSMA4, PSMA5, PSMA6, PSMA7, PSMB1, PSMB6, PSMB7, RNH1, RPL10, RPL10A, RPL11, RPL12, RPL13A, RPL14, RPL15, RPL17, RPL18, RPL18A, RPL19, RPL21, RPL22, RPL23, RPL23A, RPL24, RPL26, RPL27, RPL27A, RPL29, RPL3, RPL30, RPL31, RPL32, RPL34, RPL35, RPL35A, RPL36, RPL37A, RPL38…
GO:0019080	viral gene expression	GO_BiologicalProcess-EBI-UniProt-GOA_27.02.2019_00h00	1.4242e-53	8.72647e-52	7.74711e-23	2.16919e-21	[5]	Group84	28.4	71	Specific for Cluster #4	[EIF6, RPL38, RPS12, RPS23]	[RPL10A, RPL13A, RPL18, RPL3, RPL4, RPL6, RPL7]	[DENR, IRF6, NUP133, RANBP2]	[EIF6, FAU, RPL10, RPL10A, RPL11, RPL12, RPL13A, RPL14, RPL15, RPL17, RPL18, RPL18A, RPL19, RPL21, RPL22, RPL23, RPL23A, RPL24, RPL26, RPL27, RPL27A, RPL29, RPL3, RPL30, RPL31, RPL32, RPL34, RPL35, RPL35A, RPL36, RPL37A, RPL38, RPL39, RPL4, RPL5, RPL6, RPL7, RPL7A, RPL8, RPL9, RPLP0, RPS10, RPS11, RPS13, RPS14, RPS15, RPS15A, RPS16, RPS17, RPS18, RPS19, RPS2, RPS20, RPS24, RPS25, RPS26, RPS3, RPS…	5.48036	9.59064	5.48036	89.0559	[DENR, EIF6, FAU, IRF6, NUP133, RANBP2, RPL10, RPL10A, RPL11, RPL12, RPL13A, RPL14, RPL15, RPL17, RPL18, RPL18A, RPL19, RPL21, RPL22, RPL23, RPL23A, RPL24, RPL26, RPL27, RPL27A, RPL29, RPL3, RPL30, RPL31, RPL32, RPL34, RPL35, RPL35A, RPL36, RPL37A, RPL38, RPL39, RPL4, RPL5, RPL6, RPL7, RPL7A, RPL8, RPL9, RPLP0, RPS10, RPS11, RPS12, RPS13, RPS14, RPS15, RPS15A, RPS16, RPS17, RPS18, RPS19, RPS2, RP…
GO:0006402	mRNA catabolic process	GO_BiologicalProcess-EBI-UniProt-GOA_27.02.2019_00h00	1.09179e-52	6.1322e-51	7.74711e-23	2.16919e-21	[5, 6, 7, 8]	Group84	19.4384	90	Specific for Cluster #4	[ANP32B, CARHSP1, HSPA1A, HSPA1B, HSPB1, IGF2BP2, PSMA1, PSMA2, PSMA4, PSMA5, PSMA6, PSMA7, PSMB1, PSMB6, PSMB7, RPL38, RPS12, RPS23]	[EIF4G1, PKP3, RPL10A, RPL13A, RPL18, RPL3, RPL4, RPL6, RPL7]	[EDC4, EIF4A3, FXR2, RNH1, TNPO1]	[FAU, HSPA8, PKP1, PKP3, RPL10, RPL10A, RPL11, RPL12, RPL13A, RPL14, RPL15, RPL17, RPL18, RPL18A, RPL19, RPL21, RPL22, RPL23, RPL23A, RPL24, RPL26, RPL27, RPL27A, RPL29, RPL3, RPL30, RPL31, RPL32, RPL34, RPL35, RPL35A, RPL36, RPL37A, RPL38, RPL39, RPL4, RPL5, RPL6, RPL7, RPL7A, RPL8, RPL9, RPLP0, RPS10, RPS11, RPS13, RPS14, RPS15, RPS15A, RPS16, RPS17, RPS18, RPS19, RPS2, RPS20, RPS24, RPS25, RPS…	19.5852	9.79258	5.44032	72.9003	[ANP32B, CARHSP1, EDC4, EIF4A3, EIF4G1, FAU, FXR2, HSPA1A, HSPA1B, HSPA8, HSPB1, IGF2BP2, PKP1, PKP3, PSMA1, PSMA2, PSMA4, PSMA5, PSMA6, PSMA7, PSMB1, PSMB6, PSMB7, RNH1, RPL10, RPL10A, RPL11, RPL12, RPL13A, RPL14, RPL15, RPL17, RPL18, RPL18A, RPL19, RPL21, RPL22, RPL23, RPL23A, RPL24, RPL26, RPL27, RPL27A, RPL29, RPL3, RPL30, RPL31, RPL32, RPL34, RPL35, RPL35A, RPL36, RPL37A, RPL38, RPL39, RPL4,…
GO:0000956	nuclear-transcribed mRNA catabolic process	GO_BiologicalProcess-EBI-UniProt-GOA_27.02.2019_00h00	4.06141e-49	2.10569e-47	7.74711e-23	2.16919e-21	[6, 7, 8, 9]	Group84	25.9398	69	Specific for Cluster #4	[RPL38, RPS12, RPS23]	[EIF4G1, RPL10A, RPL13A, RPL18, RPL3, RPL4, RPL6, RPL7]	[EDC4, EIF4A3]	[FAU, RPL10, RPL10A, RPL11, RPL12, RPL13A, RPL14, RPL15, RPL17, RPL18, RPL18A, RPL19, RPL21, RPL22, RPL23, RPL23A, RPL24, RPL26, RPL27, RPL27A, RPL29, RPL3, RPL30, RPL31, RPL32, RPL34, RPL35, RPL35A, RPL36, RPL37A, RPL38, RPL39, RPL4, RPL5, RPL6, RPL7, RPL7A, RPL8, RPL9, RPLP0, RPS10, RPS11, RPS13, RPS14, RPS15, RPS15A, RPS16, RPS17, RPS18, RPS19, RPS2, RPS20, RPS24, RPS25, RPS26, RPS3, RPS3A, RP…	4.23803	11.3014	2.82535	90.4112	[EDC4, EIF4A3, EIF4G1, FAU, RPL10, RPL10A, RPL11, RPL12, RPL13A, RPL14, RPL15, RPL17, RPL18, RPL18A, RPL19, RPL21, RPL22, RPL23, RPL23A, RPL24, RPL26, RPL27, RPL27A, RPL29, RPL3, RPL30, RPL31, RPL32, RPL34, RPL35, RPL35A, RPL36, RPL37A, RPL38, RPL39, RPL4, RPL5, RPL6, RPL7, RPL7A, RPL8, RPL9, RPLP0, RPS10, RPS11, RPS12, RPS13, RPS14, RPS15, RPS15A, RPS16, RPS17, RPS18, RPS19, RPS2, RPS20, RPS23, …
GO:0090150	establishment of protein localization to membrane	GO_BiologicalProcess-EBI-UniProt-GOA_27.02.2019_00h00	1.17091e-47	5.63708e-46	7.74711e-23	2.16919e-21	[4, 5, 6]	Group84	18.9931	83	Specific for Cluster #4	[GORASP2, LYPLA1, REXO2, RPL38, RPS12, RPS23, SDCBP, SFN, SH3GLB1, YWHAG]	[RPL10A, RPL13A, RPL18, RPL3, RPL4, RPL6, RPL7]	[GDI1, IRF6, RAB10]	[FAU, HSPA5, HSPA8, RPL10, RPL10A, RPL11, RPL12, RPL13A, RPL14, RPL15, RPL17, RPL18, RPL18A, RPL19, RPL21, RPL22, RPL23, RPL23A, RPL24, RPL26, RPL27, RPL27A, RPL29, RPL3, RPL30, RPL31, RPL32, RPL34, RPL35, RPL35A, RPL36, RPL37A, RPL38, RPL39, RPL4, RPL5, RPL6, RPL7, RPL7A, RPL8, RPL9, RPLP0, RPS10, RPS11, RPS13, RPS14, RPS15, RPS15A, RPS16, RPS17, RPS18, RPS19, RPS2, RPS20, RPS24, RPS25, RPS26, R…	11.8024	8.26169	3.54073	83.7972	[FAU, GDI1, GORASP2, HSPA5, HSPA8, IRF6, LYPLA1, RAB10, REXO2, RPL10, RPL10A, RPL11, RPL12, RPL13A, RPL14, RPL15, RPL17, RPL18, RPL18A, RPL19, RPL21, RPL22, RPL23, RPL23A, RPL24, RPL26, RPL27, RPL27A, RPL29, RPL3, RPL30, RPL31, RPL32, RPL34, RPL35, RPL35A, RPL36, RPL37A, RPL38, RPL39, RPL4, RPL5, RPL6, RPL7, RPL7A, RPL8, RPL9, RPLP0, RPS10, RPS11, RPS12, RPS13, RPS14, RPS15, RPS15A, RPS16, RPS17,…
GO:0072594	establishment of protein localization to organelle	GO_BiologicalProcess-EBI-UniProt-GOA_27.02.2019_00h00	1.05043e-46	4.71992e-45	7.74711e-23	2.16919e-21	[4, 5, 6]	Group84	14.2458	102	Specific for Cluster #4	[GRPEL1, LAMP2, NUTF2, PHB2, PIN1, RAN, REXO2, RPL38, RPS12, RPS23, SFN, SH3GLB1, YWHAG]	[FLNA, KPNB1, PML, RPL10A, RPL13A, RPL18, RPL3, RPL4, RPL6, RPL7]	[CSE1L, IPO5, M6PR, NUP133, RAB10, RANBP2, RBM22, TNPO1, ZPR1]	[CAT, CTNND1, FAU, GSTK1, H2AFY, HSD17B4, HSPA5, HSPA8, HSPD1, JUP, PSAT1, RPL10, RPL10A, RPL11, RPL12, RPL13A, RPL14, RPL15, RPL17, RPL18, RPL18A, RPL19, RPL21, RPL22, RPL23, RPL23A, RPL24, RPL26, RPL27, RPL27A, RPL29, RPL3, RPL30, RPL31, RPL32, RPL34, RPL35, RPL35A, RPL36, RPL37A, RPL38, RPL39, RPL4, RPL5, RPL6, RPL7, RPL7A, RPL8, RPL9, RPLP0, RPS10, RPS11, RPS13, RPS14, RPS15, RPS15A, RPS16, R…	12.5404	9.64643	8.68179	75.2422	[CAT, CSE1L, CTNND1, FAU, FLNA, GRPEL1, GSTK1, H2AFY, HSD17B4, HSPA5, HSPA8, HSPD1, IPO5, JUP, KPNB1, LAMP2, M6PR, NUP133, NUTF2, PHB2, PIN1, PML, PSAT1, RAB10, RAN, RANBP2, RBM22, REXO2, RPL10, RPL10A, RPL11, RPL12, RPL13A, RPL14, RPL15, RPL17, RPL18, RPL18A, RPL19, RPL21, RPL22, RPL23, RPL23A, RPL24, RPL26, RPL27, RPL27A, RPL29, RPL3, RPL30, RPL31, RPL32, RPL34, RPL35, RPL35A, RPL36, RPL37A, RP…
GO:0034655	nucleobase-containing compound catabolic process	GO_BiologicalProcess-EBI-UniProt-GOA_27.02.2019_00h00	1.26585e-45	5.33241e-44	7.74711e-23	2.16919e-21	[4, 5]	Group84	13.1288	107	Specific for Cluster #4	[ANP32B, CARHSP1, CDA, CDKN2A, DNPH1, EIF6, HSPA1A, HSPA1B, HSPB1, IGF2BP2, PNP, PSMA1, PSMA2, PSMA4, PSMA5, PSMA6, PSMA7, PSMB1, PSMB6, PSMB7, RPL38, RPS12, RPS23]	[EIF4G1, KPNB1, NT5E, OGDH, PKP3, RPL10A, RPL13A, RPL18, RPL3, RPL4, RPL6, RPL7]	[CAD, EDC4, EIF4A3, FEN1, FXR2, H1F0, NUP133, PNP, RANBP2, RNH1, TNPO1, ZPR1]	[AIFM1, EIF6, FAU, HSPA8, LRPPRC, PKP1, PKP3, RPL10, RPL10A, RPL11, RPL12, RPL13A, RPL14, RPL15, RPL17, RPL18, RPL18A, RPL19, RPL21, RPL22, RPL23, RPL23A, RPL24, RPL26, RPL27, RPL27A, RPL29, RPL3, RPL30, RPL31, RPL32, RPL34, RPL35, RPL35A, RPL36, RPL37A, RPL38, RPL39, RPL4, RPL5, RPL6, RPL7, RPL7A, RPL8, RPL9, RPLP0, RPS10, RPS11, RPS13, RPS14, RPS15, RPS15A, RPS16, RPS17, RPS18, RPS19, RPS2, RPS…	21.0544	10.9849	10.9849	64.9941	[AIFM1, ANP32B, CAD, CARHSP1, CDA, CDKN2A, DNPH1, EDC4, EIF4A3, EIF4G1, EIF6, FAU, FEN1, FXR2, H1F0, HSPA1A, HSPA1B, HSPA8, HSPB1, IGF2BP2, KPNB1, LRPPRC, NT5E, NUP133, OGDH, PKP1, PKP3, PNP, PSMA1, PSMA2, PSMA4, PSMA5, PSMA6, PSMA7, PSMB1, PSMB6, PSMB7, RANBP2, RNH1, RPL10, RPL10A, RPL11, RPL12, RPL13A, RPL14, RPL15, RPL17, RPL18, RPL18A, RPL19, RPL21, RPL22, RPL23, RPL23A, RPL24, RPL26, RPL27, …
GO:0006412	translation	GO_BiologicalProcess-EBI-UniProt-GOA_27.02.2019_00h00	1.90148e-45	7.53882e-44	3.40183e-40	2.85753e-38	[5, 6, 7]	Group70	13.3588	105	Specific for Cluster #4	[APP, EIF1, EIF1AX, EIF3J, EIF4H, EIF5A, EIF5AL1, EIF6, HSPB1, IGF2BP2, MTPN, NDRG1, PPA1, RPL38, RPS12, RPS23]	[EEF2, EIF4G1, EIF4G2, ITGA2, PKP3, RPL10A, RPL13A, RPL13AP3, RPL18, RPL3, RPL4, RPL6, RPL7]	[DENR, EIF1AD, EIF4A3, FXR2, GCN1, OGFOD1, RBM4]	[C1QBP, CALR, DHFR, EIF6, FAU, HSPD1, LARP4, LRPPRC, PKP3, RPL10, RPL10A, RPL11, RPL12, RPL13A, RPL14, RPL15, RPL17, RPL18, RPL18A, RPL19, RPL21, RPL22, RPL23, RPL23A, RPL24, RPL26, RPL27, RPL27A, RPL29, RPL3, RPL30, RPL31, RPL32, RPL34, RPL35, RPL35A, RPL36, RPL37A, RPL38, RPL39, RPL39P5, RPL4, RPL5, RPL6, RPL7, RPL7A, RPL8, RPL9, RPLP0, RPLP0P6, RPS10, RPS11, RPS13, RPS14, RPS15, RPS15A, RPS16,…	14.9459	12.1436	6.53885	73.7956	[APP, C1QBP, CALR, DENR, DHFR, EEF2, EIF1, EIF1AD, EIF1AX, EIF3J, EIF4A3, EIF4G1, EIF4G2, EIF4H, EIF5A, EIF5AL1, EIF6, FAU, FXR2, GCN1, HSPB1, HSPD1, IGF2BP2, ITGA2, LARP4, LRPPRC, MTPN, NDRG1, OGFOD1, PKP3, PPA1, RBM4, RPL10, RPL10A, RPL11, RPL12, RPL13A, RPL13AP3, RPL14, RPL15, RPL17, RPL18, RPL18A, RPL19, RPL21, RPL22, RPL23, RPL23A, RPL24, RPL26, RPL27, RPL27A, RPL29, RPL3, RPL30, RPL31, RPL3…
GO:0006412	translation	GO_BiologicalProcess-EBI-UniProt-GOA_27.02.2019_00h00	1.90148e-45	7.53882e-44	7.74711e-23	2.16919e-21	[5, 6, 7]	Group84	13.3588	105	Specific for Cluster #4	[APP, EIF1, EIF1AX, EIF3J, EIF4H, EIF5A, EIF5AL1, EIF6, HSPB1, IGF2BP2, MTPN, NDRG1, PPA1, RPL38, RPS12, RPS23]	[EEF2, EIF4G1, EIF4G2, ITGA2, PKP3, RPL10A, RPL13A, RPL13AP3, RPL18, RPL3, RPL4, RPL6, RPL7]	[DENR, EIF1AD, EIF4A3, FXR2, GCN1, OGFOD1, RBM4]	[C1QBP, CALR, DHFR, EIF6, FAU, HSPD1, LARP4, LRPPRC, PKP3, RPL10, RPL10A, RPL11, RPL12, RPL13A, RPL14, RPL15, RPL17, RPL18, RPL18A, RPL19, RPL21, RPL22, RPL23, RPL23A, RPL24, RPL26, RPL27, RPL27A, RPL29, RPL3, RPL30, RPL31, RPL32, RPL34, RPL35, RPL35A, RPL36, RPL37A, RPL38, RPL39, RPL39P5, RPL4, RPL5, RPL6, RPL7, RPL7A, RPL8, RPL9, RPLP0, RPLP0P6, RPS10, RPS11, RPS13, RPS14, RPS15, RPS15A, RPS16,…	14.9459	12.1436	6.53885	73.7956	[APP, C1QBP, CALR, DENR, DHFR, EEF2, EIF1, EIF1AD, EIF1AX, EIF3J, EIF4A3, EIF4G1, EIF4G2, EIF4H, EIF5A, EIF5AL1, EIF6, FAU, FXR2, GCN1, HSPB1, HSPD1, IGF2BP2, ITGA2, LARP4, LRPPRC, MTPN, NDRG1, OGFOD1, PKP3, PPA1, RBM4, RPL10, RPL10A, RPL11, RPL12, RPL13A, RPL13AP3, RPL14, RPL15, RPL17, RPL18, RPL18A, RPL19, RPL21, RPL22, RPL23, RPL23A, RPL24, RPL26, RPL27, RPL27A, RPL29, RPL3, RPL30, RPL31, RPL3…
GO:0043043	peptide biosynthetic process	GO_BiologicalProcess-EBI-UniProt-GOA_27.02.2019_00h00	7.6111e-44	2.84993e-42	3.40183e-40	2.85753e-38	[5, 6]	Group70	12.8519	105	Specific for Cluster #4	[APP, EIF1, EIF1AX, EIF3J, EIF4H, EIF5A, EIF5AL1, EIF6, HSPB1, IGF2BP2, MTPN, NDRG1, PPA1, RPL38, RPS12, RPS23]	[EEF2, EIF4G1, EIF4G2, ITGA2, PKP3, RPL10A, RPL13A, RPL13AP3, RPL18, RPL3, RPL4, RPL6, RPL7]	[DENR, EIF1AD, EIF4A3, FXR2, GCN1, OGFOD1, RBM4]	[C1QBP, CALR, DHFR, EIF6, FAU, HSPD1, LARP4, LRPPRC, PKP3, RPL10, RPL10A, RPL11, RPL12, RPL13A, RPL14, RPL15, RPL17, RPL18, RPL18A, RPL19, RPL21, RPL22, RPL23, RPL23A, RPL24, RPL26, RPL27, RPL27A, RPL29, RPL3, RPL30, RPL31, RPL32, RPL34, RPL35, RPL35A, RPL36, RPL37A, RPL38, RPL39, RPL39P5, RPL4, RPL5, RPL6, RPL7, RPL7A, RPL8, RPL9, RPLP0, RPLP0P6, RPS10, RPS11, RPS13, RPS14, RPS15, RPS15A, RPS16,…	14.9459	12.1436	6.53885	73.7956	[APP, C1QBP, CALR, DENR, DHFR, EEF2, EIF1, EIF1AD, EIF1AX, EIF3J, EIF4A3, EIF4G1, EIF4G2, EIF4H, EIF5A, EIF5AL1, EIF6, FAU, FXR2, GCN1, HSPB1, HSPD1, IGF2BP2, ITGA2, LARP4, LRPPRC, MTPN, NDRG1, OGFOD1, PKP3, PPA1, RBM4, RPL10, RPL10A, RPL11, RPL12, RPL13A, RPL13AP3, RPL14, RPL15, RPL17, RPL18, RPL18A, RPL19, RPL21, RPL22, RPL23, RPL23A, RPL24, RPL26, RPL27, RPL27A, RPL29, RPL3, RPL30, RPL31, RPL3…
GO:0043043	peptide biosynthetic process	GO_BiologicalProcess-EBI-UniProt-GOA_27.02.2019_00h00	7.6111e-44	2.84993e-42	7.74711e-23	2.16919e-21	[5, 6]	Group84	12.8519	105	Specific for Cluster #4	[APP, EIF1, EIF1AX, EIF3J, EIF4H, EIF5A, EIF5AL1, EIF6, HSPB1, IGF2BP2, MTPN, NDRG1, PPA1, RPL38, RPS12, RPS23]	[EEF2, EIF4G1, EIF4G2, ITGA2, PKP3, RPL10A, RPL13A, RPL13AP3, RPL18, RPL3, RPL4, RPL6, RPL7]	[DENR, EIF1AD, EIF4A3, FXR2, GCN1, OGFOD1, RBM4]	[C1QBP, CALR, DHFR, EIF6, FAU, HSPD1, LARP4, LRPPRC, PKP3, RPL10, RPL10A, RPL11, RPL12, RPL13A, RPL14, RPL15, RPL17, RPL18, RPL18A, RPL19, RPL21, RPL22, RPL23, RPL23A, RPL24, RPL26, RPL27, RPL27A, RPL29, RPL3, RPL30, RPL31, RPL32, RPL34, RPL35, RPL35A, RPL36, RPL37A, RPL38, RPL39, RPL39P5, RPL4, RPL5, RPL6, RPL7, RPL7A, RPL8, RPL9, RPLP0, RPLP0P6, RPS10, RPS11, RPS13, RPS14, RPS15, RPS15A, RPS16,…	14.9459	12.1436	6.53885	73.7956	[APP, C1QBP, CALR, DENR, DHFR, EEF2, EIF1, EIF1AD, EIF1AX, EIF3J, EIF4A3, EIF4G1, EIF4G2, EIF4H, EIF5A, EIF5AL1, EIF6, FAU, FXR2, GCN1, HSPB1, HSPD1, IGF2BP2, ITGA2, LARP4, LRPPRC, MTPN, NDRG1, OGFOD1, PKP3, PPA1, RBM4, RPL10, RPL10A, RPL11, RPL12, RPL13A, RPL13AP3, RPL14, RPL15, RPL17, RPL18, RPL18A, RPL19, RPL21, RPL22, RPL23, RPL23A, RPL24, RPL26, RPL27, RPL27A, RPL29, RPL3, RPL30, RPL31, RPL3…
GO:0046700	heterocycle catabolic process	GO_BiologicalProcess-EBI-UniProt-GOA_27.02.2019_00h00	9.49871e-44	3.36954e-42	7.74711e-23	2.16919e-21	[4]	Group84	12.3025	109	Specific for Cluster #4	[ANP32B, BLVRB, CARHSP1, CDA, CDKN2A, DNPH1, EIF6, HSPA1A, HSPA1B, HSPB1, IGF2BP2, PNP, PRDX5, PSMA1, PSMA2, PSMA4, PSMA5, PSMA6, PSMA7, PSMB1, PSMB6, PSMB7, RPL38, RPS12, RPS23]	[EIF4G1, KPNB1, NT5E, OGDH, PKP3, RPL10A, RPL13A, RPL18, RPL3, RPL4, RPL6, RPL7]	[CAD, EDC4, EIF4A3, FEN1, FXR2, H1F0, NUP133, PNP, RANBP2, RNH1, TNPO1, ZPR1]	[AIFM1, EIF6, FAU, HSPA8, LRPPRC, PKP1, PKP3, RPL10, RPL10A, RPL11, RPL12, RPL13A, RPL14, RPL15, RPL17, RPL18, RPL18A, RPL19, RPL21, RPL22, RPL23, RPL23A, RPL24, RPL26, RPL27, RPL27A, RPL29, RPL3, RPL30, RPL31, RPL32, RPL34, RPL35, RPL35A, RPL36, RPL37A, RPL38, RPL39, RPL4, RPL5, RPL6, RPL7, RPL7A, RPL8, RPL9, RPLP0, RPS10, RPS11, RPS13, RPS14, RPS15, RPS15A, RPS16, RPS17, RPS18, RPS19, RPS2, RPS…	22.4752	10.7881	10.7881	63.8295	[AIFM1, ANP32B, BLVRB, CAD, CARHSP1, CDA, CDKN2A, DNPH1, EDC4, EIF4A3, EIF4G1, EIF6, FAU, FEN1, FXR2, H1F0, HSPA1A, HSPA1B, HSPA8, HSPB1, IGF2BP2, KPNB1, LRPPRC, NT5E, NUP133, OGDH, PKP1, PKP3, PNP, PRDX5, PSMA1, PSMA2, PSMA4, PSMA5, PSMA6, PSMA7, PSMB1, PSMB6, PSMB7, RANBP2, RNH1, RPL10, RPL10A, RPL11, RPL12, RPL13A, RPL14, RPL15, RPL17, RPL18, RPL18A, RPL19, RPL21, RPL22, RPL23, RPL23A, RPL24, …
GO:0044270	cellular nitrogen compound catabolic process	GO_BiologicalProcess-EBI-UniProt-GOA_27.02.2019_00h00	1.06023e-43	3.57298e-42	7.74711e-23	2.16919e-21	[4]	Group84	12.2886	109	Specific for Cluster #4	[ANP32B, BLVRB, CARHSP1, CDA, CDKN2A, DNPH1, EIF6, HSPA1A, HSPA1B, HSPB1, IGF2BP2, PNP, PRDX5, PSMA1, PSMA2, PSMA4, PSMA5, PSMA6, PSMA7, PSMB1, PSMB6, PSMB7, RPL38, RPS12, RPS23]	[EIF4G1, KPNB1, NT5E, OGDH, PKP3, RPL10A, RPL13A, RPL18, RPL3, RPL4, RPL6, RPL7]	[CAD, EDC4, EIF4A3, FEN1, FXR2, H1F0, NUP133, PNP, RANBP2, RNH1, TNPO1, ZPR1]	[AIFM1, EIF6, FAU, HSPA8, LRPPRC, PKP1, PKP3, RPL10, RPL10A, RPL11, RPL12, RPL13A, RPL14, RPL15, RPL17, RPL18, RPL18A, RPL19, RPL21, RPL22, RPL23, RPL23A, RPL24, RPL26, RPL27, RPL27A, RPL29, RPL3, RPL30, RPL31, RPL32, RPL34, RPL35, RPL35A, RPL36, RPL37A, RPL38, RPL39, RPL4, RPL5, RPL6, RPL7, RPL7A, RPL8, RPL9, RPLP0, RPS10, RPS11, RPS13, RPS14, RPS15, RPS15A, RPS16, RPS17, RPS18, RPS19, RPS2, RPS…	22.4752	10.7881	10.7881	63.8295	[AIFM1, ANP32B, BLVRB, CAD, CARHSP1, CDA, CDKN2A, DNPH1, EDC4, EIF4A3, EIF4G1, EIF6, FAU, FEN1, FXR2, H1F0, HSPA1A, HSPA1B, HSPA8, HSPB1, IGF2BP2, KPNB1, LRPPRC, NT5E, NUP133, OGDH, PKP1, PKP3, PNP, PRDX5, PSMA1, PSMA2, PSMA4, PSMA5, PSMA6, PSMA7, PSMB1, PSMB6, PSMB7, RANBP2, RNH1, RPL10, RPL10A, RPL11, RPL12, RPL13A, RPL14, RPL15, RPL17, RPL18, RPL18A, RPL19, RPL21, RPL22, RPL23, RPL23A, RPL24, …
GO:0019439	aromatic compound catabolic process	GO_BiologicalProcess-EBI-UniProt-GOA_27.02.2019_00h00	1.14398e-42	3.67162e-41	7.74711e-23	2.16919e-21	[4]	Group84	11.9912	109	Specific for Cluster #4	[ANP32B, BLVRB, CARHSP1, CDA, CDKN2A, DNPH1, EIF6, HSPA1A, HSPA1B, HSPB1, IGF2BP2, PNP, PRDX5, PSMA1, PSMA2, PSMA4, PSMA5, PSMA6, PSMA7, PSMB1, PSMB6, PSMB7, RPL38, RPS12, RPS23]	[EIF4G1, KPNB1, NT5E, OGDH, PKP3, RPL10A, RPL13A, RPL18, RPL3, RPL4, RPL6, RPL7]	[CAD, EDC4, EIF4A3, FEN1, FXR2, H1F0, NUP133, PNP, RANBP2, RNH1, TNPO1, ZPR1]	[AIFM1, EIF6, FAU, HSPA8, LRPPRC, PKP1, PKP3, RPL10, RPL10A, RPL11, RPL12, RPL13A, RPL14, RPL15, RPL17, RPL18, RPL18A, RPL19, RPL21, RPL22, RPL23, RPL23A, RPL24, RPL26, RPL27, RPL27A, RPL29, RPL3, RPL30, RPL31, RPL32, RPL34, RPL35, RPL35A, RPL36, RPL37A, RPL38, RPL39, RPL4, RPL5, RPL6, RPL7, RPL7A, RPL8, RPL9, RPLP0, RPS10, RPS11, RPS13, RPS14, RPS15, RPS15A, RPS16, RPS17, RPS18, RPS19, RPS2, RPS…	22.4752	10.7881	10.7881	63.8295	[AIFM1, ANP32B, BLVRB, CAD, CARHSP1, CDA, CDKN2A, DNPH1, EDC4, EIF4A3, EIF4G1, EIF6, FAU, FEN1, FXR2, H1F0, HSPA1A, HSPA1B, HSPA8, HSPB1, IGF2BP2, KPNB1, LRPPRC, NT5E, NUP133, OGDH, PKP1, PKP3, PNP, PRDX5, PSMA1, PSMA2, PSMA4, PSMA5, PSMA6, PSMA7, PSMB1, PSMB6, PSMB7, RANBP2, RNH1, RPL10, RPL10A, RPL11, RPL12, RPL13A, RPL14, RPL15, RPL17, RPL18, RPL18A, RPL19, RPL21, RPL22, RPL23, RPL23A, RPL24, …
GO:0006518	peptide metabolic process	GO_BiologicalProcess-EBI-UniProt-GOA_27.02.2019_00h00	1.48074e-42	4.53646e-41	3.40183e-40	2.85753e-38	[4, 5]	Group70	11.1006	117	Specific for Cluster #4	[APP, EIF1, EIF1AX, EIF3J, EIF4H, EIF5A, EIF5AL1, EIF6, GSTP1, HSPB1, IGF2BP2, LAMP2, MTPN, NDRG1, PARK7, PPA1, RPL38, RPS12, RPS23, SOD1]	[EEF2, EIF4G1, EIF4G2, ITGA2, PKP3, RPL10A, RPL13A, RPL13AP3, RPL18, RPL3, RPL4, RPL6, RPL7]	[DENR, EIF1AD, EIF4A3, FXR2, G6PD, GCN1, OGFOD1, RBM4, TNPO1]	[C1QBP, CALR, CTSB, DHFR, EIF6, FAU, GSR, GSTK1, HSPA8, HSPD1, LARP4, LRPPRC, NLN, PKP3, PSAT1, RPL10, RPL10A, RPL11, RPL12, RPL13A, RPL14, RPL15, RPL17, RPL18, RPL18A, RPL19, RPL21, RPL22, RPL23, RPL23A, RPL24, RPL26, RPL27, RPL27A, RPL29, RPL3, RPL30, RPL31, RPL32, RPL34, RPL35, RPL35A, RPL36, RPL37A, RPL38, RPL39, RPL39P5, RPL4, RPL5, RPL6, RPL7, RPL7A, RPL8, RPL9, RPLP0, RPLP0P6, RPS10, RPS11…	16.8046	10.923	7.56208	71.4196	[APP, C1QBP, CALR, CTSB, DENR, DHFR, EEF2, EIF1, EIF1AD, EIF1AX, EIF3J, EIF4A3, EIF4G1, EIF4G2, EIF4H, EIF5A, EIF5AL1, EIF6, FAU, FXR2, G6PD, GCN1, GSR, GSTK1, GSTP1, HSPA8, HSPB1, HSPD1, IGF2BP2, ITGA2, LAMP2, LARP4, LRPPRC, MTPN, NDRG1, NLN, OGFOD1, PARK7, PKP3, PPA1, PSAT1, RBM4, RPL10, RPL10A, RPL11, RPL12, RPL13A, RPL13AP3, RPL14, RPL15, RPL17, RPL18, RPL18A, RPL19, RPL21, RPL22, RPL23, RPL2…
GO:0006518	peptide metabolic process	GO_BiologicalProcess-EBI-UniProt-GOA_27.02.2019_00h00	1.48074e-42	4.53646e-41	7.74711e-23	2.16919e-21	[4, 5]	Group84	11.1006	117	Specific for Cluster #4	[APP, EIF1, EIF1AX, EIF3J, EIF4H, EIF5A, EIF5AL1, EIF6, GSTP1, HSPB1, IGF2BP2, LAMP2, MTPN, NDRG1, PARK7, PPA1, RPL38, RPS12, RPS23, SOD1]	[EEF2, EIF4G1, EIF4G2, ITGA2, PKP3, RPL10A, RPL13A, RPL13AP3, RPL18, RPL3, RPL4, RPL6, RPL7]	[DENR, EIF1AD, EIF4A3, FXR2, G6PD, GCN1, OGFOD1, RBM4, TNPO1]	[C1QBP, CALR, CTSB, DHFR, EIF6, FAU, GSR, GSTK1, HSPA8, HSPD1, LARP4, LRPPRC, NLN, PKP3, PSAT1, RPL10, RPL10A, RPL11, RPL12, RPL13A, RPL14, RPL15, RPL17, RPL18, RPL18A, RPL19, RPL21, RPL22, RPL23, RPL23A, RPL24, RPL26, RPL27, RPL27A, RPL29, RPL3, RPL30, RPL31, RPL32, RPL34, RPL35, RPL35A, RPL36, RPL37A, RPL38, RPL39, RPL39P5, RPL4, RPL5, RPL6, RPL7, RPL7A, RPL8, RPL9, RPLP0, RPLP0P6, RPS10, RPS11…	16.8046	10.923	7.56208	71.4196	[APP, C1QBP, CALR, CTSB, DENR, DHFR, EEF2, EIF1, EIF1AD, EIF1AX, EIF3J, EIF4A3, EIF4G1, EIF4G2, EIF4H, EIF5A, EIF5AL1, EIF6, FAU, FXR2, G6PD, GCN1, GSR, GSTK1, GSTP1, HSPA8, HSPB1, HSPD1, IGF2BP2, ITGA2, LAMP2, LARP4, LRPPRC, MTPN, NDRG1, NLN, OGFOD1, PARK7, PKP3, PPA1, PSAT1, RBM4, RPL10, RPL10A, RPL11, RPL12, RPL13A, RPL13AP3, RPL14, RPL15, RPL17, RPL18, RPL18A, RPL19, RPL21, RPL22, RPL23, RPL2…
GO:0006605	protein targeting	GO_BiologicalProcess-EBI-UniProt-GOA_27.02.2019_00h00	1.66772e-42	4.88713e-41	7.74711e-23	2.16919e-21	[5, 6, 7, 8, 9]	Group84	15.9176	85	Specific for Cluster #4	[GRPEL1, LAMP2, PIN1, RPL38, RPS12, RPS23, SDCBP, SH3GLB1, YWHAG]	[RPL10A, RPL13A, RPL18, RPL3, RPL4, RPL6, RPL7]	[GDI1, IRF6, M6PR, TNPO1]	[CAT, FAU, GSTK1, HSD17B4, HSPA5, HSPA8, HSPD1, PSAT1, RPL10, RPL10A, RPL11, RPL12, RPL13A, RPL14, RPL15, RPL17, RPL18, RPL18A, RPL19, RPL21, RPL22, RPL23, RPL23A, RPL24, RPL26, RPL27, RPL27A, RPL29, RPL3, RPL30, RPL31, RPL32, RPL34, RPL35, RPL35A, RPL36, RPL37A, RPL38, RPL39, RPL4, RPL5, RPL6, RPL7, RPL7A, RPL8, RPL9, RPLP0, RPS10, RPS11, RPS13, RPS14, RPS15, RPS15A, RPS16, RPS17, RPS18, RPS19, …	10.3781	8.07187	4.6125	84.178	[CAT, FAU, GDI1, GRPEL1, GSTK1, HSD17B4, HSPA5, HSPA8, HSPD1, IRF6, LAMP2, M6PR, PIN1, PSAT1, RPL10, RPL10A, RPL11, RPL12, RPL13A, RPL14, RPL15, RPL17, RPL18, RPL18A, RPL19, RPL21, RPL22, RPL23, RPL23A, RPL24, RPL26, RPL27, RPL27A, RPL29, RPL3, RPL30, RPL31, RPL32, RPL34, RPL35, RPL35A, RPL36, RPL37A, RPL38, RPL39, RPL4, RPL5, RPL6, RPL7, RPL7A, RPL8, RPL9, RPLP0, RPS10, RPS11, RPS12, RPS13, RPS1…
GO:0016032	viral process	GO_BiologicalProcess-EBI-UniProt-GOA_27.02.2019_00h00	5.15039e-42	1.4464e-40	7.74711e-23	2.16919e-21	[4]	Group84	10.9653	117	Specific for Cluster #4	[CAPG, CFL1, EIF4H, EIF6, ELOC, HNRNPA1, HSPA1A, HSPA1B, LGALS1, PSMA4, PSMA5, PSMA7, PSMB1, PSMB6, PSMB7, RAN, RANBP1, RPL38, RPS12, RPS23, TXN]	[CAV1, CDC42, EIF4G1, FLNB, HLA-A, IQGAP1, ITGA2, KPNB1, LDLR, PC, PML, RAB1A, RPL10A, RPL13A, RPL18, RPL3, RPL4, RPL6, RPL7, STAT1]	[DENR, FDPS, IPO5, IRF6, NUP133, PRPF6, RAB1A, RANBP2, TNPO1, XRCC5]	[C1QBP, CTNNB1, CTSB, DDB1, DLG1, EIF6, FAU, HSPA8, HSPD1, MRE11, P4HB, PPIB, RPL10, RPL10A, RPL11, RPL12, RPL13A, RPL14, RPL15, RPL17, RPL18, RPL18A, RPL19, RPL21, RPL22, RPL23, RPL23A, RPL24, RPL26, RPL27, RPL27A, RPL29, RPL3, RPL30, RPL31, RPL32, RPL34, RPL35, RPL35A, RPL36, RPL37A, RPL38, RPL39, RPL4, RPL5, RPL6, RPL7, RPL7A, RPL8, RPL9, RPLP0, RPS10, RPS11, RPS13, RPS14, RPS15, RPS15A, RPS16…	17.6448	16.8046	8.40231	63.8575	[C1QBP, CAPG, CAV1, CDC42, CFL1, CTNNB1, CTSB, DDB1, DENR, DLG1, EIF4G1, EIF4H, EIF6, ELOC, FAU, FDPS, FLNB, HLA-A, HNRNPA1, HSPA1A, HSPA1B, HSPA8, HSPD1, IPO5, IQGAP1, IRF6, ITGA2, KPNB1, LDLR, LGALS1, MRE11, NUP133, P4HB, PC, PML, PPIB, PRPF6, PSMA4, PSMA5, PSMA7, PSMB1, PSMB6, PSMB7, RAB1A, RAN, RANBP1, RANBP2, RPL10, RPL10A, RPL11, RPL12, RPL13A, RPL14, RPL15, RPL17, RPL18, RPL18A, RPL19, RPL…
GO:1901361	organic cyclic compound catabolic process	GO_BiologicalProcess-EBI-UniProt-GOA_27.02.2019_00h00	1.61547e-41	4.35532e-40	7.74711e-23	2.16919e-21	[4]	Group84	11.5546	110	Specific for Cluster #4	[ANP32B, BLVRB, CARHSP1, CDA, CDKN2A, DNPH1, EIF6, HSPA1A, HSPA1B, HSPB1, IGF2BP2, PNP, PRDX5, PSMA1, PSMA2, PSMA4, PSMA5, PSMA6, PSMA7, PSMB1, PSMB6, PSMB7, RPL38, RPS12, RPS23]	[EIF4G1, KPNB1, NT5E, OGDH, PKP3, RPL10A, RPL13A, RPL18, RPL3, RPL4, RPL6, RPL7]	[CAD, EDC4, EIF4A3, FEN1, FXR2, H1F0, NUP133, PNP, RANBP2, RNH1, TNPO1, ZPR1]	[AIFM1, EIF6, FAU, HSPA8, LRPPRC, PKP1, PKP3, RPL10, RPL10A, RPL11, RPL12, RPL13A, RPL14, RPL15, RPL17, RPL18, RPL18A, RPL19, RPL21, RPL22, RPL23, RPL23A, RPL24, RPL26, RPL27, RPL27A, RPL29, RPL3, RPL30, RPL31, RPL32, RPL34, RPL35, RPL35A, RPL36, RPL37A, RPL38, RPL39, RPL4, RPL5, RPL6, RPL7, RPL7A, RPL8, RPL9, RPLP0, RPS10, RPS11, RPS13, RPS14, RPS15, RPS15A, RPS16, RPS17, RPS18, RPS19, RPS2, RPS…	22.2756	10.6923	10.6923	64.1537	[AIFM1, ANP32B, BLVRB, CAD, CARHSP1, CDA, CDKN2A, DNPH1, EDC4, EIF4A3, EIF4G1, EIF6, FAU, FEN1, FXR2, H1F0, HSPA1A, HSPA1B, HSPA8, HSPB1, IGF2BP2, KPNB1, LRPPRC, NT5E, NUP133, OGDH, PKP1, PKP3, PNP, PRDX5, PSMA1, PSMA2, PSMA4, PSMA5, PSMA6, PSMA7, PSMB1, PSMB6, PSMB7, RANBP2, RNH1, RPL10, RPL10A, RPL11, RPL12, RPL13A, RPL14, RPL15, RPL17, RPL18, RPL18A, RPL19, RPL21, RPL22, RPL23, RPL23A, RPL24, …
GO:0016071	mRNA metabolic process	GO_BiologicalProcess-EBI-UniProt-GOA_27.02.2019_00h00	2.92282e-40	7.57686e-39	3.66814e-34	1.54062e-32	[6, 7]	Group69	10.7176	115	Specific for Cluster #4	[ANP32B, APP, CARHSP1, DAZAP1, HNRNPA1, HNRNPA1L2, HNRNPH2, HSPA1A, HSPA1B, HSPB1, IGF2BP2, LGALS3, PEA15, PIN1, PRDX5, PRDX6, PSMA1, PSMA2, PSMA4, PSMA5, PSMA6, PSMA7, PSMB1, PSMB6, PSMB7, RPL38, RPS12, RPS23]	[EIF4G1, FLNA, HDLBP, PKP3, RPL10A, RPL13A, RPL18, RPL3, RPL4, RPL6, RPL7]	[EDC4, EIF4A3, FXR2, HEXIM1, MARCKSL1, PRPF6, RBM22, RBM4, RNH1, SAFB, SRM, SSU72, TNPO1, ZPR1]	[C1QBP, FAU, HDLBP, HNRNPH1, HSP90B1, HSPA8, PKP1, PKP3, RPL10, RPL10A, RPL11, RPL12, RPL13A, RPL14, RPL15, RPL17, RPL18, RPL18A, RPL19, RPL21, RPL22, RPL23, RPL23A, RPL24, RPL26, RPL27, RPL27A, RPL29, RPL3, RPL30, RPL31, RPL32, RPL34, RPL35, RPL35A, RPL36, RPL37A, RPL38, RPL39, RPL4, RPL5, RPL6, RPL7, RPL7A, RPL8, RPL9, RPLP0, RPS10, RPS11, RPS13, RPS14, RPS15, RPS15A, RPS16, RPS17, RPS18, RPS19…	23.9274	9.40003	11.9637	61.5275	[ANP32B, APP, C1QBP, CARHSP1, DAZAP1, EDC4, EIF4A3, EIF4G1, FAU, FLNA, FXR2, HDLBP, HEXIM1, HNRNPA1, HNRNPA1L2, HNRNPH1, HNRNPH2, HSP90B1, HSPA1A, HSPA1B, HSPA8, HSPB1, IGF2BP2, LGALS3, MARCKSL1, PEA15, PIN1, PKP1, PKP3, PRDX5, PRDX6, PRPF6, PSMA1, PSMA2, PSMA4, PSMA5, PSMA6, PSMA7, PSMB1, PSMB6, PSMB7, RBM22, RBM4, RNH1, RPL10, RPL10A, RPL11, RPL12, RPL13A, RPL14, RPL15, RPL17, RPL18, RPL18A, RP…
GO:0016071	mRNA metabolic process	GO_BiologicalProcess-EBI-UniProt-GOA_27.02.2019_00h00	2.92282e-40	7.57686e-39	7.74711e-23	2.16919e-21	[6, 7]	Group84	10.7176	115	Specific for Cluster #4	[ANP32B, APP, CARHSP1, DAZAP1, HNRNPA1, HNRNPA1L2, HNRNPH2, HSPA1A, HSPA1B, HSPB1, IGF2BP2, LGALS3, PEA15, PIN1, PRDX5, PRDX6, PSMA1, PSMA2, PSMA4, PSMA5, PSMA6, PSMA7, PSMB1, PSMB6, PSMB7, RPL38, RPS12, RPS23]	[EIF4G1, FLNA, HDLBP, PKP3, RPL10A, RPL13A, RPL18, RPL3, RPL4, RPL6, RPL7]	[EDC4, EIF4A3, FXR2, HEXIM1, MARCKSL1, PRPF6, RBM22, RBM4, RNH1, SAFB, SRM, SSU72, TNPO1, ZPR1]	[C1QBP, FAU, HDLBP, HNRNPH1, HSP90B1, HSPA8, PKP1, PKP3, RPL10, RPL10A, RPL11, RPL12, RPL13A, RPL14, RPL15, RPL17, RPL18, RPL18A, RPL19, RPL21, RPL22, RPL23, RPL23A, RPL24, RPL26, RPL27, RPL27A, RPL29, RPL3, RPL30, RPL31, RPL32, RPL34, RPL35, RPL35A, RPL36, RPL37A, RPL38, RPL39, RPL4, RPL5, RPL6, RPL7, RPL7A, RPL8, RPL9, RPLP0, RPS10, RPS11, RPS13, RPS14, RPS15, RPS15A, RPS16, RPS17, RPS18, RPS19…	23.9274	9.40003	11.9637	61.5275	[ANP32B, APP, C1QBP, CARHSP1, DAZAP1, EDC4, EIF4A3, EIF4G1, FAU, FLNA, FXR2, HDLBP, HEXIM1, HNRNPA1, HNRNPA1L2, HNRNPH1, HNRNPH2, HSP90B1, HSPA1A, HSPA1B, HSPA8, HSPB1, IGF2BP2, LGALS3, MARCKSL1, PEA15, PIN1, PKP1, PKP3, PRDX5, PRDX6, PRPF6, PSMA1, PSMA2, PSMA4, PSMA5, PSMA6, PSMA7, PSMB1, PSMB6, PSMB7, RBM22, RBM4, RNH1, RPL10, RPL10A, RPL11, RPL12, RPL13A, RPL14, RPL15, RPL17, RPL18, RPL18A, RP…
GO:0044403	symbiont process	GO_BiologicalProcess-EBI-UniProt-GOA_27.02.2019_00h00	2.74264e-39	6.84645e-38	7.74711e-23	2.16919e-21	[3]	Group84	10.2165	118	Specific for Cluster #4	[CAPG, CFL1, EIF4H, EIF6, ELOC, HNRNPA1, HSPA1A, HSPA1B, LGALS1, PSMA4, PSMA5, PSMA7, PSMB1, PSMB6, PSMB7, RAN, RANBP1, RPL38, RPS12, RPS23, TXN]	[CAV1, CDC42, EIF4G1, FLNB, HLA-A, IQGAP1, ITGA2, KPNB1, LDLR, PC, PML, RAB1A, RPL10A, RPL13A, RPL18, RPL3, RPL4, RPL6, RPL7, STAT1]	[DENR, FDPS, IPO5, IRF6, NUP133, PRPF6, RAB1A, RANBP2, TNPO1, XRCC5]	[C1QBP, CTNNB1, CTNND1, CTSB, DDB1, DLG1, EIF6, FAU, HSPA8, HSPD1, MRE11, P4HB, PPIB, RPL10, RPL10A, RPL11, RPL12, RPL13A, RPL14, RPL15, RPL17, RPL18, RPL18A, RPL19, RPL21, RPL22, RPL23, RPL23A, RPL24, RPL26, RPL27, RPL27A, RPL29, RPL3, RPL30, RPL31, RPL32, RPL34, RPL35, RPL35A, RPL36, RPL37A, RPL38, RPL39, RPL4, RPL5, RPL6, RPL7, RPL7A, RPL8, RPL9, RPLP0, RPS10, RPS11, RPS13, RPS14, RPS15, RPS15…	17.4982	16.665	8.3325	64.1602	[C1QBP, CAPG, CAV1, CDC42, CFL1, CTNNB1, CTNND1, CTSB, DDB1, DENR, DLG1, EIF4G1, EIF4H, EIF6, ELOC, FAU, FDPS, FLNB, HLA-A, HNRNPA1, HSPA1A, HSPA1B, HSPA8, HSPD1, IPO5, IQGAP1, IRF6, ITGA2, KPNB1, LDLR, LGALS1, MRE11, NUP133, P4HB, PC, PML, PPIB, PRPF6, PSMA4, PSMA5, PSMA7, PSMB1, PSMB6, PSMB7, RAB1A, RAN, RANBP1, RANBP2, RPL10, RPL10A, RPL11, RPL12, RPL13A, RPL14, RPL15, RPL17, RPL18, RPL18A, RP…
GO:0033365	protein localization to organelle	GO_BiologicalProcess-EBI-UniProt-GOA_27.02.2019_00h00	6.14433e-38	1.47903e-36	7.74711e-23	2.16919e-21	[5]	Group84	9.98293	117	Specific for Cluster #4	[COTL1, DCTN2, GRPEL1, LAMP2, NUTF2, PARK7, PHB2, PIN1, RAN, REXO2, RPL38, RPS12, RPS23, SFN, SH3GLB1, TOLLIP, TXN, YWHAG]	[FLNA, KPNB1, PML, RPL10A, RPL13A, RPL18, RPL3, RPL4, RPL6, RPL7]	[ANLN, CSE1L, DENR, IPO5, M6PR, MARCKSL1, NUP133, RAB10, RANBP2, RBM22, TNPO1, XRCC5, ZPR1]	[CALR, CAT, CTNND1, DLG1, FAU, GSTK1, H2AFY, HSD17B4, HSPA5, HSPA8, HSPD1, JUP, MSN, NUDCD3, PACSIN2, PSAT1, RPL10, RPL10A, RPL11, RPL12, RPL13A, RPL14, RPL15, RPL17, RPL18, RPL18A, RPL19, RPL21, RPL22, RPL23, RPL23A, RPL24, RPL26, RPL27, RPL27A, RPL29, RPL3, RPL30, RPL31, RPL32, RPL34, RPL35, RPL35A, RPL36, RPL37A, RPL38, RPL39, RPL4, RPL5, RPL6, RPL7, RPL7A, RPL8, RPL9, RPLP0, RPS10, RPS11, RPS…	15.1739	8.42993	10.9589	70.8114	[ANLN, CALR, CAT, COTL1, CSE1L, CTNND1, DCTN2, DENR, DLG1, FAU, FLNA, GRPEL1, GSTK1, H2AFY, HSD17B4, HSPA5, HSPA8, HSPD1, IPO5, JUP, KPNB1, LAMP2, M6PR, MARCKSL1, MSN, NUDCD3, NUP133, NUTF2, PACSIN2, PARK7, PHB2, PIN1, PML, PSAT1, RAB10, RAN, RANBP2, RBM22, REXO2, RPL10, RPL10A, RPL11, RPL12, RPL13A, RPL14, RPL15, RPL17, RPL18, RPL18A, RPL19, RPL21, RPL22, RPL23, RPL23A, RPL24, RPL26, RPL27, RPL2…
GO:0043604	amide biosynthetic process	GO_BiologicalProcess-EBI-UniProt-GOA_27.02.2019_00h00	2.19805e-37	5.10857e-36	3.40183e-40	2.85753e-38	[5]	Group70	10.743	107	Specific for Cluster #4	[APP, EIF1, EIF1AX, EIF3J, EIF4H, EIF5A, EIF5AL1, EIF6, HSPB1, IGF2BP2, MTPN, NDRG1, PPA1, RPL38, RPS12, RPS23]	[EEF2, EIF4G1, EIF4G2, FASN, ITGA2, PKP3, RPL10A, RPL13A, RPL13AP3, RPL18, RPL3, RPL4, RPL6, RPL7]	[DENR, EIF1AD, EIF4A3, FASN, FXR2, GCN1, OGFOD1, RBM4]	[C1QBP, CALR, DHFR, DLD, EIF6, FAU, HSPD1, LARP4, LRPPRC, PKP3, RPL10, RPL10A, RPL11, RPL12, RPL13A, RPL14, RPL15, RPL17, RPL18, RPL18A, RPL19, RPL21, RPL22, RPL23, RPL23A, RPL24, RPL26, RPL27, RPL27A, RPL29, RPL3, RPL30, RPL31, RPL32, RPL34, RPL35, RPL35A, RPL36, RPL37A, RPL38, RPL39, RPL39P5, RPL4, RPL5, RPL6, RPL7, RPL7A, RPL8, RPL9, RPLP0, RPLP0P6, RPS10, RPS11, RPS13, RPS14, RPS15, RPS15A, R…	14.6466	12.8157	7.32328	73.2328	[APP, C1QBP, CALR, DENR, DHFR, DLD, EEF2, EIF1, EIF1AD, EIF1AX, EIF3J, EIF4A3, EIF4G1, EIF4G2, EIF4H, EIF5A, EIF5AL1, EIF6, FASN, FAU, FXR2, GCN1, HSPB1, HSPD1, IGF2BP2, ITGA2, LARP4, LRPPRC, MTPN, NDRG1, OGFOD1, PKP3, PPA1, RBM4, RPL10, RPL10A, RPL11, RPL12, RPL13A, RPL13AP3, RPL14, RPL15, RPL17, RPL18, RPL18A, RPL19, RPL21, RPL22, RPL23, RPL23A, RPL24, RPL26, RPL27, RPL27A, RPL29, RPL3, RPL30, …
GO:0043604	amide biosynthetic process	GO_BiologicalProcess-EBI-UniProt-GOA_27.02.2019_00h00	2.19805e-37	5.10857e-36	7.74711e-23	2.16919e-21	[5]	Group84	10.743	107	Specific for Cluster #4	[APP, EIF1, EIF1AX, EIF3J, EIF4H, EIF5A, EIF5AL1, EIF6, HSPB1, IGF2BP2, MTPN, NDRG1, PPA1, RPL38, RPS12, RPS23]	[EEF2, EIF4G1, EIF4G2, FASN, ITGA2, PKP3, RPL10A, RPL13A, RPL13AP3, RPL18, RPL3, RPL4, RPL6, RPL7]	[DENR, EIF1AD, EIF4A3, FASN, FXR2, GCN1, OGFOD1, RBM4]	[C1QBP, CALR, DHFR, DLD, EIF6, FAU, HSPD1, LARP4, LRPPRC, PKP3, RPL10, RPL10A, RPL11, RPL12, RPL13A, RPL14, RPL15, RPL17, RPL18, RPL18A, RPL19, RPL21, RPL22, RPL23, RPL23A, RPL24, RPL26, RPL27, RPL27A, RPL29, RPL3, RPL30, RPL31, RPL32, RPL34, RPL35, RPL35A, RPL36, RPL37A, RPL38, RPL39, RPL39P5, RPL4, RPL5, RPL6, RPL7, RPL7A, RPL8, RPL9, RPLP0, RPLP0P6, RPS10, RPS11, RPS13, RPS14, RPS15, RPS15A, R…	14.6466	12.8157	7.32328	73.2328	[APP, C1QBP, CALR, DENR, DHFR, DLD, EEF2, EIF1, EIF1AD, EIF1AX, EIF3J, EIF4A3, EIF4G1, EIF4G2, EIF4H, EIF5A, EIF5AL1, EIF6, FASN, FAU, FXR2, GCN1, HSPB1, HSPD1, IGF2BP2, ITGA2, LARP4, LRPPRC, MTPN, NDRG1, OGFOD1, PKP3, PPA1, RBM4, RPL10, RPL10A, RPL11, RPL12, RPL13A, RPL13AP3, RPL14, RPL15, RPL17, RPL18, RPL18A, RPL19, RPL21, RPL22, RPL23, RPL23A, RPL24, RPL26, RPL27, RPL27A, RPL29, RPL3, RPL30, …
GO:0043603	cellular amide metabolic process	GO_BiologicalProcess-EBI-UniProt-GOA_27.02.2019_00h00	3.66698e-37	8.23848e-36	3.40183e-40	2.85753e-38	[4]	Group70	9.15698	126	Specific for Cluster #4	[APP, EIF1, EIF1AX, EIF3J, EIF4H, EIF5A, EIF5AL1, EIF6, GM2A, GSTP1, HSPB1, IGF2BP2, LAMP2, MTPN, NDRG1, PARK7, PPA1, RPL38, RPS12, RPS23, SOD1]	[EEF2, EIF4G1, EIF4G2, FASN, ITGA2, OGDH, PC, PKP3, RPL10A, RPL13A, RPL13AP3, RPL18, RPL3, RPL4, RPL6, RPL7]	[AASDHPPT, DENR, EIF1AD, EIF4A3, FASN, FXR2, G6PD, GCN1, OGFOD1, RBM4, TNPO1]	[C1QBP, CALR, CAT, CTSB, DHFR, DLD, EIF6, FAU, GSR, GSTK1, HSD17B4, HSPA8, HSPD1, LARP4, LRPPRC, NLN, PKP3, PSAP, PSAT1, RPL10, RPL10A, RPL11, RPL12, RPL13A, RPL14, RPL15, RPL17, RPL18, RPL18A, RPL19, RPL21, RPL22, RPL23, RPL23A, RPL24, RPL26, RPL27, RPL27A, RPL29, RPL3, RPL30, RPL31, RPL32, RPL34, RPL35, RPL35A, RPL36, RPL37A, RPL38, RPL39, RPL39P5, RPL4, RPL5, RPL6, RPL7, RPL7A, RPL8, RPL9, RPL…	16.3831	12.4824	8.58164	69.4333	[AASDHPPT, APP, C1QBP, CALR, CAT, CTSB, DENR, DHFR, DLD, EEF2, EIF1, EIF1AD, EIF1AX, EIF3J, EIF4A3, EIF4G1, EIF4G2, EIF4H, EIF5A, EIF5AL1, EIF6, FASN, FAU, FXR2, G6PD, GCN1, GM2A, GSR, GSTK1, GSTP1, HSD17B4, HSPA8, HSPB1, HSPD1, IGF2BP2, ITGA2, LAMP2, LARP4, LRPPRC, MTPN, NDRG1, NLN, OGDH, OGFOD1, PARK7, PC, PKP3, PPA1, PSAP, PSAT1, RBM4, RPL10, RPL10A, RPL11, RPL12, RPL13A, RPL13AP3, RPL14, RPL1…
GO:0043603	cellular amide metabolic process	GO_BiologicalProcess-EBI-UniProt-GOA_27.02.2019_00h00	3.66698e-37	8.23848e-36	7.74711e-23	2.16919e-21	[4]	Group84	9.15698	126	Specific for Cluster #4	[APP, EIF1, EIF1AX, EIF3J, EIF4H, EIF5A, EIF5AL1, EIF6, GM2A, GSTP1, HSPB1, IGF2BP2, LAMP2, MTPN, NDRG1, PARK7, PPA1, RPL38, RPS12, RPS23, SOD1]	[EEF2, EIF4G1, EIF4G2, FASN, ITGA2, OGDH, PC, PKP3, RPL10A, RPL13A, RPL13AP3, RPL18, RPL3, RPL4, RPL6, RPL7]	[AASDHPPT, DENR, EIF1AD, EIF4A3, FASN, FXR2, G6PD, GCN1, OGFOD1, RBM4, TNPO1]	[C1QBP, CALR, CAT, CTSB, DHFR, DLD, EIF6, FAU, GSR, GSTK1, HSD17B4, HSPA8, HSPD1, LARP4, LRPPRC, NLN, PKP3, PSAP, PSAT1, RPL10, RPL10A, RPL11, RPL12, RPL13A, RPL14, RPL15, RPL17, RPL18, RPL18A, RPL19, RPL21, RPL22, RPL23, RPL23A, RPL24, RPL26, RPL27, RPL27A, RPL29, RPL3, RPL30, RPL31, RPL32, RPL34, RPL35, RPL35A, RPL36, RPL37A, RPL38, RPL39, RPL39P5, RPL4, RPL5, RPL6, RPL7, RPL7A, RPL8, RPL9, RPL…	16.3831	12.4824	8.58164	69.4333	[AASDHPPT, APP, C1QBP, CALR, CAT, CTSB, DENR, DHFR, DLD, EEF2, EIF1, EIF1AD, EIF1AX, EIF3J, EIF4A3, EIF4G1, EIF4G2, EIF4H, EIF5A, EIF5AL1, EIF6, FASN, FAU, FXR2, G6PD, GCN1, GM2A, GSR, GSTK1, GSTP1, HSD17B4, HSPA8, HSPB1, HSPD1, IGF2BP2, ITGA2, LAMP2, LARP4, LRPPRC, MTPN, NDRG1, NLN, OGDH, OGFOD1, PARK7, PC, PKP3, PPA1, PSAP, PSAT1, RBM4, RPL10, RPL10A, RPL11, RPL12, RPL13A, RPL13AP3, RPL14, RPL1…
GO:0072657	protein localization to membrane	GO_BiologicalProcess-EBI-UniProt-GOA_27.02.2019_00h00	7.38446e-37	1.60553e-35	7.74711e-23	2.16919e-21	[5]	Group84	12.0978	94	Specific for Cluster #4	[GORASP2, LGALS3, LYPLA1, REXO2, RPL38, RPS12, RPS23, SDCBP, SFN, SH3GLB1, YWHAG]	[CAV1, FLNA, ITGA3, PKP3, RPL10A, RPL13A, RPL18, RPL3, RPL4, RPL6, RPL7]	[GDI1, IRF6, NOC2L, RAB10]	[DLG1, EHD2, FAU, HSPA5, HSPA8, JUP, LIN7C, PKP2, PKP3, RPL10, RPL10A, RPL11, RPL12, RPL13A, RPL14, RPL15, RPL17, RPL18, RPL18A, RPL19, RPL21, RPL22, RPL23, RPL23A, RPL24, RPL26, RPL27, RPL27A, RPL29, RPL3, RPL30, RPL31, RPL32, RPL34, RPL35, RPL35A, RPL36, RPL37A, RPL38, RPL39, RPL4, RPL5, RPL6, RPL7, RPL7A, RPL8, RPL9, RPLP0, RPS10, RPS11, RPS13, RPS14, RPS15, RPS15A, RPS16, RPS17, RPS18, RPS19,…	11.4713	11.4713	4.17137	80.2989	[CAV1, DLG1, EHD2, FAU, FLNA, GDI1, GORASP2, HSPA5, HSPA8, IRF6, ITGA3, JUP, LGALS3, LIN7C, LYPLA1, NOC2L, PKP2, PKP3, RAB10, REXO2, RPL10, RPL10A, RPL11, RPL12, RPL13A, RPL14, RPL15, RPL17, RPL18, RPL18A, RPL19, RPL21, RPL22, RPL23, RPL23A, RPL24, RPL26, RPL27, RPL27A, RPL29, RPL3, RPL30, RPL31, RPL32, RPL34, RPL35, RPL35A, RPL36, RPL37A, RPL38, RPL39, RPL4, RPL5, RPL6, RPL7, RPL7A, RPL8, RPL9, …
GO:0006886	intracellular protein transport	GO_BiologicalProcess-EBI-UniProt-GOA_27.02.2019_00h00	7.42268e-36	1.5634e-34	7.74711e-23	2.16919e-21	[4, 5, 6, 7, 8]	Group84	8.83171	127	Specific for Cluster #4	[ANP32B, ARFIP1, DYNLRB1, EIF5A, EIF5AL1, EIF6, GRPEL1, HSPB1, LAMP2, NUTF2, PARK7, PHB2, PIN1, RAN, REXO2, RPL38, RPS12, RPS23, SDCBP, SFN, SH3GLB1, TOM1L2, TXN, YWHAG]	[EIF4G1, FLNA, FLNB, HDLBP, IQGAP1, KPNB1, PML, RAB1A, RAB2A, RPL10A, RPL13A, RPL18, RPL3, RPL4, RPL6, RPL7]	[CSE1L, EIF4A3, GDI1, IPO5, IRF6, M6PR, NUP133, RAB10, RAB1A, RANBP2, RBM22, SEC31A, TNPO1, ZPR1]	[CALR, CAT, CTNND1, EIF6, ERP29, FAU, GSTK1, HDLBP, HSD17B4, HSP90B1, HSPA5, HSPA8, HSPD1, JUP, PDCD10, PSAT1, RPL10, RPL10A, RPL11, RPL12, RPL13A, RPL14, RPL15, RPL17, RPL18, RPL18A, RPL19, RPL21, RPL22, RPL23, RPL23A, RPL24, RPL26, RPL27, RPL27A, RPL29, RPL3, RPL30, RPL31, RPL32, RPL34, RPL35, RPL35A, RPL36, RPL37A, RPL38, RPL39, RPL4, RPL5, RPL6, RPL7, RPL7A, RPL8, RPL9, RPLP0, RPS10, RPS11, R…	18.5791	12.386	10.8378	65.0267	[ANP32B, ARFIP1, CALR, CAT, CSE1L, CTNND1, DYNLRB1, EIF4A3, EIF4G1, EIF5A, EIF5AL1, EIF6, ERP29, FAU, FLNA, FLNB, GDI1, GRPEL1, GSTK1, HDLBP, HSD17B4, HSP90B1, HSPA5, HSPA8, HSPB1, HSPD1, IPO5, IQGAP1, IRF6, JUP, KPNB1, LAMP2, M6PR, NUP133, NUTF2, PARK7, PDCD10, PHB2, PIN1, PML, PSAT1, RAB10, RAB1A, RAB2A, RAN, RANBP2, RBM22, REXO2, RPL10, RPL10A, RPL11, RPL12, RPL13A, RPL14, RPL15, RPL17, RPL18,…
GO:0046907	intracellular transport	GO_BiologicalProcess-EBI-UniProt-GOA_27.02.2019_00h00	1.35461e-33	2.76669e-32	7.74711e-23	2.16919e-21	[3, 4]	Group84	7.05672	158	Specific for Cluster #4	[ANP32B, APP, ARFIP1, ATOX1, ATP5F1B, CA2, CTSC, DCTN2, DYNLRB1, EIF5A, EIF5AL1, EIF6, GRPEL1, GSTP1, HNRNPA1, HSPB1, LAMP2, NUTF2, PARK7, PHB2, PIN1, RAN, RANBP1, REXO2, RPL38, RPS12, RPS23, S100A13, SDCBP, SFN, SH3GLB1, SOD1, STOML2, TOM1L2, TXN, YWHAG]	[CDC42, DCTN1, EIF4G1, FLNA, FLNB, HDLBP, IQGAP1, KPNB1, LDLR, PML, RAB1A, RAB2A, RPL10A, RPL13A, RPL18, RPL3, RPL4, RPL6, RPL7]	[CSE1L, DENR, EIF4A3, FDPS, GDI1, IPO5, IRF6, M6PR, NUP133, RAB10, RAB1A, RANBP2, RBM22, RBM4, S100A13, SEC31A, TNPO1, TUBA1B, TUBA1C, ZPR1]	[ATP5F1A, ATP5F1B, ATP5PF, ATP5PO, CA2, CALR, CAT, COX5B, CTNNB1, CTNND1, EHD2, EIF6, ERP29, FAU, GSTK1, HDLBP, HSD17B4, HSP90B1, HSPA5, HSPA8, HSPD1, HYOU1, JUP, LRPPRC, METAP2, MSN, NPC2, PDCD10, PSAT1, RPL10, RPL10A, RPL11, RPL12, RPL13A, RPL14, RPL15, RPL17, RPL18, RPL18A, RPL19, RPL21, RPL22, RPL23, RPL23A, RPL24, RPL26, RPL27, RPL27A, RPL29, RPL3, RPL30, RPL31, RPL32, RPL34, RPL35, RPL35A, …	22.409	11.827	12.4495	60.3798	[ANP32B, APP, ARFIP1, ATOX1, ATP5F1A, ATP5F1B, ATP5PF, ATP5PO, CA2, CALR, CAT, CDC42, COX5B, CSE1L, CTNNB1, CTNND1, CTSC, DCTN1, DCTN2, DENR, DYNLRB1, EHD2, EIF4A3, EIF4G1, EIF5A, EIF5AL1, EIF6, ERP29, FAU, FDPS, FLNA, FLNB, GDI1, GRPEL1, GSTK1, GSTP1, HDLBP, HNRNPA1, HSD17B4, HSP90B1, HSPA5, HSPA8, HSPB1, HSPD1, HYOU1, IPO5, IQGAP1, IRF6, JUP, KPNB1, LAMP2, LDLR, LRPPRC, M6PR, METAP2, MSN, NPC2,…
GO:0044265	cellular macromolecule catabolic process	GO_BiologicalProcess-EBI-UniProt-GOA_27.02.2019_00h00	1.89702e-33	3.76056e-32	7.74711e-23	2.16919e-21	[4, 5]	Group84	8.65248	122	Specific for Cluster #4	[ANP32B, CARHSP1, CDKN2A, CTSC, ELOC, FBXO2, HSPA1A, HSPA1B, HSPB1, IGF2BP2, LAMP2, NEDD8, PARK7, PSMA1, PSMA2, PSMA4, PSMA5, PSMA6, PSMA7, PSMB1, PSMB6, PSMB7, RAD23B, RPL38, RPS12, RPS23, SDCBP, SDF2, TOLLIP, UBQLN1]	[CAV1, EIF4G1, KPNB1, LDLR, PKP3, PML, RPL10A, RPL13A, RPL18, RPL3, RPL4, RPL6, RPL7]	[CAD, CAPN2, EDC4, EIF4A3, FEN1, FXR2, H1F0, RNH1, TNPO1, ZPR1]	[AIFM1, CTNNB1, CTSB, DDB1, FAU, HSP90B1, HSPA5, HSPA8, HSPA9, LRPPRC, MSN, PKP1, PKP3, RPL10, RPL10A, RPL11, RPL12, RPL13A, RPL14, RPL15, RPL17, RPL18, RPL18A, RPL19, RPL21, RPL22, RPL23, RPL23A, RPL24, RPL26, RPL27, RPL27A, RPL29, RPL3, RPL30, RPL31, RPL32, RPL34, RPL35, RPL35A, RPL36, RPL37A, RPL38, RPL39, RPL4, RPL5, RPL6, RPL7, RPL7A, RPL8, RPL9, RPLP0, RPS10, RPS11, RPS13, RPS14, RPS15, RPS…	24.2312	10.5002	8.07705	63.001	[AIFM1, ANP32B, CAD, CAPN2, CARHSP1, CAV1, CDKN2A, CTNNB1, CTSB, CTSC, DDB1, EDC4, EIF4A3, EIF4G1, ELOC, FAU, FBXO2, FEN1, FXR2, H1F0, HSP90B1, HSPA1A, HSPA1B, HSPA5, HSPA8, HSPA9, HSPB1, IGF2BP2, KPNB1, LAMP2, LDLR, LRPPRC, MSN, NEDD8, PARK7, PKP1, PKP3, PML, PSMA1, PSMA2, PSMA4, PSMA5, PSMA6, PSMA7, PSMB1, PSMB6, PSMB7, RAD23B, RNH1, RPL10, RPL10A, RPL11, RPL12, RPL13A, RPL14, RPL15, RPL17, RPL…
GO:0051649	establishment of localization in cell	GO_BiologicalProcess-EBI-UniProt-GOA_27.02.2019_00h00	1.04845e-30	2.01902e-29	7.74711e-23	2.16919e-21	[3]	Group84	6.30037	172	None Specific Cluster	[ANP32B, APP, ARFIP1, ATOX1, ATP5F1B, CA2, CTSC, DCTN2, DYNLRB1, EIF5A, EIF5AL1, EIF6, FKBP1A, GRPEL1, GSTP1, HNRNPA1, HSPB1, LAMP2, NUTF2, PARK7, PHB2, PHPT1, PIN1, RAN, RANBP1, REXO2, RPL38, RPS12, RPS23, S100A13, SDCBP, SFN, SH3GLB1, SOD1, SRI, STOML2, TOM1L2, TXN, YWHAG]	[CAV1, CDC42, DCTN1, EIF4G1, EIF4G2, FLNA, FLNB, HDLBP, IQGAP1, KPNB1, LDLR, MAP4, MYH9, PML, RAB1A, RAB2A, RPL10A, RPL13A, RPL18, RPL3, RPL4, RPL6, RPL7]	[CSE1L, DENR, EIF4A3, FDPS, GDI1, IPO5, IRF6, KIFC1, M6PR, NUP133, RAB10, RAB1A, RANBP2, RBM22, RBM4, S100A13, SEC31A, TNPO1, TUBA1B, TUBA1C, ZPR1]	[ATP5F1A, ATP5F1B, ATP5PF, ATP5PO, CA2, CALR, CAT, COX5B, CTNNB1, CTNND1, DLG1, EHD2, EIF6, ERO1A, ERP29, FAU, GSTK1, HDLBP, HSD17B4, HSP90B1, HSPA5, HSPA8, HSPD1, HYOU1, JUP, LIN7C, LRPPRC, METAP2, MSN, NPC2, PDCD10, PRKCSH, PSAT1, RPL10, RPL10A, RPL11, RPL12, RPL13A, RPL14, RPL15, RPL17, RPL18, RPL18A, RPL19, RPL21, RPL22, RPL23, RPL23A, RPL24, RPL26, RPL27, RPL27A, RPL29, RPL3, RPL30, RPL31, R…	22.3349	13.1719	12.0265	58.987	[ANP32B, APP, ARFIP1, ATOX1, ATP5F1A, ATP5F1B, ATP5PF, ATP5PO, CA2, CALR, CAT, CAV1, CDC42, COX5B, CSE1L, CTNNB1, CTNND1, CTSC, DCTN1, DCTN2, DENR, DLG1, DYNLRB1, EHD2, EIF4A3, EIF4G1, EIF4G2, EIF5A, EIF5AL1, EIF6, ERO1A, ERP29, FAU, FDPS, FKBP1A, FLNA, FLNB, GDI1, GRPEL1, GSTK1, GSTP1, HDLBP, HNRNPA1, HSD17B4, HSP90B1, HSPA5, HSPA8, HSPB1, HSPD1, HYOU1, IPO5, IQGAP1, IRF6, JUP, KIFC1, KPNB1, LAM…
GO:0034613	cellular protein localization	GO_BiologicalProcess-EBI-UniProt-GOA_27.02.2019_00h00	1.19981e-29	2.24632e-28	7.74711e-23	2.16919e-21	[4]	Group84	6.64653	154	Specific for Cluster #4	[ANP32B, ARFIP1, COTL1, DCTN2, DYNLRB1, EIF5A, EIF5AL1, EIF6, GORASP2, GRPEL1, HSPB1, LAMP2, LGALS3, LYPLA1, NUTF2, PARK7, PHB2, PIN1, RAN, REXO2, RPL38, RPS12, RPS23, SDCBP, SFN, SH3GLB1, TAX1BP3, TOLLIP, TOM1L2, TXN, YWHAG]	[CAV1, EIF4G1, FLNA, FLNB, HDLBP, IQGAP1, ITGA3, KPNB1, PKP3, PML, RAB1A, RAB2A, RPL10A, RPL13A, RPL18, RPL3, RPL4, RPL6, RPL7]	[ANLN, CSE1L, DENR, EIF4A3, GDI1, IPO5, IRF6, M6PR, MARCKSL1, NOC2L, NUP133, RAB10, RAB1A, RANBP2, RBM22, SEC31A, TNPO1, XRCC5, ZPR1]	[CALR, CAT, CTNNA1, CTNNB1, CTNND1, DLG1, EHD2, EIF6, ERP29, FAU, GSTK1, H2AFY, HDLBP, HSD17B4, HSP90B1, HSPA5, HSPA8, HSPD1, JUP, LIN7C, METAP2, MSN, NUDCD3, PACSIN2, PDCD10, PKP2, PKP3, PSAT1, RPL10, RPL10A, RPL11, RPL12, RPL13A, RPL14, RPL15, RPL17, RPL18, RPL18A, RPL19, RPL21, RPL22, RPL23, RPL23A, RPL24, RPL26, RPL27, RPL27A, RPL29, RPL3, RPL30, RPL31, RPL32, RPL34, RPL35, RPL35A, RPL36, RPL…	19.8344	12.1566	12.1566	62.0625	[ANLN, ANP32B, ARFIP1, CALR, CAT, CAV1, COTL1, CSE1L, CTNNA1, CTNNB1, CTNND1, DCTN2, DENR, DLG1, DYNLRB1, EHD2, EIF4A3, EIF4G1, EIF5A, EIF5AL1, EIF6, ERP29, FAU, FLNA, FLNB, GDI1, GORASP2, GRPEL1, GSTK1, H2AFY, HDLBP, HSD17B4, HSP90B1, HSPA5, HSPA8, HSPB1, HSPD1, IPO5, IQGAP1, IRF6, ITGA3, JUP, KPNB1, LAMP2, LGALS3, LIN7C, LYPLA1, M6PR, MARCKSL1, METAP2, MSN, NOC2L, NUDCD3, NUP133, NUTF2, PACSIN2…
GO:0009057	macromolecule catabolic process	GO_BiologicalProcess-EBI-UniProt-GOA_27.02.2019_00h00	1.25592e-29	2.28781e-28	7.74711e-23	2.16919e-21	[4]	Group84	7.56155	129	Specific for Cluster #4	[ANP32B, CARHSP1, CDKN2A, CTSC, CTSD, ELOC, FBXO2, HSPA1A, HSPA1B, HSPB1, IGF2BP2, LAMP2, LYPLA1, NEDD8, PARK7, PHB, PIN1, PSMA1, PSMA2, PSMA4, PSMA5, PSMA6, PSMA7, PSMB1, PSMB6, PSMB7, RAD23B, RPL38, RPS12, RPS23, SDCBP, SDF2, SH3GLB1, TOLLIP, UBQLN1]	[CAV1, EIF4G1, FLNA, KPNB1, LDLR, PKP3, PML, RPL10A, RPL13A, RPL18, RPL3, RPL4, RPL6, RPL7]	[CAD, CAPN2, EDC4, EIF4A3, FEN1, FXR2, H1F0, PYGB, RNH1, TNPO1, ZPR1]	[AIFM1, CTNNB1, CTSB, CTSD, DDB1, FAU, HSP90B1, HSPA5, HSPA8, HSPA9, LRPPRC, MSN, PKP1, PKP3, RPL10, RPL10A, RPL11, RPL12, RPL13A, RPL14, RPL15, RPL17, RPL18, RPL18A, RPL19, RPL21, RPL22, RPL23, RPL23A, RPL24, RPL26, RPL27, RPL27A, RPL29, RPL3, RPL30, RPL31, RPL32, RPL34, RPL35, RPL35A, RPL36, RPL37A, RPL38, RPL39, RPL4, RPL5, RPL6, RPL7, RPL7A, RPL8, RPL9, RPLP0, RPS10, RPS11, RPS13, RPS14, RPS1…	26.7213	10.6885	8.39811	60.3137	[AIFM1, ANP32B, CAD, CAPN2, CARHSP1, CAV1, CDKN2A, CTNNB1, CTSB, CTSC, CTSD, DDB1, EDC4, EIF4A3, EIF4G1, ELOC, FAU, FBXO2, FEN1, FLNA, FXR2, H1F0, HSP90B1, HSPA1A, HSPA1B, HSPA5, HSPA8, HSPA9, HSPB1, IGF2BP2, KPNB1, LAMP2, LDLR, LRPPRC, LYPLA1, MSN, NEDD8, PARK7, PHB, PIN1, PKP1, PKP3, PML, PSMA1, PSMA2, PSMA4, PSMA5, PSMA6, PSMA7, PSMB1, PSMB6, PSMB7, PYGB, RAD23B, RNH1, RPL10, RPL10A, RPL11, RP…
GO:0070727	cellular macromolecule localization	GO_BiologicalProcess-EBI-UniProt-GOA_27.02.2019_00h00	4.56859e-29	8.10323e-28	7.74711e-23	2.16919e-21	[3]	Group84	6.58683	154	Specific for Cluster #4	[ANP32B, ARFIP1, COTL1, DCTN2, DYNLRB1, EIF5A, EIF5AL1, EIF6, GORASP2, GRPEL1, HSPB1, LAMP2, LGALS3, LYPLA1, NUTF2, PARK7, PHB2, PIN1, RAN, REXO2, RPL38, RPS12, RPS23, SDCBP, SFN, SH3GLB1, TAX1BP3, TOLLIP, TOM1L2, TXN, YWHAG]	[CAV1, EIF4G1, FLNA, FLNB, HDLBP, IQGAP1, ITGA3, KPNB1, PKP3, PML, RAB1A, RAB2A, RPL10A, RPL13A, RPL18, RPL3, RPL4, RPL6, RPL7]	[ANLN, CSE1L, DENR, EIF4A3, GDI1, IPO5, IRF6, M6PR, MARCKSL1, NOC2L, NUP133, RAB10, RAB1A, RANBP2, RBM22, SEC31A, TNPO1, XRCC5, ZPR1]	[CALR, CAT, CTNNA1, CTNNB1, CTNND1, DLG1, EHD2, EIF6, ERP29, FAU, GSTK1, H2AFY, HDLBP, HSD17B4, HSP90B1, HSPA5, HSPA8, HSPD1, JUP, LIN7C, METAP2, MSN, NUDCD3, PACSIN2, PDCD10, PKP2, PKP3, PSAT1, RPL10, RPL10A, RPL11, RPL12, RPL13A, RPL14, RPL15, RPL17, RPL18, RPL18A, RPL19, RPL21, RPL22, RPL23, RPL23A, RPL24, RPL26, RPL27, RPL27A, RPL29, RPL3, RPL30, RPL31, RPL32, RPL34, RPL35, RPL35A, RPL36, RPL…	19.8344	12.1566	12.1566	62.0625	[ANLN, ANP32B, ARFIP1, CALR, CAT, CAV1, COTL1, CSE1L, CTNNA1, CTNNB1, CTNND1, DCTN2, DENR, DLG1, DYNLRB1, EHD2, EIF4A3, EIF4G1, EIF5A, EIF5AL1, EIF6, ERP29, FAU, FLNA, FLNB, GDI1, GORASP2, GRPEL1, GSTK1, H2AFY, HDLBP, HSD17B4, HSP90B1, HSPA5, HSPA8, HSPB1, HSPD1, IPO5, IQGAP1, IRF6, ITGA3, JUP, KPNB1, LAMP2, LGALS3, LIN7C, LYPLA1, M6PR, MARCKSL1, METAP2, MSN, NOC2L, NUDCD3, NUP133, NUTF2, PACSIN2…
GO:0042886	amide transport	GO_BiologicalProcess-EBI-UniProt-GOA_27.02.2019_00h00	5.64891e-27	9.76247e-26	7.74711e-23	2.16919e-21	[5]	Group84	6.13497	160	None Specific Cluster	[ANP32B, ANXA1, ANXA4, ANXA5, ARFIP1, CA2, DYNLRB1, EIF5A, EIF5AL1, EIF6, GRPEL1, GUK1, HADH, HSPB1, IL1RN, LAMP2, LGALS1, LYPLA1, MIF, NUTF2, PARK7, PHB2, PHPT1, PIN1, PNP, RAN, REXO2, RPL38, RPS12, RPS23, S100A13, S100A9, SDCBP, SFN, SH3GLB1, SRI, TOM1L2, TXN, YWHAG]	[EIF4G1, EIF4G2, FLNA, FLNB, GNAI2, HADHA, HDLBP, IQGAP1, KPNB1, MYH9, PML, RAB1A, RAB2A, RPL10A, RPL13A, RPL18, RPL3, RPL4, RPL6, RPL7]	[CSE1L, DENR, EIF4A3, GAPVD1, GDI1, IPO5, IRF6, M6PR, MARCKSL1, NUP133, PNP, PRPF6, RAB10, RAB11FIP1, RAB1A, RANBP2, RBM22, S100A13, SEC31A, TNPO1, ZPR1]	[ATP6V1G1, CA2, CALR, CAT, CTNND1, EHD2, EIF6, ERP29, FAU, GSTK1, HADH, HADHA, HDLBP, HSD17B4, HSP90B1, HSPA5, HSPA8, HSPD1, JUP, LIN7C, MDH2, PDCD10, PDIA4, PSAP, PSAT1, PYCARD, RPL10, RPL10A, RPL11, RPL12, RPL13A, RPL14, RPL15, RPL17, RPL18, RPL18A, RPL19, RPL21, RPL22, RPL23, RPL23A, RPL24, RPL26, RPL27, RPL27A, RPL29, RPL3, RPL30, RPL31, RPL32, RPL34, RPL35, RPL35A, RPL36, RPL37A, RPL38, RPL3…	23.9257	12.2696	12.8831	58.894	[ANP32B, ANXA1, ANXA4, ANXA5, ARFIP1, ATP6V1G1, CA2, CALR, CAT, CSE1L, CTNND1, DENR, DYNLRB1, EHD2, EIF4A3, EIF4G1, EIF4G2, EIF5A, EIF5AL1, EIF6, ERP29, FAU, FLNA, FLNB, GAPVD1, GDI1, GNAI2, GRPEL1, GSTK1, GUK1, HADH, HADHA, HDLBP, HSD17B4, HSP90B1, HSPA5, HSPA8, HSPB1, HSPD1, IL1RN, IPO5, IQGAP1, IRF6, JUP, KPNB1, LAMP2, LGALS1, LIN7C, LYPLA1, M6PR, MARCKSL1, MDH2, MIF, MYH9, NUP133, NUTF2, PARK…
GO:0015833	peptide transport	GO_BiologicalProcess-EBI-UniProt-GOA_27.02.2019_00h00	7.32792e-27	1.23476e-25	7.74711e-23	2.16919e-21	[5, 6]	Group84	6.17912	158	None Specific Cluster	[ANP32B, ANXA1, ANXA4, ANXA5, ARFIP1, CA2, DYNLRB1, EIF5A, EIF5AL1, EIF6, GRPEL1, GUK1, HADH, HSPB1, IL1RN, LAMP2, LGALS1, LYPLA1, MIF, NUTF2, PARK7, PHB2, PHPT1, PIN1, PNP, RAN, REXO2, RPL38, RPS12, RPS23, S100A13, S100A9, SDCBP, SFN, SH3GLB1, SRI, TOM1L2, TXN, YWHAG]	[EIF4G1, FLNA, FLNB, GNAI2, HADHA, HDLBP, IQGAP1, KPNB1, MYH9, PML, RAB1A, RAB2A, RPL10A, RPL13A, RPL18, RPL3, RPL4, RPL6, RPL7]	[CSE1L, DENR, EIF4A3, GAPVD1, GDI1, IPO5, IRF6, M6PR, MARCKSL1, NUP133, PNP, PRPF6, RAB10, RAB11FIP1, RAB1A, RANBP2, RBM22, S100A13, SEC31A, TNPO1, ZPR1]	[ATP6V1G1, CA2, CALR, CAT, CTNND1, EHD2, EIF6, ERP29, FAU, GSTK1, HADH, HADHA, HDLBP, HSD17B4, HSP90B1, HSPA5, HSPA8, HSPD1, JUP, LIN7C, MDH2, PDCD10, PDIA4, PSAT1, PYCARD, RPL10, RPL10A, RPL11, RPL12, RPL13A, RPL14, RPL15, RPL17, RPL18, RPL18A, RPL19, RPL21, RPL22, RPL23, RPL23A, RPL24, RPL26, RPL27, RPL27A, RPL29, RPL3, RPL30, RPL31, RPL32, RPL34, RPL35, RPL35A, RPL36, RPL37A, RPL38, RPL39, RPL…	24.222	11.8005	13.0426	59.0024	[ANP32B, ANXA1, ANXA4, ANXA5, ARFIP1, ATP6V1G1, CA2, CALR, CAT, CSE1L, CTNND1, DENR, DYNLRB1, EHD2, EIF4A3, EIF4G1, EIF5A, EIF5AL1, EIF6, ERP29, FAU, FLNA, FLNB, GAPVD1, GDI1, GNAI2, GRPEL1, GSTK1, GUK1, HADH, HADHA, HDLBP, HSD17B4, HSP90B1, HSPA5, HSPA8, HSPB1, HSPD1, IL1RN, IPO5, IQGAP1, IRF6, JUP, KPNB1, LAMP2, LGALS1, LIN7C, LYPLA1, M6PR, MARCKSL1, MDH2, MIF, MYH9, NUP133, NUTF2, PARK7, PDCD1…
GO:0015031	protein transport	GO_BiologicalProcess-EBI-UniProt-GOA_27.02.2019_00h00	1.34719e-26	2.21464e-25	7.74711e-23	2.16919e-21	[4, 5, 6, 7]	Group84	6.21266	156	None Specific Cluster	[ANP32B, ANXA1, ANXA4, ANXA5, ARFIP1, DYNLRB1, EIF5A, EIF5AL1, EIF6, GRPEL1, GUK1, HADH, HSPB1, IL1RN, LAMP2, LGALS1, LYPLA1, MIF, NUTF2, PARK7, PHB2, PHPT1, PIN1, PNP, RAN, REXO2, RPL38, RPS12, RPS23, S100A13, S100A9, SDCBP, SFN, SH3GLB1, SRI, TOM1L2, TXN, YWHAG]	[EIF4G1, FLNA, FLNB, GNAI2, HADHA, HDLBP, IQGAP1, KPNB1, MYH9, PML, RAB1A, RAB2A, RPL10A, RPL13A, RPL18, RPL3, RPL4, RPL6, RPL7]	[CSE1L, DENR, EIF4A3, GAPVD1, GDI1, IPO5, IRF6, M6PR, NUP133, PNP, PRPF6, RAB10, RAB11FIP1, RAB1A, RANBP2, RBM22, S100A13, SEC31A, TNPO1, ZPR1]	[ATP6V1G1, CALR, CAT, CTNND1, EHD2, EIF6, ERP29, FAU, GSTK1, HADH, HADHA, HDLBP, HSD17B4, HSP90B1, HSPA5, HSPA8, HSPD1, JUP, LIN7C, MDH2, PDCD10, PDIA4, PSAT1, PYCARD, RPL10, RPL10A, RPL11, RPL12, RPL13A, RPL14, RPL15, RPL17, RPL18, RPL18A, RPL19, RPL21, RPL22, RPL23, RPL23A, RPL24, RPL26, RPL27, RPL27A, RPL29, RPL3, RPL30, RPL31, RPL32, RPL34, RPL35, RPL35A, RPL36, RPL37A, RPL38, RPL39, RPL4, RP…	23.924	11.962	12.5916	59.1805	[ANP32B, ANXA1, ANXA4, ANXA5, ARFIP1, ATP6V1G1, CALR, CAT, CSE1L, CTNND1, DENR, DYNLRB1, EHD2, EIF4A3, EIF4G1, EIF5A, EIF5AL1, EIF6, ERP29, FAU, FLNA, FLNB, GAPVD1, GDI1, GNAI2, GRPEL1, GSTK1, GUK1, HADH, HADHA, HDLBP, HSD17B4, HSP90B1, HSPA5, HSPA8, HSPB1, HSPD1, IL1RN, IPO5, IQGAP1, IRF6, JUP, KPNB1, LAMP2, LGALS1, LIN7C, LYPLA1, M6PR, MDH2, MIF, MYH9, NUP133, NUTF2, PARK7, PDCD10, PDIA4, PHB2,…
GO:0002181	cytoplasmic translation	GO_BiologicalProcess-EBI-UniProt-GOA_27.02.2019_00h00	4.34701e-26	6.97591e-25	7.74711e-23	2.16919e-21	[6, 7, 8]	Group84	27.3438	35	Specific for Cluster #4	[EIF3J, EIF4H, EIF6, NDRG1, RPL38, RPS23]	[EEF2, EIF4G1, RPL10A, RPL13A, RPL18, RPL6]	[DENR, RBM4]	[EIF6, HSPD1, RPL10A, RPL11, RPL13A, RPL15, RPL17, RPL18, RPL18A, RPL19, RPL24, RPL26, RPL29, RPL30, RPL31, RPL32, RPL35A, RPL36, RPL38, RPL39, RPL6, RPL8, RPL9, RPLP0, RPLP0P6, RPS26, RSL24D1]	16.4125	16.4125	5.47082	73.856	[DENR, EEF2, EIF3J, EIF4G1, EIF4H, EIF6, HSPD1, NDRG1, RBM4, RPL10A, RPL11, RPL13A, RPL15, RPL17, RPL18, RPL18A, RPL19, RPL24, RPL26, RPL29, RPL30, RPL31, RPL32, RPL35A, RPL36, RPL38, RPL39, RPL6, RPL8, RPL9, RPLP0, RPLP0P6, RPS23, RPS26, RSL24D1]
GO:0045184	establishment of protein localization	GO_BiologicalProcess-EBI-UniProt-GOA_27.02.2019_00h00	6.83678e-26	1.07163e-24	7.74711e-23	2.16919e-21	[3, 4]	Group84	6.01956	160	None Specific Cluster	[ANP32B, ANXA1, ANXA4, ANXA5, ARFIP1, DYNLRB1, EIF5A, EIF5AL1, EIF6, GORASP2, GRPEL1, GUK1, HADH, HSPB1, IL1RN, LAMP2, LGALS1, LYPLA1, MIF, NUTF2, PARK7, PHB2, PHPT1, PIN1, PNP, RAN, REXO2, RPL38, RPS12, RPS23, S100A13, S100A9, SDCBP, SFN, SH3GLB1, SRI, TOM1L2, TXN, YWHAG]	[EIF4G1, FLNA, FLNB, GNAI2, HADHA, HDLBP, IQGAP1, ITGA2, KPNB1, MYH9, PML, RAB1A, RAB2A, RPL10A, RPL13A, RPL18, RPL3, RPL4, RPL6, RPL7]	[CSE1L, DENR, EIF4A3, GAPVD1, GDI1, IPO5, IRF6, M6PR, NUP133, PNP, PRPF6, RAB10, RAB11FIP1, RAB1A, RANBP2, RBM22, S100A13, SEC31A, TNPO1, ZPR1]	[ATP6V1G1, CALR, CAT, CTNND1, EHD2, EIF6, ERP29, FAU, GSTK1, H2AFY, HADH, HADHA, HDLBP, HSD17B4, HSP90B1, HSPA5, HSPA8, HSPD1, JUP, LIN7C, MDH2, PDCD10, PDIA4, PSAT1, PYCARD, RPL10, RPL10A, RPL11, RPL12, RPL13A, RPL14, RPL15, RPL17, RPL18, RPL18A, RPL19, RPL21, RPL22, RPL23, RPL23A, RPL24, RPL26, RPL27, RPL27A, RPL29, RPL3, RPL30, RPL31, RPL32, RPL34, RPL35, RPL35A, RPL36, RPL37A, RPL38, RPL39, R…	23.9521	12.2831	12.2831	58.959	[ANP32B, ANXA1, ANXA4, ANXA5, ARFIP1, ATP6V1G1, CALR, CAT, CSE1L, CTNND1, DENR, DYNLRB1, EHD2, EIF4A3, EIF4G1, EIF5A, EIF5AL1, EIF6, ERP29, FAU, FLNA, FLNB, GAPVD1, GDI1, GNAI2, GORASP2, GRPEL1, GSTK1, GUK1, H2AFY, HADH, HADHA, HDLBP, HSD17B4, HSP90B1, HSPA5, HSPA8, HSPB1, HSPD1, IL1RN, IPO5, IQGAP1, IRF6, ITGA2, JUP, KPNB1, LAMP2, LGALS1, LIN7C, LYPLA1, M6PR, MDH2, MIF, MYH9, NUP133, NUTF2, PARK…
GO:0008104	protein localization	GO_BiologicalProcess-EBI-UniProt-GOA_27.02.2019_00h00	1.28332e-25	1.96581e-24	7.74711e-23	2.16919e-21	[3]	Group84	5.47175	185	None Specific Cluster	[ANP32B, ANXA1, ANXA4, ANXA5, ARFIP1, ARHGDIA, COTL1, CUTA, DCTN2, DYNLRB1, EIF5A, EIF5AL1, EIF6, FKBP1A, GORASP2, GRPEL1, GUK1, HADH, HSPB1, IL1RN, LAMP2, LGALS1, LGALS3, LYPLA1, MIF, NEDD8, NUTF2, PARK7, PHB2, PHPT1, PIN1, PNP, RAN, REXO2, RPL38, RPS12, RPS23, S100A13, S100A9, SDCBP, SFN, SH3GLB1, SRI, TAX1BP3, TOLLIP, TOM1L2, TXN, YWHAG]	[CAV1, DSP, EIF4G1, FLNA, FLNB, GNAI2, HADHA, HDLBP, IQGAP1, ITGA2, ITGA3, KPNB1, MYH9, PKP3, PML, RAB1A, RAB2A, RPL10A, RPL13A, RPL18, RPL3, RPL4, RPL6, RPL7]	[ANLN, CSE1L, DENR, EIF4A3, GAPVD1, GDI1, IPO5, IRF6, M6PR, MARCKSL1, NOC2L, NUP133, PNP, PRPF6, RAB10, RAB11FIP1, RAB1A, RANBP2, RBM22, S100A13, SEC31A, TNPO1, XRCC5, ZPR1]	[ATP6V1G1, CALR, CAT, CTNNA1, CTNNB1, CTNND1, DLG1, EHD2, EIF6, ERP29, FAU, GSTK1, H2AFY, HADH, HADHA, HDLBP, HSD17B4, HSP90B1, HSPA5, HSPA8, HSPD1, JUP, LIN7C, MDH2, METAP2, MSN, NUDCD3, PACSIN2, PDCD10, PDIA4, PKP2, PKP3, PSAT1, PYCARD, RPL10, RPL10A, RPL11, RPL12, RPL13A, RPL14, RPL15, RPL17, RPL18, RPL18A, RPL19, RPL21, RPL22, RPL23, RPL23A, RPL24, RPL26, RPL27, RPL27A, RPL29, RPL3, RPL30, RP…	25.5401	12.7701	12.7701	55.869	[ANLN, ANP32B, ANXA1, ANXA4, ANXA5, ARFIP1, ARHGDIA, ATP6V1G1, CALR, CAT, CAV1, COTL1, CSE1L, CTNNA1, CTNNB1, CTNND1, CUTA, DCTN2, DENR, DLG1, DSP, DYNLRB1, EHD2, EIF4A3, EIF4G1, EIF5A, EIF5AL1, EIF6, ERP29, FAU, FKBP1A, FLNA, FLNB, GAPVD1, GDI1, GNAI2, GORASP2, GRPEL1, GSTK1, GUK1, H2AFY, HADH, HADHA, HDLBP, HSD17B4, HSP90B1, HSPA5, HSPA8, HSPB1, HSPD1, IL1RN, IPO5, IQGAP1, IRF6, ITGA2, ITGA3, J…
GO:1901566	organonitrogen compound biosynthetic process	GO_BiologicalProcess-EBI-UniProt-GOA_27.02.2019_00h00	5.84598e-25	8.75597e-24	7.74711e-23	2.16919e-21	[4]	Group84	6.30473	144	Specific for Cluster #4	[APP, APRT, ATP5F1B, CDA, CNPY2, EIF1, EIF1AX, EIF3J, EIF4H, EIF5A, EIF5AL1, EIF6, FABP5, GSTP1, GUK1, HSPB1, IGF2BP2, IL18, MTPN, NDRG1, NME2, PARK7, PDXK, PEA15, PNP, PPA1, RPL38, RPS12, RPS23, SDF2, STOML2]	[EEF2, EIF4G1, EIF4G2, FASN, ITGA2, NT5E, OGDH, PKP3, RPL10A, RPL13A, RPL13AP3, RPL18, RPL3, RPL4, RPL6, RPL7, TGFBI]	[AASDHPPT, CAD, CAPN2, DENR, EIF1AD, EIF4A3, FASN, FXR2, GCN1, NUP133, OGFOD1, PNP, RANBP2, RBM4, SRM, TK1]	[ADI1, ADK, AK4, ATP5F1A, ATP5F1B, ATP5PF, ATP5PO, C1QBP, CALR, CNPY2, COX5B, CTNNB1, DHFR, DLD, EIF6, FAU, GOT2, GSTK1, HSPD1, LARP4, LRPPRC, PKP3, POFUT1, PSAT1, RPL10, RPL10A, RPL11, RPL12, RPL13A, RPL14, RPL15, RPL17, RPL18, RPL18A, RPL19, RPL21, RPL22, RPL23, RPL23A, RPL24, RPL26, RPL27, RPL27A, RPL29, RPL3, RPL30, RPL31, RPL32, RPL34, RPL35, RPL35A, RPL36, RPL37A, RPL38, RPL39, RPL39P5, RPL…	21.1069	11.5748	10.8939	64.6825	[AASDHPPT, ADI1, ADK, AK4, APP, APRT, ATP5F1A, ATP5F1B, ATP5PF, ATP5PO, C1QBP, CAD, CALR, CAPN2, CDA, CNPY2, COX5B, CTNNB1, DENR, DHFR, DLD, EEF2, EIF1, EIF1AD, EIF1AX, EIF3J, EIF4A3, EIF4G1, EIF4G2, EIF4H, EIF5A, EIF5AL1, EIF6, FABP5, FASN, FAU, FXR2, GCN1, GOT2, GSTK1, GSTP1, GUK1, HSPB1, HSPD1, IGF2BP2, IL18, ITGA2, LARP4, LRPPRC, MTPN, NDRG1, NME2, NT5E, NUP133, OGDH, OGFOD1, PARK7, PDXK, PEA…
GO:0044248	cellular catabolic process	GO_BiologicalProcess-EBI-UniProt-GOA_27.02.2019_00h00	9.55403e-25	1.39987e-23	7.74711e-23	2.16919e-21	[3]	Group84	5.78687	164	None Specific Cluster	[ACAT2, ANP32B, ANXA7, BLVRB, CARHSP1, CDA, CDKN2A, CTSC, DNPH1, ECHS1, EIF6, ELOC, FABP5, FBXO2, GM2A, HADH, HSPA1A, HSPA1B, HSPB1, IGF2BP2, LAMP2, NEDD8, PAFAH1B2, PARK7, PNP, PRDX1, PRDX5, PRDX6, PSMA1, PSMA2, PSMA4, PSMA5, PSMA6, PSMA7, PSMB1, PSMB6, PSMB7, RAD23B, RPL38, RPS12, RPS23, S100A9, SDCBP, SDF2, SH3GLB1, TOLLIP, UBQLN1]	[CAV1, EIF4G1, EIF4G2, HADHA, HDLBP, ITGB4, KPNB1, LDLR, NT5E, OGDH, PKP3, PML, RAB1A, RPL10A, RPL13A, RPL18, RPL3, RPL4, RPL6, RPL7, TGFBI]	[CAD, CAPN2, DENR, EDC4, EIF4A3, FEN1, FXR2, H1F0, NUP133, PIP4K2C, PNP, PYGB, RAB1A, RANBP2, RNH1, TNPO1, ZPR1]	[AIFM1, ATP6V1G1, CAT, CTNNB1, CTSB, DDB1, DLD, EIF6, ETFB, FAU, GOT2, HADH, HADHA, HDLBP, HSD17B4, HSP90B1, HSPA5, HSPA8, HSPA9, LRPPRC, MSN, PKP1, PKP3, PRDX3, PRDX4, PSAP, PSAT1, PYCARD, RPL10, RPL10A, RPL11, RPL12, RPL13A, RPL14, RPL15, RPL17, RPL18, RPL18A, RPL19, RPL21, RPL22, RPL23, RPL23A, RPL24, RPL26, RPL27, RPL27A, RPL29, RPL3, RPL30, RPL31, RPL32, RPL34, RPL35, RPL35A, RPL36, RPL37A, …	28.1448	12.5753	10.18	56.8884	[ACAT2, AIFM1, ANP32B, ANXA7, ATP6V1G1, BLVRB, CAD, CAPN2, CARHSP1, CAT, CAV1, CDA, CDKN2A, CTNNB1, CTSB, CTSC, DDB1, DENR, DLD, DNPH1, ECHS1, EDC4, EIF4A3, EIF4G1, EIF4G2, EIF6, ELOC, ETFB, FABP5, FAU, FBXO2, FEN1, FXR2, GM2A, GOT2, H1F0, HADH, HADHA, HDLBP, HSD17B4, HSP90B1, HSPA1A, HSPA1B, HSPA5, HSPA8, HSPA9, HSPB1, IGF2BP2, ITGB4, KPNB1, LAMP2, LDLR, LRPPRC, MSN, NEDD8, NT5E, NUP133, OGDH, P…
GO:1901575	organic substance catabolic process	GO_BiologicalProcess-EBI-UniProt-GOA_27.02.2019_00h00	9.90908e-25	1.421e-23	7.74711e-23	2.16919e-21	[3]	Group84	5.91096	158	None Specific Cluster	[ACAT2, ANP32B, BLVRB, CARHSP1, CDA, CDKN2A, CTSC, CTSD, DNPH1, ECHS1, EIF6, ELOC, FABP5, FBXO2, GM2A, HADH, HSPA1A, HSPA1B, HSPB1, IGF2BP2, LAMP2, LYPLA1, NEDD8, PAFAH1B2, PARK7, PHB, PIN1, PNP, PRDX5, PRDX6, PSMA1, PSMA2, PSMA4, PSMA5, PSMA6, PSMA7, PSMB1, PSMB6, PSMB7, RAD23B, RPL38, RPS12, RPS23, SDCBP, SDF2, SH3GLB1, TOLLIP, UBQLN1]	[CAV1, EIF4G1, FLNA, HADHA, KPNB1, LDLR, NT5E, OGDH, PKP3, PML, RPL10A, RPL13A, RPL18, RPL3, RPL4, RPL6, RPL7, TGFBI]	[CAD, CAPN2, EDC4, EIF4A3, FEN1, FXR2, H1F0, IRF6, NUP133, PNP, PYGB, RANBP2, RNH1, TNPO1, ZPR1]	[AIFM1, CTNNB1, CTSB, CTSD, DDB1, DLD, EIF6, ETFB, FAU, GOT2, HADH, HADHA, HSD17B4, HSP90B1, HSPA5, HSPA8, HSPA9, LRPPRC, MSN, PKP1, PKP3, PRKCSH, PSAP, PSAT1, RPL10, RPL10A, RPL11, RPL12, RPL13A, RPL14, RPL15, RPL17, RPL18, RPL18A, RPL19, RPL21, RPL22, RPL23, RPL23A, RPL24, RPL26, RPL27, RPL27A, RPL29, RPL3, RPL30, RPL31, RPL32, RPL34, RPL35, RPL35A, RPL36, RPL37A, RPL38, RPL39, RPL4, RPL5, RPL6…	29.8451	11.1919	9.32658	57.2031	[ACAT2, AIFM1, ANP32B, BLVRB, CAD, CAPN2, CARHSP1, CAV1, CDA, CDKN2A, CTNNB1, CTSB, CTSC, CTSD, DDB1, DLD, DNPH1, ECHS1, EDC4, EIF4A3, EIF4G1, EIF6, ELOC, ETFB, FABP5, FAU, FBXO2, FEN1, FLNA, FXR2, GM2A, GOT2, H1F0, HADH, HADHA, HSD17B4, HSP90B1, HSPA1A, HSPA1B, HSPA5, HSPA8, HSPA9, HSPB1, IGF2BP2, IRF6, KPNB1, LAMP2, LDLR, LRPPRC, LYPLA1, MSN, NEDD8, NT5E, NUP133, OGDH, PAFAH1B2, PARK7, PHB, PIN…
GO:0010629	negative regulation of gene expression	GO_BiologicalProcess-EBI-UniProt-GOA_27.02.2019_00h00	8.90717e-23	1.25072e-21	7.74711e-23	2.16919e-21	[4, 5, 6]	Group84	6.06974	141	Specific for Cluster #4	[ANP32B, ANXA7, APP, ATOX1, CAPG, CARHSP1, CDKN2A, CNPY2, EIF6, HDGF, HSPA1A, HSPA1B, HSPB1, IGF2BP2, MIF, PARK7, PFDN5, PHB, PHB2, PRDX5, PSMA1, PSMA2, PSMA4, PSMA5, PSMA6, PSMA7, PSMB1, PSMB6, PSMB7, RAN, RPL38, RPS12, RPS23, S100A9, TXN]	[CAV1, EIF4G1, FLNA, LDLR, PC, PKP3, PML, RPL10A, RPL13A, RPL13AP3, RPL18, RPL3, RPL4, RPL6, RPL7, STAT1]	[EDC4, EIF4A3, FXR2, H1F0, HEXIM1, IRF6, NOC2L, NUP133, RANBP2, RBM4, RNH1, SAFB, SOX15, TNPO1, XRCC5]	[C1QBP, CALR, CHCHD3, CNPY2, CTNNB1, DHFR, DLG1, EIF6, ERP29, FAU, H2AFY, HIST1H1A, HIST1H1C, HIST1H1E, HIST1H4A, HSPA8, PDCD10, PKP1, PKP3, PSAP, RPL10, RPL10A, RPL11, RPL12, RPL13A, RPL14, RPL15, RPL17, RPL18, RPL18A, RPL19, RPL21, RPL22, RPL23, RPL23A, RPL24, RPL26, RPL27, RPL27A, RPL29, RPL3, RPL30, RPL31, RPL32, RPL34, RPL35, RPL35A, RPL36, RPL37A, RPL38, RPL39, RPL4, RPL5, RPL6, RPL7, RPL7A…	24.4515	11.1778	10.4792	60.0809	[ANP32B, ANXA7, APP, ATOX1, C1QBP, CALR, CAPG, CARHSP1, CAV1, CDKN2A, CHCHD3, CNPY2, CTNNB1, DHFR, DLG1, EDC4, EIF4A3, EIF4G1, EIF6, ERP29, FAU, FLNA, FXR2, H1F0, H2AFY, HDGF, HEXIM1, HIST1H1A, HIST1H1C, HIST1H1E, HIST1H4A, HSPA1A, HSPA1B, HSPA8, HSPB1, IGF2BP2, IRF6, LDLR, MIF, NOC2L, NUP133, PARK7, PC, PDCD10, PFDN5, PHB, PHB2, PKP1, PKP3, PML, PRDX5, PSAP, PSMA1, PSMA2, PSMA4, PSMA5, PSMA6, PS…
GO:0071705	nitrogen compound transport	GO_BiologicalProcess-EBI-UniProt-GOA_27.02.2019_00h00	9.11075e-23	1.25319e-21	7.74711e-23	2.16919e-21	[4]	Group84	5.53506	165	None Specific Cluster	[ANP32B, ANXA1, ANXA4, ANXA5, ARFIP1, CA2, DYNLRB1, EIF5A, EIF5AL1, EIF6, GRPEL1, GUK1, HADH, HNRNPA1, HNRNPA1L2, HSPB1, IGF2BP2, IL1RN, LAMP2, LGALS1, LYPLA1, MIF, NUTF2, PARK7, PHB2, PHPT1, PIN1, PNP, RAN, REXO2, RPL38, RPS12, RPS23, S100A13, S100A9, SDCBP, SFN, SH3GLB1, SRI, TOM1L2, TXN, YWHAG]	[EIF4G1, EIF4G2, FLNA, FLNB, GNAI2, HADHA, HDLBP, IQGAP1, KPNB1, MYH9, PML, RAB1A, RAB2A, RPL10A, RPL13A, RPL18, RPL3, RPL4, RPL6, RPL7, SLC3A2]	[CSE1L, DENR, EIF4A3, GAPVD1, GDI1, IPO5, IRF6, M6PR, MARCKSL1, NUP133, PNP, PRPF6, RAB10, RAB11FIP1, RAB1A, RANBP2, RBM22, S100A13, SEC31A, TNPO1, ZPR1]	[ATP6V1G1, CA2, CALR, CAT, CTNND1, EHD2, EIF6, ERP29, FAU, GSTK1, HADH, HADHA, HDLBP, HSD17B4, HSP90B1, HSPA5, HSPA8, HSPD1, JUP, LIN7C, LRPPRC, MDH2, PDCD10, PDIA4, PSAP, PSAT1, PYCARD, RPL10, RPL10A, RPL11, RPL12, RPL13A, RPL14, RPL15, RPL17, RPL18, RPL18A, RPL19, RPL21, RPL22, RPL23, RPL23A, RPL24, RPL26, RPL27, RPL27A, RPL29, RPL3, RPL30, RPL31, RPL32, RPL34, RPL35, RPL35A, RPL36, RPL37A, RPL…	25.0014	12.5007	12.5007	57.7412	[ANP32B, ANXA1, ANXA4, ANXA5, ARFIP1, ATP6V1G1, CA2, CALR, CAT, CSE1L, CTNND1, DENR, DYNLRB1, EHD2, EIF4A3, EIF4G1, EIF4G2, EIF5A, EIF5AL1, EIF6, ERP29, FAU, FLNA, FLNB, GAPVD1, GDI1, GNAI2, GRPEL1, GSTK1, GUK1, HADH, HADHA, HDLBP, HNRNPA1, HNRNPA1L2, HSD17B4, HSP90B1, HSPA5, HSPA8, HSPB1, HSPD1, IGF2BP2, IL1RN, IPO5, IQGAP1, IRF6, JUP, KPNB1, LAMP2, LGALS1, LIN7C, LRPPRC, LYPLA1, M6PR, MARCKSL1,…
GO:0042254	ribosome biogenesis	GO_BiologicalProcess-EBI-UniProt-GOA_27.02.2019_00h00	1.02435e-21	1.38082e-20	3.66814e-34	1.54062e-32	[4]	Group69	14.0762	48	Specific for Cluster #4	[CDKN2A, EIF6, RAN, RPL38]	[RPL10A, RPL18, RPL3, RPL6, RPL7]	[AAMP, EIF4A3, NOC2L, TBL3, THUMPD1, ZNF622]	[C1QBP, EIF6, RPL10, RPL10A, RPL11, RPL12, RPL14, RPL15, RPL18, RPL23A, RPL24, RPL26, RPL27, RPL3, RPL35, RPL35A, RPL38, RPL5, RPL6, RPL7, RPL7A, RPLP0, RPLP0P6, RPS10, RPS14, RPS15, RPS16, RPS17, RPS19, RPS2, RPS24, RPS4X, RPS5, RPS7, RPS8, RPS9, RPSA, RPUSD2, RSL24D1, TXNDC5]	8.05024	10.0628	12.0754	80.5024	[AAMP, C1QBP, CDKN2A, EIF4A3, EIF6, NOC2L, RAN, RPL10, RPL10A, RPL11, RPL12, RPL14, RPL15, RPL18, RPL23A, RPL24, RPL26, RPL27, RPL3, RPL35, RPL35A, RPL38, RPL5, RPL6, RPL7, RPL7A, RPLP0, RPLP0P6, RPS10, RPS14, RPS15, RPS16, RPS17, RPS19, RPS2, RPS24, RPS4X, RPS5, RPS7, RPS8, RPS9, RPSA, RPUSD2, RSL24D1, TBL3, THUMPD1, TXNDC5, ZNF622]
GO:0042254	ribosome biogenesis	GO_BiologicalProcess-EBI-UniProt-GOA_27.02.2019_00h00	1.02435e-21	1.38082e-20	7.74711e-23	2.16919e-21	[4]	Group84	14.0762	48	Specific for Cluster #4	[CDKN2A, EIF6, RAN, RPL38]	[RPL10A, RPL18, RPL3, RPL6, RPL7]	[AAMP, EIF4A3, NOC2L, TBL3, THUMPD1, ZNF622]	[C1QBP, EIF6, RPL10, RPL10A, RPL11, RPL12, RPL14, RPL15, RPL18, RPL23A, RPL24, RPL26, RPL27, RPL3, RPL35, RPL35A, RPL38, RPL5, RPL6, RPL7, RPL7A, RPLP0, RPLP0P6, RPS10, RPS14, RPS15, RPS16, RPS17, RPS19, RPS2, RPS24, RPS4X, RPS5, RPS7, RPS8, RPS9, RPSA, RPUSD2, RSL24D1, TXNDC5]	8.05024	10.0628	12.0754	80.5024	[AAMP, C1QBP, CDKN2A, EIF4A3, EIF6, NOC2L, RAN, RPL10, RPL10A, RPL11, RPL12, RPL14, RPL15, RPL18, RPL23A, RPL24, RPL26, RPL27, RPL3, RPL35, RPL35A, RPL38, RPL5, RPL6, RPL7, RPL7A, RPLP0, RPLP0P6, RPS10, RPS14, RPS15, RPS16, RPS17, RPS19, RPS2, RPS24, RPS4X, RPS5, RPS7, RPS8, RPS9, RPSA, RPUSD2, RSL24D1, TBL3, THUMPD1, TXNDC5, ZNF622]
GO:0042254	ribosome biogenesis	GO_BiologicalProcess-EBI-UniProt-GOA_27.02.2019_00h00	1.02435e-21	1.38082e-20	3.65735e-22	7.68043e-21	[4]	Group64	14.0762	48	Specific for Cluster #4	[CDKN2A, EIF6, RAN, RPL38]	[RPL10A, RPL18, RPL3, RPL6, RPL7]	[AAMP, EIF4A3, NOC2L, TBL3, THUMPD1, ZNF622]	[C1QBP, EIF6, RPL10, RPL10A, RPL11, RPL12, RPL14, RPL15, RPL18, RPL23A, RPL24, RPL26, RPL27, RPL3, RPL35, RPL35A, RPL38, RPL5, RPL6, RPL7, RPL7A, RPLP0, RPLP0P6, RPS10, RPS14, RPS15, RPS16, RPS17, RPS19, RPS2, RPS24, RPS4X, RPS5, RPS7, RPS8, RPS9, RPSA, RPUSD2, RSL24D1, TXNDC5]	8.05024	10.0628	12.0754	80.5024	[AAMP, C1QBP, CDKN2A, EIF4A3, EIF6, NOC2L, RAN, RPL10, RPL10A, RPL11, RPL12, RPL14, RPL15, RPL18, RPL23A, RPL24, RPL26, RPL27, RPL3, RPL35, RPL35A, RPL38, RPL5, RPL6, RPL7, RPL7A, RPLP0, RPLP0P6, RPS10, RPS14, RPS15, RPS16, RPS17, RPS19, RPS2, RPS24, RPS4X, RPS5, RPS7, RPS8, RPS9, RPSA, RPUSD2, RSL24D1, TBL3, THUMPD1, TXNDC5, ZNF622]
GO:0022613	ribonucleoprotein complex biogenesis	GO_BiologicalProcess-EBI-UniProt-GOA_27.02.2019_00h00	6.09401e-20	8.05365e-19	3.66814e-34	1.54062e-32	[3]	Group69	10.4796	59	Specific for Cluster #4	[CDKN2A, EIF3J, EIF4H, EIF6, PTGES3, RAN, RPL38, RPS23]	[RPL10A, RPL13A, RPL18, RPL3, RPL6, RPL7]	[AAMP, DENR, EIF4A3, HEXIM1, NOC2L, OGFOD1, PRPF6, RBM22, TBL3, THUMPD1, ZNF622]	[C1QBP, EIF6, G3BP1, RPL10, RPL10A, RPL11, RPL12, RPL13A, RPL14, RPL15, RPL18, RPL23A, RPL24, RPL26, RPL27, RPL3, RPL35, RPL35A, RPL38, RPL5, RPL6, RPL7, RPL7A, RPLP0, RPLP0P6, RPS10, RPS14, RPS15, RPS16, RPS17, RPS19, RPS2, RPS24, RPS4X, RPS5, RPS7, RPS8, RPS9, RPSA, RPUSD2, RSL24D1, TXNDC5]	13.1493	9.86195	18.0802	69.0337	[AAMP, C1QBP, CDKN2A, DENR, EIF3J, EIF4A3, EIF4H, EIF6, G3BP1, HEXIM1, NOC2L, OGFOD1, PRPF6, PTGES3, RAN, RBM22, RPL10, RPL10A, RPL11, RPL12, RPL13A, RPL14, RPL15, RPL18, RPL23A, RPL24, RPL26, RPL27, RPL3, RPL35, RPL35A, RPL38, RPL5, RPL6, RPL7, RPL7A, RPLP0, RPLP0P6, RPS10, RPS14, RPS15, RPS16, RPS17, RPS19, RPS2, RPS23, RPS24, RPS4X, RPS5, RPS7, RPS8, RPS9, RPSA, RPUSD2, RSL24D1, TBL3, THUMPD1,…
GO:0022613	ribonucleoprotein complex biogenesis	GO_BiologicalProcess-EBI-UniProt-GOA_27.02.2019_00h00	6.09401e-20	8.05365e-19	7.74711e-23	2.16919e-21	[3]	Group84	10.4796	59	Specific for Cluster #4	[CDKN2A, EIF3J, EIF4H, EIF6, PTGES3, RAN, RPL38, RPS23]	[RPL10A, RPL13A, RPL18, RPL3, RPL6, RPL7]	[AAMP, DENR, EIF4A3, HEXIM1, NOC2L, OGFOD1, PRPF6, RBM22, TBL3, THUMPD1, ZNF622]	[C1QBP, EIF6, G3BP1, RPL10, RPL10A, RPL11, RPL12, RPL13A, RPL14, RPL15, RPL18, RPL23A, RPL24, RPL26, RPL27, RPL3, RPL35, RPL35A, RPL38, RPL5, RPL6, RPL7, RPL7A, RPLP0, RPLP0P6, RPS10, RPS14, RPS15, RPS16, RPS17, RPS19, RPS2, RPS24, RPS4X, RPS5, RPS7, RPS8, RPS9, RPSA, RPUSD2, RSL24D1, TXNDC5]	13.1493	9.86195	18.0802	69.0337	[AAMP, C1QBP, CDKN2A, DENR, EIF3J, EIF4A3, EIF4H, EIF6, G3BP1, HEXIM1, NOC2L, OGFOD1, PRPF6, PTGES3, RAN, RBM22, RPL10, RPL10A, RPL11, RPL12, RPL13A, RPL14, RPL15, RPL18, RPL23A, RPL24, RPL26, RPL27, RPL3, RPL35, RPL35A, RPL38, RPL5, RPL6, RPL7, RPL7A, RPLP0, RPLP0P6, RPS10, RPS14, RPS15, RPS16, RPS17, RPS19, RPS2, RPS23, RPS24, RPS4X, RPS5, RPS7, RPS8, RPS9, RPSA, RPUSD2, RSL24D1, TBL3, THUMPD1,…
GO:0022613	ribonucleoprotein complex biogenesis	GO_BiologicalProcess-EBI-UniProt-GOA_27.02.2019_00h00	6.09401e-20	8.05365e-19	3.65735e-22	7.68043e-21	[3]	Group64	10.4796	59	Specific for Cluster #4	[CDKN2A, EIF3J, EIF4H, EIF6, PTGES3, RAN, RPL38, RPS23]	[RPL10A, RPL13A, RPL18, RPL3, RPL6, RPL7]	[AAMP, DENR, EIF4A3, HEXIM1, NOC2L, OGFOD1, PRPF6, RBM22, TBL3, THUMPD1, ZNF622]	[C1QBP, EIF6, G3BP1, RPL10, RPL10A, RPL11, RPL12, RPL13A, RPL14, RPL15, RPL18, RPL23A, RPL24, RPL26, RPL27, RPL3, RPL35, RPL35A, RPL38, RPL5, RPL6, RPL7, RPL7A, RPLP0, RPLP0P6, RPS10, RPS14, RPS15, RPS16, RPS17, RPS19, RPS2, RPS24, RPS4X, RPS5, RPS7, RPS8, RPS9, RPSA, RPUSD2, RSL24D1, TXNDC5]	13.1493	9.86195	18.0802	69.0337	[AAMP, C1QBP, CDKN2A, DENR, EIF3J, EIF4A3, EIF4H, EIF6, G3BP1, HEXIM1, NOC2L, OGFOD1, PRPF6, PTGES3, RAN, RBM22, RPL10, RPL10A, RPL11, RPL12, RPL13A, RPL14, RPL15, RPL18, RPL23A, RPL24, RPL26, RPL27, RPL3, RPL35, RPL35A, RPL38, RPL5, RPL6, RPL7, RPL7A, RPLP0, RPLP0P6, RPS10, RPS14, RPS15, RPS16, RPS17, RPS19, RPS2, RPS23, RPS24, RPS4X, RPS5, RPS7, RPS8, RPS9, RPSA, RPUSD2, RSL24D1, TBL3, THUMPD1,…
GO:0042273	ribosomal large subunit biogenesis	GO_BiologicalProcess-EBI-UniProt-GOA_27.02.2019_00h00	2.57597e-19	3.33885e-18	7.74711e-23	2.16919e-21	[4, 5]	Group84	30	24	Specific for Cluster #4	[EIF6, RPL38]	[RPL10A, RPL3, RPL6, RPL7]	[AAMP, NOC2L, ZNF622]	[EIF6, RPL10, RPL10A, RPL11, RPL12, RPL14, RPL15, RPL23A, RPL24, RPL26, RPL3, RPL35, RPL35A, RPL38, RPL5, RPL6, RPL7, RPL7A, RPLP0, RPLP0P6, RSL24D1]	7.78661	15.5732	11.6799	81.7594	[AAMP, EIF6, NOC2L, RPL10, RPL10A, RPL11, RPL12, RPL14, RPL15, RPL23A, RPL24, RPL26, RPL3, RPL35, RPL35A, RPL38, RPL5, RPL6, RPL7, RPL7A, RPLP0, RPLP0P6, RSL24D1, ZNF622]
GO:0042273	ribosomal large subunit biogenesis	GO_BiologicalProcess-EBI-UniProt-GOA_27.02.2019_00h00	2.57597e-19	3.33885e-18	3.65735e-22	7.68043e-21	[4, 5]	Group64	30	24	Specific for Cluster #4	[EIF6, RPL38]	[RPL10A, RPL3, RPL6, RPL7]	[AAMP, NOC2L, ZNF622]	[EIF6, RPL10, RPL10A, RPL11, RPL12, RPL14, RPL15, RPL23A, RPL24, RPL26, RPL3, RPL35, RPL35A, RPL38, RPL5, RPL6, RPL7, RPL7A, RPLP0, RPLP0P6, RSL24D1]	7.78661	15.5732	11.6799	81.7594	[AAMP, EIF6, NOC2L, RPL10, RPL10A, RPL11, RPL12, RPL14, RPL15, RPL23A, RPL24, RPL26, RPL3, RPL35, RPL35A, RPL38, RPL5, RPL6, RPL7, RPL7A, RPLP0, RPLP0P6, RSL24D1, ZNF622]
GO:0065003	protein-containing complex assembly	GO_BiologicalProcess-EBI-UniProt-GOA_27.02.2019_00h00	1.34243e-17	1.70717e-16	2.79105e-17	4.68896e-16	[4]	Group42	5.55793	130	None Specific Cluster	[ACAT2, ANP32B, ANXA5, ARPC5L, BRK1, CAPG, CDA, CTSC, EIF3J, EIF4H, EIF6, FKBP1A, GSTP1, H2BFS, HADH, HIST1H2BB, HIST1H2BC, HIST1H2BD, HIST1H2BH, HIST1H2BJ, HIST1H2BK, HIST1H2BL, HIST1H2BM, HIST1H2BN, HIST1H2BO, HIST2H2BE, HIST2H2BF, HIST3H2BB, HSPA1A, HSPA1B, LYPLA1, MIF, MTPN, NAP1L4, NDRG1, NME2, PARK7, PEA15, PFN1, PTGES3, RAD23B, RPL38, RPS23, S100A9, SH3BGRL, SH3GLB1, SOD2, STOML2, TMOD3, T…	[AHNAK, CAV1, CDC42, DCTN1, EIF4G1, FASN, HLA-A, IQGAP1, PML, RAB1A, RPL13A, RPL3, RPL6]	[ANLN, ASF1B, CAD, DENR, FASN, FDPS, H1F0, HEXIM1, OGFOD1, PRPF6, RAB1A, RBM22, SEC31A, TK1, TNPO1, TUBB3]	[ATXN10, C1QBP, CALR, CAT, COX17, CTNNA1, CTNNA2, CTNNB1, DDB1, DLG1, EHD2, EIF6, G3BP1, GNB1, H2AFY, H2BFS, HADH, HIST1H1A, HIST1H1C, HIST1H1E, HIST1H2BB, HIST1H2BC, HIST1H2BD, HIST1H2BH, HIST1H2BJ, HIST1H2BK, HIST1H2BL, HIST1H2BM, HIST1H2BN, HIST1H2BO, HIST1H4A, HIST2H2BE, HIST2H2BF, HIST3H2BB, HSPA8, HSPD1, JUP, METAP2, MSN, P4HB, PRKCSH, PYCARD, RPL10, RPL11, RPL12, RPL13A, RPL15, RPL23A, RPL…	38.7552	9.68879	11.9247	52.9157	[ACAT2, AHNAK, ANLN, ANP32B, ANXA5, ARPC5L, ASF1B, ATXN10, BRK1, C1QBP, CAD, CALR, CAPG, CAT, CAV1, CDA, CDC42, COX17, CTNNA1, CTNNA2, CTNNB1, CTSC, DCTN1, DDB1, DENR, DLG1, EHD2, EIF3J, EIF4G1, EIF4H, EIF6, FASN, FDPS, FKBP1A, G3BP1, GNB1, GSTP1, H1F0, H2AFY, H2BFS, HADH, HEXIM1, HIST1H1A, HIST1H1C, HIST1H1E, HIST1H2BB, HIST1H2BC, HIST1H2BD, HIST1H2BH, HIST1H2BJ, HIST1H2BK, HIST1H2BL, HIST1H2BM,…
GO:0042255	ribosome assembly	GO_BiologicalProcess-EBI-UniProt-GOA_27.02.2019_00h00	8.78701e-17	1.09675e-15	3.66814e-34	1.54062e-32	[5, 6, 7]	Group69	27.1605	22	Specific for Cluster #4	[EIF6, RPL38]	[RPL3, RPL6]	[]	[C1QBP, EIF6, RPL10, RPL11, RPL12, RPL15, RPL23A, RPL24, RPL3, RPL38, RPL5, RPL6, RPLP0, RPLP0P6, RPS10, RPS14, RPS15, RPS19, RPS5, RPSA, RSL24D1, TXNDC5]	8.62479	8.62479	0	94.8726	[C1QBP, EIF6, RPL10, RPL11, RPL12, RPL15, RPL23A, RPL24, RPL3, RPL38, RPL5, RPL6, RPLP0, RPLP0P6, RPS10, RPS14, RPS15, RPS19, RPS5, RPSA, RSL24D1, TXNDC5]
GO:0042255	ribosome assembly	GO_BiologicalProcess-EBI-UniProt-GOA_27.02.2019_00h00	8.78701e-17	1.09675e-15	7.74711e-23	2.16919e-21	[5, 6, 7]	Group84	27.1605	22	Specific for Cluster #4	[EIF6, RPL38]	[RPL3, RPL6]	[]	[C1QBP, EIF6, RPL10, RPL11, RPL12, RPL15, RPL23A, RPL24, RPL3, RPL38, RPL5, RPL6, RPLP0, RPLP0P6, RPS10, RPS14, RPS15, RPS19, RPS5, RPSA, RSL24D1, TXNDC5]	8.62479	8.62479	0	94.8726	[C1QBP, EIF6, RPL10, RPL11, RPL12, RPL15, RPL23A, RPL24, RPL3, RPL38, RPL5, RPL6, RPLP0, RPLP0P6, RPS10, RPS14, RPS15, RPS19, RPS5, RPSA, RSL24D1, TXNDC5]
GO:0042255	ribosome assembly	GO_BiologicalProcess-EBI-UniProt-GOA_27.02.2019_00h00	8.78701e-17	1.09675e-15	3.65735e-22	7.68043e-21	[5, 6, 7]	Group64	27.1605	22	Specific for Cluster #4	[EIF6, RPL38]	[RPL3, RPL6]	[]	[C1QBP, EIF6, RPL10, RPL11, RPL12, RPL15, RPL23A, RPL24, RPL3, RPL38, RPL5, RPL6, RPLP0, RPLP0P6, RPS10, RPS14, RPS15, RPS19, RPS5, RPSA, RSL24D1, TXNDC5]	8.62479	8.62479	0	94.8726	[C1QBP, EIF6, RPL10, RPL11, RPL12, RPL15, RPL23A, RPL24, RPL3, RPL38, RPL5, RPL6, RPLP0, RPLP0P6, RPS10, RPS14, RPS15, RPS19, RPS5, RPSA, RSL24D1, TXNDC5]
GO:0034622	cellular protein-containing complex assembly	GO_BiologicalProcess-EBI-UniProt-GOA_27.02.2019_00h00	8.69795e-15	1.06589e-13	3.65735e-22	7.68043e-21	[5]	Group64	6.41312	86	Specific for Cluster #4	[ANP32B, ARPC5L, BRK1, CAPG, EIF3J, EIF4H, EIF6, FKBP1A, H2BFS, HIST1H2BB, HIST1H2BC, HIST1H2BD, HIST1H2BH, HIST1H2BJ, HIST1H2BK, HIST1H2BL, HIST1H2BM, HIST1H2BN, HIST1H2BO, HIST2H2BE, HIST2H2BF, HIST3H2BB, HSPA1A, HSPA1B, MTPN, NAP1L4, NDRG1, PEA15, PFN1, PTGES3, RAD23B, RPL38, RPS23, TMOD3, VBP1]	[DCTN1, EIF4G1, RPL13A, RPL3, RPL6]	[ANLN, ASF1B, DENR, FDPS, H1F0, HEXIM1, OGFOD1, PRPF6, RBM22, TUBB3]	[C1QBP, CALR, COX17, CTNNA2, DDB1, DLG1, EIF6, G3BP1, H2AFY, H2BFS, HIST1H1A, HIST1H1C, HIST1H1E, HIST1H2BB, HIST1H2BC, HIST1H2BD, HIST1H2BH, HIST1H2BJ, HIST1H2BK, HIST1H2BL, HIST1H2BM, HIST1H2BN, HIST1H2BO, HIST1H4A, HIST2H2BE, HIST2H2BF, HIST3H2BB, HSPD1, METAP2, PYCARD, RPL10, RPL11, RPL12, RPL13A, RPL15, RPL23A, RPL24, RPL3, RPL38, RPL5, RPL6, RPLP0, RPLP0P6, RPS10, RPS14, RPS15, RPS19, RPS3,…	38.9521	5.56459	11.1292	61.2105	[ANLN, ANP32B, ARPC5L, ASF1B, BRK1, C1QBP, CALR, CAPG, COX17, CTNNA2, DCTN1, DDB1, DENR, DLG1, EIF3J, EIF4G1, EIF4H, EIF6, FDPS, FKBP1A, G3BP1, H1F0, H2AFY, H2BFS, HEXIM1, HIST1H1A, HIST1H1C, HIST1H1E, HIST1H2BB, HIST1H2BC, HIST1H2BD, HIST1H2BH, HIST1H2BJ, HIST1H2BK, HIST1H2BL, HIST1H2BM, HIST1H2BN, HIST1H2BO, HIST1H4A, HIST2H2BE, HIST2H2BF, HIST3H2BB, HSPA1A, HSPA1B, HSPD1, METAP2, MTPN, NAP1L4,…
GO:0034622	cellular protein-containing complex assembly	GO_BiologicalProcess-EBI-UniProt-GOA_27.02.2019_00h00	8.69795e-15	1.06589e-13	2.79105e-17	4.68896e-16	[5]	Group42	6.41312	86	Specific for Cluster #4	[ANP32B, ARPC5L, BRK1, CAPG, EIF3J, EIF4H, EIF6, FKBP1A, H2BFS, HIST1H2BB, HIST1H2BC, HIST1H2BD, HIST1H2BH, HIST1H2BJ, HIST1H2BK, HIST1H2BL, HIST1H2BM, HIST1H2BN, HIST1H2BO, HIST2H2BE, HIST2H2BF, HIST3H2BB, HSPA1A, HSPA1B, MTPN, NAP1L4, NDRG1, PEA15, PFN1, PTGES3, RAD23B, RPL38, RPS23, TMOD3, VBP1]	[DCTN1, EIF4G1, RPL13A, RPL3, RPL6]	[ANLN, ASF1B, DENR, FDPS, H1F0, HEXIM1, OGFOD1, PRPF6, RBM22, TUBB3]	[C1QBP, CALR, COX17, CTNNA2, DDB1, DLG1, EIF6, G3BP1, H2AFY, H2BFS, HIST1H1A, HIST1H1C, HIST1H1E, HIST1H2BB, HIST1H2BC, HIST1H2BD, HIST1H2BH, HIST1H2BJ, HIST1H2BK, HIST1H2BL, HIST1H2BM, HIST1H2BN, HIST1H2BO, HIST1H4A, HIST2H2BE, HIST2H2BF, HIST3H2BB, HSPD1, METAP2, PYCARD, RPL10, RPL11, RPL12, RPL13A, RPL15, RPL23A, RPL24, RPL3, RPL38, RPL5, RPL6, RPLP0, RPLP0P6, RPS10, RPS14, RPS15, RPS19, RPS3,…	38.9521	5.56459	11.1292	61.2105	[ANLN, ANP32B, ARPC5L, ASF1B, BRK1, C1QBP, CALR, CAPG, COX17, CTNNA2, DCTN1, DDB1, DENR, DLG1, EIF3J, EIF4G1, EIF4H, EIF6, FDPS, FKBP1A, G3BP1, H1F0, H2AFY, H2BFS, HEXIM1, HIST1H1A, HIST1H1C, HIST1H1E, HIST1H2BB, HIST1H2BC, HIST1H2BD, HIST1H2BH, HIST1H2BJ, HIST1H2BK, HIST1H2BL, HIST1H2BM, HIST1H2BN, HIST1H2BO, HIST1H4A, HIST2H2BE, HIST2H2BF, HIST3H2BB, HSPA1A, HSPA1B, HSPD1, METAP2, MTPN, NAP1L4,…
GO:0034622	cellular protein-containing complex assembly	GO_BiologicalProcess-EBI-UniProt-GOA_27.02.2019_00h00	8.69795e-15	1.06589e-13	1.69023e-15	2.36632e-14	[5]	Group58	6.41312	86	Specific for Cluster #4	[ANP32B, ARPC5L, BRK1, CAPG, EIF3J, EIF4H, EIF6, FKBP1A, H2BFS, HIST1H2BB, HIST1H2BC, HIST1H2BD, HIST1H2BH, HIST1H2BJ, HIST1H2BK, HIST1H2BL, HIST1H2BM, HIST1H2BN, HIST1H2BO, HIST2H2BE, HIST2H2BF, HIST3H2BB, HSPA1A, HSPA1B, MTPN, NAP1L4, NDRG1, PEA15, PFN1, PTGES3, RAD23B, RPL38, RPS23, TMOD3, VBP1]	[DCTN1, EIF4G1, RPL13A, RPL3, RPL6]	[ANLN, ASF1B, DENR, FDPS, H1F0, HEXIM1, OGFOD1, PRPF6, RBM22, TUBB3]	[C1QBP, CALR, COX17, CTNNA2, DDB1, DLG1, EIF6, G3BP1, H2AFY, H2BFS, HIST1H1A, HIST1H1C, HIST1H1E, HIST1H2BB, HIST1H2BC, HIST1H2BD, HIST1H2BH, HIST1H2BJ, HIST1H2BK, HIST1H2BL, HIST1H2BM, HIST1H2BN, HIST1H2BO, HIST1H4A, HIST2H2BE, HIST2H2BF, HIST3H2BB, HSPD1, METAP2, PYCARD, RPL10, RPL11, RPL12, RPL13A, RPL15, RPL23A, RPL24, RPL3, RPL38, RPL5, RPL6, RPLP0, RPLP0P6, RPS10, RPS14, RPS15, RPS19, RPS3,…	38.9521	5.56459	11.1292	61.2105	[ANLN, ANP32B, ARPC5L, ASF1B, BRK1, C1QBP, CALR, CAPG, COX17, CTNNA2, DCTN1, DDB1, DENR, DLG1, EIF3J, EIF4G1, EIF4H, EIF6, FDPS, FKBP1A, G3BP1, H1F0, H2AFY, H2BFS, HEXIM1, HIST1H1A, HIST1H1C, HIST1H1E, HIST1H2BB, HIST1H2BC, HIST1H2BD, HIST1H2BH, HIST1H2BJ, HIST1H2BK, HIST1H2BL, HIST1H2BM, HIST1H2BN, HIST1H2BO, HIST1H4A, HIST2H2BE, HIST2H2BF, HIST3H2BB, HSPA1A, HSPA1B, HSPD1, METAP2, MTPN, NAP1L4,…
GO:0010608	posttranscriptional regulation of gene expression	GO_BiologicalProcess-EBI-UniProt-GOA_27.02.2019_00h00	1.09746e-14	1.32088e-13	3.40183e-40	2.85753e-38	[5, 6]	Group70	7.72059	63	None Specific Cluster	[ANP32B, APP, CARHSP1, EIF1, EIF1AX, EIF3J, EIF4H, EIF5A, EIF5AL1, EIF6, HSPA1A, HSPA1B, HSPB1, IGF2BP2, MTPN, PSMA1, PSMA2, PSMA4, PSMA5, PSMA6, PSMA7, PSMB1, PSMB6, PSMB7, RAN, RPL38]	[CAV1, EEF2, EIF4G1, EIF4G2, ITGA2, PKP3, RPL13A, RPL13AP3]	[DENR, EIF1AD, EIF4A3, FXR2, GCN1, HEXIM1, NUP133, OGFOD1, RANBP2, RBM4, TNPO1]	[C1QBP, CALR, DHFR, EIF6, HIST1H4A, HSPA8, LARP4, LRPPRC, PKP3, RPL10, RPL13A, RPL15, RPL26, RPL38, RPL5, RPS14, RPS3, RPS4X, RPS9, SHMT2, SRP9, TUFM]	40.6656	12.5125	17.2047	34.4094	[ANP32B, APP, C1QBP, CALR, CARHSP1, CAV1, DENR, DHFR, EEF2, EIF1, EIF1AD, EIF1AX, EIF3J, EIF4A3, EIF4G1, EIF4G2, EIF4H, EIF5A, EIF5AL1, EIF6, FXR2, GCN1, HEXIM1, HIST1H4A, HSPA1A, HSPA1B, HSPA8, HSPB1, IGF2BP2, ITGA2, LARP4, LRPPRC, MTPN, NUP133, OGFOD1, PKP3, PSMA1, PSMA2, PSMA4, PSMA5, PSMA6, PSMA7, PSMB1, PSMB6, PSMB7, RAN, RANBP2, RBM4, RPL10, RPL13A, RPL13AP3, RPL15, RPL26, RPL38, RPL5, RPS1…
GO:0010608	posttranscriptional regulation of gene expression	GO_BiologicalProcess-EBI-UniProt-GOA_27.02.2019_00h00	1.09746e-14	1.32088e-13	1.61091e-14	1.93309e-13	[5, 6]	Group85	7.72059	63	None Specific Cluster	[ANP32B, APP, CARHSP1, EIF1, EIF1AX, EIF3J, EIF4H, EIF5A, EIF5AL1, EIF6, HSPA1A, HSPA1B, HSPB1, IGF2BP2, MTPN, PSMA1, PSMA2, PSMA4, PSMA5, PSMA6, PSMA7, PSMB1, PSMB6, PSMB7, RAN, RPL38]	[CAV1, EEF2, EIF4G1, EIF4G2, ITGA2, PKP3, RPL13A, RPL13AP3]	[DENR, EIF1AD, EIF4A3, FXR2, GCN1, HEXIM1, NUP133, OGFOD1, RANBP2, RBM4, TNPO1]	[C1QBP, CALR, DHFR, EIF6, HIST1H4A, HSPA8, LARP4, LRPPRC, PKP3, RPL10, RPL13A, RPL15, RPL26, RPL38, RPL5, RPS14, RPS3, RPS4X, RPS9, SHMT2, SRP9, TUFM]	40.6656	12.5125	17.2047	34.4094	[ANP32B, APP, C1QBP, CALR, CARHSP1, CAV1, DENR, DHFR, EEF2, EIF1, EIF1AD, EIF1AX, EIF3J, EIF4A3, EIF4G1, EIF4G2, EIF4H, EIF5A, EIF5AL1, EIF6, FXR2, GCN1, HEXIM1, HIST1H4A, HSPA1A, HSPA1B, HSPA8, HSPB1, IGF2BP2, ITGA2, LARP4, LRPPRC, MTPN, NUP133, OGFOD1, PKP3, PSMA1, PSMA2, PSMA4, PSMA5, PSMA6, PSMA7, PSMB1, PSMB6, PSMB7, RAN, RANBP2, RBM4, RPL10, RPL13A, RPL13AP3, RPL15, RPL26, RPL38, RPL5, RPS1…
GO:0010608	posttranscriptional regulation of gene expression	GO_BiologicalProcess-EBI-UniProt-GOA_27.02.2019_00h00	1.09746e-14	1.32088e-13	1.33714e-13	1.40399e-12	[5, 6]	Group53	7.72059	63	None Specific Cluster	[ANP32B, APP, CARHSP1, EIF1, EIF1AX, EIF3J, EIF4H, EIF5A, EIF5AL1, EIF6, HSPA1A, HSPA1B, HSPB1, IGF2BP2, MTPN, PSMA1, PSMA2, PSMA4, PSMA5, PSMA6, PSMA7, PSMB1, PSMB6, PSMB7, RAN, RPL38]	[CAV1, EEF2, EIF4G1, EIF4G2, ITGA2, PKP3, RPL13A, RPL13AP3]	[DENR, EIF1AD, EIF4A3, FXR2, GCN1, HEXIM1, NUP133, OGFOD1, RANBP2, RBM4, TNPO1]	[C1QBP, CALR, DHFR, EIF6, HIST1H4A, HSPA8, LARP4, LRPPRC, PKP3, RPL10, RPL13A, RPL15, RPL26, RPL38, RPL5, RPS14, RPS3, RPS4X, RPS9, SHMT2, SRP9, TUFM]	40.6656	12.5125	17.2047	34.4094	[ANP32B, APP, C1QBP, CALR, CARHSP1, CAV1, DENR, DHFR, EEF2, EIF1, EIF1AD, EIF1AX, EIF3J, EIF4A3, EIF4G1, EIF4G2, EIF4H, EIF5A, EIF5AL1, EIF6, FXR2, GCN1, HEXIM1, HIST1H4A, HSPA1A, HSPA1B, HSPA8, HSPB1, IGF2BP2, ITGA2, LARP4, LRPPRC, MTPN, NUP133, OGFOD1, PKP3, PSMA1, PSMA2, PSMA4, PSMA5, PSMA6, PSMA7, PSMB1, PSMB6, PSMB7, RAN, RANBP2, RBM4, RPL10, RPL13A, RPL13AP3, RPL15, RPL26, RPL38, RPL5, RPS1…
GO:0006364	rRNA processing	GO_BiologicalProcess-EBI-UniProt-GOA_27.02.2019_00h00	2.21999e-12	2.62504e-11	3.66814e-34	1.54062e-32	[5, 7, 8, 9]	Group69	12.2449	30	Specific for Cluster #4	[CDKN2A]	[RPL10A, RPL18, RPL7]	[EIF4A3, TBL3, THUMPD1]	[RPL10A, RPL11, RPL12, RPL14, RPL18, RPL26, RPL27, RPL35, RPL35A, RPL5, RPL7, RPL7A, RPS14, RPS15, RPS16, RPS17, RPS19, RPS2, RPS24, RPS4X, RPS7, RPS8, RPS9, RPSA, RPUSD2, TXNDC5]	3.24247	9.72741	9.72741	84.3042	[CDKN2A, EIF4A3, RPL10A, RPL11, RPL12, RPL14, RPL18, RPL26, RPL27, RPL35, RPL35A, RPL5, RPL7, RPL7A, RPS14, RPS15, RPS16, RPS17, RPS19, RPS2, RPS24, RPS4X, RPS7, RPS8, RPS9, RPSA, RPUSD2, TBL3, THUMPD1, TXNDC5]
GO:0006364	rRNA processing	GO_BiologicalProcess-EBI-UniProt-GOA_27.02.2019_00h00	2.21999e-12	2.62504e-11	7.74711e-23	2.16919e-21	[5, 7, 8, 9]	Group84	12.2449	30	Specific for Cluster #4	[CDKN2A]	[RPL10A, RPL18, RPL7]	[EIF4A3, TBL3, THUMPD1]	[RPL10A, RPL11, RPL12, RPL14, RPL18, RPL26, RPL27, RPL35, RPL35A, RPL5, RPL7, RPL7A, RPS14, RPS15, RPS16, RPS17, RPS19, RPS2, RPS24, RPS4X, RPS7, RPS8, RPS9, RPSA, RPUSD2, TXNDC5]	3.24247	9.72741	9.72741	84.3042	[CDKN2A, EIF4A3, RPL10A, RPL11, RPL12, RPL14, RPL18, RPL26, RPL27, RPL35, RPL35A, RPL5, RPL7, RPL7A, RPS14, RPS15, RPS16, RPS17, RPS19, RPS2, RPS24, RPS4X, RPS7, RPS8, RPS9, RPSA, RPUSD2, TBL3, THUMPD1, TXNDC5]
GO:0000027	ribosomal large subunit assembly	GO_BiologicalProcess-EBI-UniProt-GOA_27.02.2019_00h00	3.11003e-12	3.61407e-11	3.65735e-22	7.68043e-21	[5, 6, 7, 8]	Group64	36.1111	13	Specific for Cluster #4	[RPL38]	[RPL3, RPL6]	[]	[RPL10, RPL11, RPL12, RPL15, RPL23A, RPL24, RPL3, RPL38, RPL5, RPL6, RPLP0, RPLP0P6, RSL24D1]	7.11623	14.2325	0	92.511	[RPL10, RPL11, RPL12, RPL15, RPL23A, RPL24, RPL3, RPL38, RPL5, RPL6, RPLP0, RPLP0P6, RSL24D1]
GO:0016072	rRNA metabolic process	GO_BiologicalProcess-EBI-UniProt-GOA_27.02.2019_00h00	8.27619e-12	9.45449e-11	3.66814e-34	1.54062e-32	[7, 8]	Group69	10.9589	32	Specific for Cluster #4	[CDKN2A]	[RPL10A, RPL18, RPL7]	[EIF4A3, PRC1, TBL3, THUMPD1]	[H2AFY, RPL10A, RPL11, RPL12, RPL14, RPL18, RPL26, RPL27, RPL35, RPL35A, RPL5, RPL7, RPL7A, RPS14, RPS15, RPS16, RPS17, RPS19, RPS2, RPS24, RPS4X, RPS7, RPS8, RPS9, RPSA, RPUSD2, TXNDC5]	3.04623	9.1387	12.1849	82.2483	[CDKN2A, EIF4A3, H2AFY, PRC1, RPL10A, RPL11, RPL12, RPL14, RPL18, RPL26, RPL27, RPL35, RPL35A, RPL5, RPL7, RPL7A, RPS14, RPS15, RPS16, RPS17, RPS19, RPS2, RPS24, RPS4X, RPS7, RPS8, RPS9, RPSA, RPUSD2, TBL3, THUMPD1, TXNDC5]
GO:0016072	rRNA metabolic process	GO_BiologicalProcess-EBI-UniProt-GOA_27.02.2019_00h00	8.27619e-12	9.45449e-11	7.74711e-23	2.16919e-21	[7, 8]	Group84	10.9589	32	Specific for Cluster #4	[CDKN2A]	[RPL10A, RPL18, RPL7]	[EIF4A3, PRC1, TBL3, THUMPD1]	[H2AFY, RPL10A, RPL11, RPL12, RPL14, RPL18, RPL26, RPL27, RPL35, RPL35A, RPL5, RPL7, RPL7A, RPS14, RPS15, RPS16, RPS17, RPS19, RPS2, RPS24, RPS4X, RPS7, RPS8, RPS9, RPSA, RPUSD2, TXNDC5]	3.04623	9.1387	12.1849	82.2483	[CDKN2A, EIF4A3, H2AFY, PRC1, RPL10A, RPL11, RPL12, RPL14, RPL18, RPL26, RPL27, RPL35, RPL35A, RPL5, RPL7, RPL7A, RPS14, RPS15, RPS16, RPS17, RPS19, RPS2, RPS24, RPS4X, RPS7, RPS8, RPS9, RPSA, RPUSD2, TBL3, THUMPD1, TXNDC5]
GO:0042119	neutrophil activation	GO_BiologicalProcess-EBI-UniProt-GOA_27.02.2019_00h00	9.98476e-12	1.12162e-10	1.57278e-07	6.60567e-07	[5, 6]	Group68	7.56677	51	None Specific Cluster	[APRT, CALML5, CDA, COTL1, CTSC, CTSD, FABP5, GM2A, GSTP1, HSPA1A, HSPA1B, IL18, LAMP2, LGALS3, MIF, NME2, PAFAH1B2, PDXK, PNP, PRDX5, PRDX6, PSMA2, PSMA5, PSMB1, PSMB7, S100A11, S100A9, SDCBP, TOLLIP]	[DSP, EEF2, HLA-A, IQGAP1, KPNB1]	[PNP, PYGB, RAB10, XRCC5]	[CAT, CTSB, CTSD, ERP44, FH, HSPA8, JUP, NPC2, PKP1, PRDX4, PRKCSH, PSAP, PYCARD, RPSA, TXNDC5]	56.3118	9.70894	7.76715	29.1268	[APRT, CALML5, CAT, CDA, COTL1, CTSB, CTSC, CTSD, DSP, EEF2, ERP44, FABP5, FH, GM2A, GSTP1, HLA-A, HSPA1A, HSPA1B, HSPA8, IL18, IQGAP1, JUP, KPNB1, LAMP2, LGALS3, MIF, NME2, NPC2, PAFAH1B2, PDXK, PKP1, PNP, PRDX4, PRDX5, PRDX6, PRKCSH, PSAP, PSMA2, PSMA5, PSMB1, PSMB7, PYCARD, PYGB, RAB10, RPSA, S100A11, S100A9, SDCBP, TOLLIP, TXNDC5, XRCC5]
GO:0006417	regulation of translation	GO_BiologicalProcess-EBI-UniProt-GOA_27.02.2019_00h00	1.1893e-11	1.31408e-10	3.40183e-40	2.85753e-38	[5, 6, 7, 8]	Group70	8.64198	42	None Specific Cluster	[APP, EIF1, EIF1AX, EIF3J, EIF4H, EIF5A, EIF5AL1, EIF6, HSPB1, IGF2BP2, MTPN, RPL38]	[EEF2, EIF4G1, EIF4G2, ITGA2, PKP3, RPL13A, RPL13AP3]	[DENR, EIF1AD, EIF4A3, FXR2, GCN1, OGFOD1, RBM4]	[C1QBP, CALR, DHFR, EIF6, LARP4, LRPPRC, PKP3, RPL10, RPL13A, RPL15, RPL26, RPL38, RPL5, RPS14, RPS3, RPS4X, RPS9, SHMT2, SRP9, TUFM]	27.8925	16.2707	16.2707	46.4876	[APP, C1QBP, CALR, DENR, DHFR, EEF2, EIF1, EIF1AD, EIF1AX, EIF3J, EIF4A3, EIF4G1, EIF4G2, EIF4H, EIF5A, EIF5AL1, EIF6, FXR2, GCN1, HSPB1, IGF2BP2, ITGA2, LARP4, LRPPRC, MTPN, OGFOD1, PKP3, RBM4, RPL10, RPL13A, RPL13AP3, RPL15, RPL26, RPL38, RPL5, RPS14, RPS3, RPS4X, RPS9, SHMT2, SRP9, TUFM]
GO:0006417	regulation of translation	GO_BiologicalProcess-EBI-UniProt-GOA_27.02.2019_00h00	1.1893e-11	1.31408e-10	7.74711e-23	2.16919e-21	[5, 6, 7, 8]	Group84	8.64198	42	None Specific Cluster	[APP, EIF1, EIF1AX, EIF3J, EIF4H, EIF5A, EIF5AL1, EIF6, HSPB1, IGF2BP2, MTPN, RPL38]	[EEF2, EIF4G1, EIF4G2, ITGA2, PKP3, RPL13A, RPL13AP3]	[DENR, EIF1AD, EIF4A3, FXR2, GCN1, OGFOD1, RBM4]	[C1QBP, CALR, DHFR, EIF6, LARP4, LRPPRC, PKP3, RPL10, RPL13A, RPL15, RPL26, RPL38, RPL5, RPS14, RPS3, RPS4X, RPS9, SHMT2, SRP9, TUFM]	27.8925	16.2707	16.2707	46.4876	[APP, C1QBP, CALR, DENR, DHFR, EEF2, EIF1, EIF1AD, EIF1AX, EIF3J, EIF4A3, EIF4G1, EIF4G2, EIF4H, EIF5A, EIF5AL1, EIF6, FXR2, GCN1, HSPB1, IGF2BP2, ITGA2, LARP4, LRPPRC, MTPN, OGFOD1, PKP3, RBM4, RPL10, RPL13A, RPL13AP3, RPL15, RPL26, RPL38, RPL5, RPS14, RPS3, RPS4X, RPS9, SHMT2, SRP9, TUFM]
GO:0006417	regulation of translation	GO_BiologicalProcess-EBI-UniProt-GOA_27.02.2019_00h00	1.1893e-11	1.31408e-10	1.33714e-13	1.40399e-12	[5, 6, 7, 8]	Group53	8.64198	42	None Specific Cluster	[APP, EIF1, EIF1AX, EIF3J, EIF4H, EIF5A, EIF5AL1, EIF6, HSPB1, IGF2BP2, MTPN, RPL38]	[EEF2, EIF4G1, EIF4G2, ITGA2, PKP3, RPL13A, RPL13AP3]	[DENR, EIF1AD, EIF4A3, FXR2, GCN1, OGFOD1, RBM4]	[C1QBP, CALR, DHFR, EIF6, LARP4, LRPPRC, PKP3, RPL10, RPL13A, RPL15, RPL26, RPL38, RPL5, RPS14, RPS3, RPS4X, RPS9, SHMT2, SRP9, TUFM]	27.8925	16.2707	16.2707	46.4876	[APP, C1QBP, CALR, DENR, DHFR, EEF2, EIF1, EIF1AD, EIF1AX, EIF3J, EIF4A3, EIF4G1, EIF4G2, EIF4H, EIF5A, EIF5AL1, EIF6, FXR2, GCN1, HSPB1, IGF2BP2, ITGA2, LARP4, LRPPRC, MTPN, OGFOD1, PKP3, RBM4, RPL10, RPL13A, RPL13AP3, RPL15, RPL26, RPL38, RPL5, RPS14, RPS3, RPS4X, RPS9, SHMT2, SRP9, TUFM]
GO:0043312	neutrophil degranulation	GO_BiologicalProcess-EBI-UniProt-GOA_27.02.2019_00h00	1.31619e-11	1.43083e-10	1.57278e-07	6.60567e-07	[4, 6, 7, 8, 9]	Group68	7.61035	50	None Specific Cluster	[APRT, CALML5, CDA, COTL1, CTSC, CTSD, FABP5, GM2A, GSTP1, HSPA1A, HSPA1B, LAMP2, LGALS3, MIF, NME2, PAFAH1B2, PDXK, PNP, PRDX5, PRDX6, PSMA2, PSMA5, PSMB1, PSMB7, S100A11, S100A9, SDCBP, TOLLIP]	[DSP, EEF2, HLA-A, IQGAP1, KPNB1]	[PNP, PYGB, RAB10, XRCC5]	[CAT, CTSB, CTSD, ERP44, FH, HSPA8, JUP, NPC2, PKP1, PRDX4, PRKCSH, PSAP, PYCARD, RPSA, TXNDC5]	55.4441	9.90074	7.92059	29.7022	[APRT, CALML5, CAT, CDA, COTL1, CTSB, CTSC, CTSD, DSP, EEF2, ERP44, FABP5, FH, GM2A, GSTP1, HLA-A, HSPA1A, HSPA1B, HSPA8, IQGAP1, JUP, KPNB1, LAMP2, LGALS3, MIF, NME2, NPC2, PAFAH1B2, PDXK, PKP1, PNP, PRDX4, PRDX5, PRDX6, PRKCSH, PSAP, PSMA2, PSMA5, PSMB1, PSMB7, PYCARD, PYGB, RAB10, RPSA, S100A11, S100A9, SDCBP, TOLLIP, TXNDC5, XRCC5]
GO:0036230	granulocyte activation	GO_BiologicalProcess-EBI-UniProt-GOA_27.02.2019_00h00	1.46021e-11	1.51412e-10	1.57278e-07	6.60567e-07	[4, 5]	Group68	7.48899	51	None Specific Cluster	[APRT, CALML5, CDA, COTL1, CTSC, CTSD, FABP5, GM2A, GSTP1, HSPA1A, HSPA1B, IL18, LAMP2, LGALS3, MIF, NME2, PAFAH1B2, PDXK, PNP, PRDX5, PRDX6, PSMA2, PSMA5, PSMB1, PSMB7, S100A11, S100A9, SDCBP, TOLLIP]	[DSP, EEF2, HLA-A, IQGAP1, KPNB1]	[PNP, PYGB, RAB10, XRCC5]	[CAT, CTSB, CTSD, ERP44, FH, HSPA8, JUP, NPC2, PKP1, PRDX4, PRKCSH, PSAP, PYCARD, RPSA, TXNDC5]	56.3118	9.70894	7.76715	29.1268	[APRT, CALML5, CAT, CDA, COTL1, CTSB, CTSC, CTSD, DSP, EEF2, ERP44, FABP5, FH, GM2A, GSTP1, HLA-A, HSPA1A, HSPA1B, HSPA8, IL18, IQGAP1, JUP, KPNB1, LAMP2, LGALS3, MIF, NME2, NPC2, PAFAH1B2, PDXK, PKP1, PNP, PRDX4, PRDX5, PRDX6, PRKCSH, PSAP, PSMA2, PSMA5, PSMB1, PSMB7, PYCARD, PYGB, RAB10, RPSA, S100A11, S100A9, SDCBP, TOLLIP, TXNDC5, XRCC5]
GO:0071103	DNA conformation change	GO_BiologicalProcess-EBI-UniProt-GOA_27.02.2019_00h00	1.42198e-11	1.52129e-10	1.69023e-15	2.36632e-14	[5]	Group58	9.7035	36	Specific for Cluster #4	[ANP32B, ANXA1, CAPG, CDKN2A, H2BFS, HIST1H2BB, HIST1H2BC, HIST1H2BD, HIST1H2BH, HIST1H2BJ, HIST1H2BK, HIST1H2BL, HIST1H2BM, HIST1H2BN, HIST1H2BO, HIST2H2BE, HIST2H2BF, HIST3H2BB, NAP1L4, PEA15, RAD23B]	[]	[ASF1B, CAD, H1F0, NOC2L, XRCC5]	[AIFM1, DDB1, G3BP1, H2AFY, H2BFS, HIST1H1A, HIST1H1C, HIST1H1E, HIST1H2BB, HIST1H2BC, HIST1H2BD, HIST1H2BH, HIST1H2BJ, HIST1H2BK, HIST1H2BL, HIST1H2BM, HIST1H2BN, HIST1H2BO, HIST1H4A, HIST2H2BE, HIST2H2BF, HIST3H2BB, HSPA9, MRE11]	53.4349	0	12.7226	61.0685	[AIFM1, ANP32B, ANXA1, ASF1B, CAD, CAPG, CDKN2A, DDB1, G3BP1, H1F0, H2AFY, H2BFS, HIST1H1A, HIST1H1C, HIST1H1E, HIST1H2BB, HIST1H2BC, HIST1H2BD, HIST1H2BH, HIST1H2BJ, HIST1H2BK, HIST1H2BL, HIST1H2BM, HIST1H2BN, HIST1H2BO, HIST1H4A, HIST2H2BE, HIST2H2BF, HIST3H2BB, HSPA9, MRE11, NAP1L4, NOC2L, PEA15, RAD23B, XRCC5]
GO:0022618	ribonucleoprotein complex assembly	GO_BiologicalProcess-EBI-UniProt-GOA_27.02.2019_00h00	1.44827e-11	1.52521e-10	7.74711e-23	2.16919e-21	[4, 5, 6]	Group84	10.443	33	Specific for Cluster #4	[EIF3J, EIF4H, EIF6, PTGES3, RPL38, RPS23]	[RPL13A, RPL3, RPL6]	[DENR, HEXIM1, OGFOD1, PRPF6, RBM22]	[C1QBP, EIF6, G3BP1, RPL10, RPL11, RPL12, RPL13A, RPL15, RPL23A, RPL24, RPL3, RPL38, RPL5, RPL6, RPLP0, RPLP0P6, RPS10, RPS14, RPS15, RPS19, RPS5, RPSA, RSL24D1, TXNDC5]	17.4767	8.73833	14.5639	69.9066	[C1QBP, DENR, EIF3J, EIF4H, EIF6, G3BP1, HEXIM1, OGFOD1, PRPF6, PTGES3, RBM22, RPL10, RPL11, RPL12, RPL13A, RPL15, RPL23A, RPL24, RPL3, RPL38, RPL5, RPL6, RPLP0, RPLP0P6, RPS10, RPS14, RPS15, RPS19, RPS23, RPS5, RPSA, RSL24D1, TXNDC5]
GO:0022618	ribonucleoprotein complex assembly	GO_BiologicalProcess-EBI-UniProt-GOA_27.02.2019_00h00	1.44827e-11	1.52521e-10	3.65735e-22	7.68043e-21	[4, 5, 6]	Group64	10.443	33	Specific for Cluster #4	[EIF3J, EIF4H, EIF6, PTGES3, RPL38, RPS23]	[RPL13A, RPL3, RPL6]	[DENR, HEXIM1, OGFOD1, PRPF6, RBM22]	[C1QBP, EIF6, G3BP1, RPL10, RPL11, RPL12, RPL13A, RPL15, RPL23A, RPL24, RPL3, RPL38, RPL5, RPL6, RPLP0, RPLP0P6, RPS10, RPS14, RPS15, RPS19, RPS5, RPSA, RSL24D1, TXNDC5]	17.4767	8.73833	14.5639	69.9066	[C1QBP, DENR, EIF3J, EIF4H, EIF6, G3BP1, HEXIM1, OGFOD1, PRPF6, PTGES3, RBM22, RPL10, RPL11, RPL12, RPL13A, RPL15, RPL23A, RPL24, RPL3, RPL38, RPL5, RPL6, RPLP0, RPLP0P6, RPS10, RPS14, RPS15, RPS19, RPS23, RPS5, RPSA, RSL24D1, TXNDC5]
GO:0022618	ribonucleoprotein complex assembly	GO_BiologicalProcess-EBI-UniProt-GOA_27.02.2019_00h00	1.44827e-11	1.52521e-10	2.79105e-17	4.68896e-16	[4, 5, 6]	Group42	10.443	33	Specific for Cluster #4	[EIF3J, EIF4H, EIF6, PTGES3, RPL38, RPS23]	[RPL13A, RPL3, RPL6]	[DENR, HEXIM1, OGFOD1, PRPF6, RBM22]	[C1QBP, EIF6, G3BP1, RPL10, RPL11, RPL12, RPL13A, RPL15, RPL23A, RPL24, RPL3, RPL38, RPL5, RPL6, RPLP0, RPLP0P6, RPS10, RPS14, RPS15, RPS19, RPS5, RPSA, RSL24D1, TXNDC5]	17.4767	8.73833	14.5639	69.9066	[C1QBP, DENR, EIF3J, EIF4H, EIF6, G3BP1, HEXIM1, OGFOD1, PRPF6, PTGES3, RBM22, RPL10, RPL11, RPL12, RPL13A, RPL15, RPL23A, RPL24, RPL3, RPL38, RPL5, RPL6, RPLP0, RPLP0P6, RPS10, RPS14, RPS15, RPS19, RPS23, RPS5, RPSA, RSL24D1, TXNDC5]
GO:0002283	neutrophil activation involved in immune response	GO_BiologicalProcess-EBI-UniProt-GOA_27.02.2019_00h00	1.55223e-11	1.58516e-10	1.57278e-07	6.60567e-07	[5, 6, 7]	Group68	7.57576	50	None Specific Cluster	[APRT, CALML5, CDA, COTL1, CTSC, CTSD, FABP5, GM2A, GSTP1, HSPA1A, HSPA1B, LAMP2, LGALS3, MIF, NME2, PAFAH1B2, PDXK, PNP, PRDX5, PRDX6, PSMA2, PSMA5, PSMB1, PSMB7, S100A11, S100A9, SDCBP, TOLLIP]	[DSP, EEF2, HLA-A, IQGAP1, KPNB1]	[PNP, PYGB, RAB10, XRCC5]	[CAT, CTSB, CTSD, ERP44, FH, HSPA8, JUP, NPC2, PKP1, PRDX4, PRKCSH, PSAP, PYCARD, RPSA, TXNDC5]	55.4441	9.90074	7.92059	29.7022	[APRT, CALML5, CAT, CDA, COTL1, CTSB, CTSC, CTSD, DSP, EEF2, ERP44, FABP5, FH, GM2A, GSTP1, HLA-A, HSPA1A, HSPA1B, HSPA8, IQGAP1, JUP, KPNB1, LAMP2, LGALS3, MIF, NME2, NPC2, PAFAH1B2, PDXK, PKP1, PNP, PRDX4, PRDX5, PRDX6, PRKCSH, PSAP, PSMA2, PSMA5, PSMB1, PSMB7, PYCARD, PYGB, RAB10, RPSA, S100A11, S100A9, SDCBP, TOLLIP, TXNDC5, XRCC5]
GO:0031497	chromatin assembly	GO_BiologicalProcess-EBI-UniProt-GOA_27.02.2019_00h00	1.59189e-11	1.60139e-10	1.69023e-15	2.36632e-14	[4, 5, 7]	Group58	13.587	25	Specific for Cluster #4	[ANP32B, CDKN2A, H2BFS, HIST1H2BB, HIST1H2BC, HIST1H2BD, HIST1H2BH, HIST1H2BJ, HIST1H2BK, HIST1H2BL, HIST1H2BM, HIST1H2BN, HIST1H2BO, HIST2H2BE, HIST2H2BF, HIST3H2BB, NAP1L4]	[]	[ASF1B, H1F0, NOC2L]	[H2AFY, H2BFS, HIST1H1A, HIST1H1C, HIST1H1E, HIST1H2BB, HIST1H2BC, HIST1H2BD, HIST1H2BH, HIST1H2BJ, HIST1H2BK, HIST1H2BL, HIST1H2BM, HIST1H2BN, HIST1H2BO, HIST1H4A, HIST2H2BE, HIST2H2BF, HIST3H2BB]	59.7461	0	10.5434	66.7751	[ANP32B, ASF1B, CDKN2A, H1F0, H2AFY, H2BFS, HIST1H1A, HIST1H1C, HIST1H1E, HIST1H2BB, HIST1H2BC, HIST1H2BD, HIST1H2BH, HIST1H2BJ, HIST1H2BK, HIST1H2BL, HIST1H2BM, HIST1H2BN, HIST1H2BO, HIST1H4A, HIST2H2BE, HIST2H2BF, HIST3H2BB, NAP1L4, NOC2L]
GO:0043299	leukocyte degranulation	GO_BiologicalProcess-EBI-UniProt-GOA_27.02.2019_00h00	2.69023e-11	2.66649e-10	1.57278e-07	6.60567e-07	[3, 5, 7, 8]	Group68	7.27273	52	None Specific Cluster	[APRT, CALML5, CDA, COTL1, CTSC, CTSD, FABP5, GM2A, GSTP1, HSPA1A, HSPA1B, LAMP2, LGALS3, MIF, NME2, PAFAH1B2, PDXK, PNP, PRDX5, PRDX6, PSMA2, PSMA5, PSMB1, PSMB7, S100A11, S100A13, S100A9, SDCBP, TOLLIP]	[DSP, EEF2, HLA-A, IQGAP1, KPNB1]	[FDPS, PNP, PYGB, RAB10, S100A13, XRCC5]	[CAT, CTSB, CTSD, ERP44, FH, HSPA8, JUP, NPC2, PKP1, PRDX4, PRKCSH, PSAP, PYCARD, RPSA, TXNDC5]	54.9886	9.4808	11.377	28.4424	[APRT, CALML5, CAT, CDA, COTL1, CTSB, CTSC, CTSD, DSP, EEF2, ERP44, FABP5, FDPS, FH, GM2A, GSTP1, HLA-A, HSPA1A, HSPA1B, HSPA8, IQGAP1, JUP, KPNB1, LAMP2, LGALS3, MIF, NME2, NPC2, PAFAH1B2, PDXK, PKP1, PNP, PRDX4, PRDX5, PRDX6, PRKCSH, PSAP, PSMA2, PSMA5, PSMB1, PSMB7, PYCARD, PYGB, RAB10, RPSA, S100A11, S100A13, S100A9, SDCBP, TOLLIP, TXNDC5, XRCC5]
GO:2001233	regulation of apoptotic signaling pathway	GO_BiologicalProcess-EBI-UniProt-GOA_27.02.2019_00h00	3.1878e-11	3.11388e-10	1.70881e-13	1.59489e-12	[4, 5, 6, 7]	Group80	8.10313	44	None Specific Cluster	[CCDC6, CTSC, GSTP1, HSPA1A, HSPA1B, HSPB1, LGALS3, LYPLA1, MIF, PARK7, PEA15, REXO2, S100A9, SFN, SH3GLB1, SOD1, SOD2, UBQLN1, YAP1, YWHAG]	[CAV1, FASN, GNAI2, PML]	[DENR, FASN, NOC2L]	[CTNNA1, CTNNB1, CTSB, ERP29, ETFB, HYOU1, ITGA6, P4HB, PDIA3, PYCARD, RPL11, RPL26, RPS3, RPS7, SLC25A5, TP63, TXNDC12, YWHAH]	45.1862	9.03724	6.77793	40.6676	[CAV1, CCDC6, CTNNA1, CTNNB1, CTSB, CTSC, DENR, ERP29, ETFB, FASN, GNAI2, GSTP1, HSPA1A, HSPA1B, HSPB1, HYOU1, ITGA6, LGALS3, LYPLA1, MIF, NOC2L, P4HB, PARK7, PDIA3, PEA15, PML, PYCARD, REXO2, RPL11, RPL26, RPS3, RPS7, S100A9, SFN, SH3GLB1, SLC25A5, SOD1, SOD2, TP63, TXNDC12, UBQLN1, YAP1, YWHAG, YWHAH]
GO:2001233	regulation of apoptotic signaling pathway	GO_BiologicalProcess-EBI-UniProt-GOA_27.02.2019_00h00	3.1878e-11	3.11388e-10	7.28682e-10	5.10078e-09	[4, 5, 6, 7]	Group66	8.10313	44	None Specific Cluster	[CCDC6, CTSC, GSTP1, HSPA1A, HSPA1B, HSPB1, LGALS3, LYPLA1, MIF, PARK7, PEA15, REXO2, S100A9, SFN, SH3GLB1, SOD1, SOD2, UBQLN1, YAP1, YWHAG]	[CAV1, FASN, GNAI2, PML]	[DENR, FASN, NOC2L]	[CTNNA1, CTNNB1, CTSB, ERP29, ETFB, HYOU1, ITGA6, P4HB, PDIA3, PYCARD, RPL11, RPL26, RPS3, RPS7, SLC25A5, TP63, TXNDC12, YWHAH]	45.1862	9.03724	6.77793	40.6676	[CAV1, CCDC6, CTNNA1, CTNNB1, CTSB, CTSC, DENR, ERP29, ETFB, FASN, GNAI2, GSTP1, HSPA1A, HSPA1B, HSPB1, HYOU1, ITGA6, LGALS3, LYPLA1, MIF, NOC2L, P4HB, PARK7, PDIA3, PEA15, PML, PYCARD, REXO2, RPL11, RPL26, RPS3, RPS7, S100A9, SFN, SH3GLB1, SLC25A5, SOD1, SOD2, TP63, TXNDC12, UBQLN1, YAP1, YWHAG, YWHAH]
GO:0034728	nucleosome organization	GO_BiologicalProcess-EBI-UniProt-GOA_27.02.2019_00h00	3.77092e-11	3.63086e-10	1.69023e-15	2.36632e-14	[4, 5, 6]	Group58	12.5604	26	Specific for Cluster #4	[ANP32B, H2BFS, HIST1H2BB, HIST1H2BC, HIST1H2BD, HIST1H2BH, HIST1H2BJ, HIST1H2BK, HIST1H2BL, HIST1H2BM, HIST1H2BN, HIST1H2BO, HIST2H2BE, HIST2H2BF, HIST3H2BB, NAP1L4]	[]	[ASF1B, H1F0, PTMA]	[H2AFY, H2BFS, HIST1H1A, HIST1H1C, HIST1H1E, HIST1H2BB, HIST1H2BC, HIST1H2BD, HIST1H2BH, HIST1H2BJ, HIST1H2BK, HIST1H2BL, HIST1H2BM, HIST1H2BN, HIST1H2BO, HIST1H4A, HIST2H2BE, HIST2H2BF, HIST3H2A, HIST3H2BB, TPM1]	54.3521	0	10.191	71.3371	[ANP32B, ASF1B, H1F0, H2AFY, H2BFS, HIST1H1A, HIST1H1C, HIST1H1E, HIST1H2BB, HIST1H2BC, HIST1H2BD, HIST1H2BH, HIST1H2BJ, HIST1H2BK, HIST1H2BL, HIST1H2BM, HIST1H2BN, HIST1H2BO, HIST1H4A, HIST2H2BE, HIST2H2BF, HIST3H2A, HIST3H2BB, NAP1L4, PTMA, TPM1]
GO:0006334	nucleosome assembly	GO_BiologicalProcess-EBI-UniProt-GOA_27.02.2019_00h00	4.21048e-11	3.99699e-10	1.69023e-15	2.36632e-14	[5, 6, 7, 8]	Group58	14.1975	23	Specific for Cluster #4	[ANP32B, H2BFS, HIST1H2BB, HIST1H2BC, HIST1H2BD, HIST1H2BH, HIST1H2BJ, HIST1H2BK, HIST1H2BL, HIST1H2BM, HIST1H2BN, HIST1H2BO, HIST2H2BE, HIST2H2BF, HIST3H2BB, NAP1L4]	[]	[ASF1B, H1F0]	[H2AFY, H2BFS, HIST1H1A, HIST1H1C, HIST1H1E, HIST1H2BB, HIST1H2BC, HIST1H2BD, HIST1H2BH, HIST1H2BJ, HIST1H2BK, HIST1H2BL, HIST1H2BM, HIST1H2BN, HIST1H2BO, HIST1H4A, HIST2H2BE, HIST2H2BF, HIST3H2BB]	60.4061	0	7.55076	71.7322	[ANP32B, ASF1B, H1F0, H2AFY, H2BFS, HIST1H1A, HIST1H1C, HIST1H1E, HIST1H2BB, HIST1H2BC, HIST1H2BD, HIST1H2BH, HIST1H2BJ, HIST1H2BK, HIST1H2BL, HIST1H2BM, HIST1H2BN, HIST1H2BO, HIST1H4A, HIST2H2BE, HIST2H2BF, HIST3H2BB, NAP1L4]
GO:0002446	neutrophil mediated immunity	GO_BiologicalProcess-EBI-UniProt-GOA_27.02.2019_00h00	4.53192e-11	4.24238e-10	1.57278e-07	6.60567e-07	[5]	Group68	7.35294	50	None Specific Cluster	[APRT, CALML5, CDA, COTL1, CTSC, CTSD, FABP5, GM2A, GSTP1, HSPA1A, HSPA1B, LAMP2, LGALS3, MIF, NME2, PAFAH1B2, PDXK, PNP, PRDX5, PRDX6, PSMA2, PSMA5, PSMB1, PSMB7, S100A11, S100A9, SDCBP, TOLLIP]	[DSP, EEF2, HLA-A, IQGAP1, KPNB1]	[PNP, PYGB, RAB10, XRCC5]	[CAT, CTSB, CTSD, ERP44, FH, HSPA8, JUP, NPC2, PKP1, PRDX4, PRKCSH, PSAP, PYCARD, RPSA, TXNDC5]	55.4441	9.90074	7.92059	29.7022	[APRT, CALML5, CAT, CDA, COTL1, CTSB, CTSC, CTSD, DSP, EEF2, ERP44, FABP5, FH, GM2A, GSTP1, HLA-A, HSPA1A, HSPA1B, HSPA8, IQGAP1, JUP, KPNB1, LAMP2, LGALS3, MIF, NME2, NPC2, PAFAH1B2, PDXK, PKP1, PNP, PRDX4, PRDX5, PRDX6, PRKCSH, PSAP, PSMA2, PSMA5, PSMB1, PSMB7, PYCARD, PYGB, RAB10, RPSA, S100A11, S100A9, SDCBP, TOLLIP, TXNDC5, XRCC5]
GO:0002275	myeloid cell activation involved in immune response	GO_BiologicalProcess-EBI-UniProt-GOA_27.02.2019_00h00	4.71206e-11	4.29179e-10	1.57278e-07	6.60567e-07	[4, 5]	Group68	7.16253	52	None Specific Cluster	[APRT, CALML5, CDA, COTL1, CTSC, CTSD, FABP5, GM2A, GSTP1, HSPA1A, HSPA1B, LAMP2, LGALS3, MIF, NME2, PAFAH1B2, PDXK, PNP, PRDX5, PRDX6, PSMA2, PSMA5, PSMB1, PSMB7, S100A11, S100A13, S100A9, SDCBP, TOLLIP]	[DSP, EEF2, HLA-A, IQGAP1, KPNB1]	[FDPS, PNP, PYGB, RAB10, S100A13, XRCC5]	[CAT, CTSB, CTSD, ERP44, FH, HSPA8, JUP, NPC2, PKP1, PRDX4, PRKCSH, PSAP, PYCARD, RPSA, TXNDC5]	54.9886	9.4808	11.377	28.4424	[APRT, CALML5, CAT, CDA, COTL1, CTSB, CTSC, CTSD, DSP, EEF2, ERP44, FABP5, FDPS, FH, GM2A, GSTP1, HLA-A, HSPA1A, HSPA1B, HSPA8, IQGAP1, JUP, KPNB1, LAMP2, LGALS3, MIF, NME2, NPC2, PAFAH1B2, PDXK, PKP1, PNP, PRDX4, PRDX5, PRDX6, PRKCSH, PSAP, PSMA2, PSMA5, PSMB1, PSMB7, PYCARD, PYGB, RAB10, RPSA, S100A11, S100A13, S100A9, SDCBP, TOLLIP, TXNDC5, XRCC5]
GO:0071826	ribonucleoprotein complex subunit organization	GO_BiologicalProcess-EBI-UniProt-GOA_27.02.2019_00h00	4.65718e-11	4.29992e-10	7.74711e-23	2.16919e-21	[4]	Group84	10	33	Specific for Cluster #4	[EIF3J, EIF4H, EIF6, PTGES3, RPL38, RPS23]	[RPL13A, RPL3, RPL6]	[DENR, HEXIM1, OGFOD1, PRPF6, RBM22]	[C1QBP, EIF6, G3BP1, RPL10, RPL11, RPL12, RPL13A, RPL15, RPL23A, RPL24, RPL3, RPL38, RPL5, RPL6, RPLP0, RPLP0P6, RPS10, RPS14, RPS15, RPS19, RPS5, RPSA, RSL24D1, TXNDC5]	17.4767	8.73833	14.5639	69.9066	[C1QBP, DENR, EIF3J, EIF4H, EIF6, G3BP1, HEXIM1, OGFOD1, PRPF6, PTGES3, RBM22, RPL10, RPL11, RPL12, RPL13A, RPL15, RPL23A, RPL24, RPL3, RPL38, RPL5, RPL6, RPLP0, RPLP0P6, RPS10, RPS14, RPS15, RPS19, RPS23, RPS5, RPSA, RSL24D1, TXNDC5]
GO:0071826	ribonucleoprotein complex subunit organization	GO_BiologicalProcess-EBI-UniProt-GOA_27.02.2019_00h00	4.65718e-11	4.29992e-10	3.65735e-22	7.68043e-21	[4]	Group64	10	33	Specific for Cluster #4	[EIF3J, EIF4H, EIF6, PTGES3, RPL38, RPS23]	[RPL13A, RPL3, RPL6]	[DENR, HEXIM1, OGFOD1, PRPF6, RBM22]	[C1QBP, EIF6, G3BP1, RPL10, RPL11, RPL12, RPL13A, RPL15, RPL23A, RPL24, RPL3, RPL38, RPL5, RPL6, RPLP0, RPLP0P6, RPS10, RPS14, RPS15, RPS19, RPS5, RPSA, RSL24D1, TXNDC5]	17.4767	8.73833	14.5639	69.9066	[C1QBP, DENR, EIF3J, EIF4H, EIF6, G3BP1, HEXIM1, OGFOD1, PRPF6, PTGES3, RBM22, RPL10, RPL11, RPL12, RPL13A, RPL15, RPL23A, RPL24, RPL3, RPL38, RPL5, RPL6, RPLP0, RPLP0P6, RPS10, RPS14, RPS15, RPS19, RPS23, RPS5, RPSA, RSL24D1, TXNDC5]
GO:0071826	ribonucleoprotein complex subunit organization	GO_BiologicalProcess-EBI-UniProt-GOA_27.02.2019_00h00	4.65718e-11	4.29992e-10	2.79105e-17	4.68896e-16	[4]	Group42	10	33	Specific for Cluster #4	[EIF3J, EIF4H, EIF6, PTGES3, RPL38, RPS23]	[RPL13A, RPL3, RPL6]	[DENR, HEXIM1, OGFOD1, PRPF6, RBM22]	[C1QBP, EIF6, G3BP1, RPL10, RPL11, RPL12, RPL13A, RPL15, RPL23A, RPL24, RPL3, RPL38, RPL5, RPL6, RPLP0, RPLP0P6, RPS10, RPS14, RPS15, RPS19, RPS5, RPSA, RSL24D1, TXNDC5]	17.4767	8.73833	14.5639	69.9066	[C1QBP, DENR, EIF3J, EIF4H, EIF6, G3BP1, HEXIM1, OGFOD1, PRPF6, PTGES3, RBM22, RPL10, RPL11, RPL12, RPL13A, RPL15, RPL23A, RPL24, RPL3, RPL38, RPL5, RPL6, RPLP0, RPLP0P6, RPS10, RPS14, RPS15, RPS19, RPS23, RPS5, RPSA, RSL24D1, TXNDC5]
GO:0006333	chromatin assembly or disassembly	GO_BiologicalProcess-EBI-UniProt-GOA_27.02.2019_00h00	6.46921e-11	5.81366e-10	1.69023e-15	2.36632e-14	[4, 6]	Group58	12.2642	26	Specific for Cluster #4	[ANP32B, CDKN2A, H2BFS, HIST1H2BB, HIST1H2BC, HIST1H2BD, HIST1H2BH, HIST1H2BJ, HIST1H2BK, HIST1H2BL, HIST1H2BM, HIST1H2BN, HIST1H2BO, HIST2H2BE, HIST2H2BF, HIST3H2BB, NAP1L4]	[]	[ASF1B, H1F0, NOC2L]	[H2AFY, H2BFS, HIST1H1A, HIST1H1C, HIST1H1E, HIST1H2BB, HIST1H2BC, HIST1H2BD, HIST1H2BH, HIST1H2BJ, HIST1H2BK, HIST1H2BL, HIST1H2BM, HIST1H2BN, HIST1H2BO, HIST1H4A, HIST2H2BE, HIST2H2BF, HIST3H2A, HIST3H2BB]	57.7491	0	10.191	67.9401	[ANP32B, ASF1B, CDKN2A, H1F0, H2AFY, H2BFS, HIST1H1A, HIST1H1C, HIST1H1E, HIST1H2BB, HIST1H2BC, HIST1H2BD, HIST1H2BH, HIST1H2BJ, HIST1H2BK, HIST1H2BL, HIST1H2BM, HIST1H2BN, HIST1H2BO, HIST1H4A, HIST2H2BE, HIST2H2BF, HIST3H2A, HIST3H2BB, NAP1L4, NOC2L]
GO:0045055	regulated exocytosis	GO_BiologicalProcess-EBI-UniProt-GOA_27.02.2019_00h00	6.92844e-11	6.14443e-10	1.57278e-07	6.60567e-07	[4, 6, 7]	Group68	6.25	65	None Specific Cluster	[ANXA5, APP, APRT, CALML5, CDA, COTL1, CTSC, CTSD, FABP5, GM2A, GSTP1, HSPA1A, HSPA1B, LAMP2, LGALS3, MANF, MIF, NME2, PAFAH1B2, PDXK, PNP, PRDX5, PRDX6, PSMA2, PSMA5, PSMB1, PSMB7, S100A11, S100A13, S100A9, SDCBP, SOD1, TAGLN2, TOLLIP]	[DSP, EEF2, FLNA, GNAI2, HLA-A, IQGAP1, KPNB1]	[DENR, FDPS, PNP, PYGB, RAB10, RAB11FIP1, S100A13, TUBA4A, XRCC5]	[CAT, CD109, CTSB, CTSD, ERP44, FH, HSPA8, JUP, NPC2, OLA1, PKP1, PRDX4, PRKCSH, PSAP, PYCARD, RPSA, SEPT9, TXNDC5]	51.7484	10.6541	13.6981	27.3962	[ANXA5, APP, APRT, CALML5, CAT, CD109, CDA, COTL1, CTSB, CTSC, CTSD, DENR, DSP, EEF2, ERP44, FABP5, FDPS, FH, FLNA, GM2A, GNAI2, GSTP1, HLA-A, HSPA1A, HSPA1B, HSPA8, IQGAP1, JUP, KPNB1, LAMP2, LGALS3, MANF, MIF, NME2, NPC2, OLA1, PAFAH1B2, PDXK, PKP1, PNP, PRDX4, PRDX5, PRDX6, PRKCSH, PSAP, PSMA2, PSMA5, PSMB1, PSMB7, PYCARD, PYGB, RAB10, RAB11FIP1, RPSA, S100A11, S100A13, S100A9, SDCBP, SEPT9, S…
GO:0045454	cell redox homeostasis	GO_BiologicalProcess-EBI-UniProt-GOA_27.02.2019_00h00	7.33184e-11	6.41774e-10	1.35889e-10	1.03769e-09	[3, 4, 5]	Group83	18.3673	18	Specific for Cluster #4	[PRDX1, PRDX5, PRDX6, SH3BGRL3, TXN]	[]	[SH3BGRL3]	[DLD, ERO1A, ERP44, GSR, NXN, P4HB, PDIA3, PDIA4, PDIA6, PRDX3, PRDX4, TXNDC12, TXNDC5]	27.2677	0	5.45354	70.896	[DLD, ERO1A, ERP44, GSR, NXN, P4HB, PDIA3, PDIA4, PDIA6, PRDX1, PRDX3, PRDX4, PRDX5, PRDX6, SH3BGRL3, TXN, TXNDC12, TXNDC5]
GO:0006323	DNA packaging	GO_BiologicalProcess-EBI-UniProt-GOA_27.02.2019_00h00	7.75846e-11	6.70411e-10	1.69023e-15	2.36632e-14	[6]	Group58	11.336	28	Specific for Cluster #4	[ANP32B, CAPG, CDKN2A, H2BFS, HIST1H2BB, HIST1H2BC, HIST1H2BD, HIST1H2BH, HIST1H2BJ, HIST1H2BK, HIST1H2BL, HIST1H2BM, HIST1H2BN, HIST1H2BO, HIST2H2BE, HIST2H2BF, HIST3H2BB, NAP1L4]	[]	[ASF1B, CAD, H1F0, NOC2L]	[AIFM1, H2AFY, H2BFS, HIST1H1A, HIST1H1C, HIST1H1E, HIST1H2BB, HIST1H2BC, HIST1H2BD, HIST1H2BH, HIST1H2BJ, HIST1H2BK, HIST1H2BL, HIST1H2BM, HIST1H2BN, HIST1H2BO, HIST1H4A, HIST2H2BE, HIST2H2BF, HIST3H2BB]	57.312	0	12.736	63.6799	[AIFM1, ANP32B, ASF1B, CAD, CAPG, CDKN2A, H1F0, H2AFY, H2BFS, HIST1H1A, HIST1H1C, HIST1H1E, HIST1H2BB, HIST1H2BC, HIST1H2BD, HIST1H2BH, HIST1H2BJ, HIST1H2BK, HIST1H2BL, HIST1H2BM, HIST1H2BN, HIST1H2BO, HIST1H4A, HIST2H2BE, HIST2H2BF, HIST3H2BB, NAP1L4, NOC2L]
GO:0002263	cell activation involved in immune response	GO_BiologicalProcess-EBI-UniProt-GOA_27.02.2019_00h00	8.2575e-11	7.04501e-10	1.57278e-07	6.60567e-07	[3]	Group68	6.50054	60	None Specific Cluster	[ANP32B, ANXA1, APP, APRT, CALML5, CAPG, CDA, COTL1, CTSC, CTSD, FABP5, GM2A, GSTP1, HSPA1A, HSPA1B, IL18, LAMP2, LGALS1, LGALS3, MIF, NME2, PAFAH1B2, PDXK, PNP, PRDX5, PRDX6, PSMA2, PSMA5, PSMB1, PSMB7, S100A11, S100A13, S100A9, SDCBP, TOLLIP]	[DSP, EEF2, HLA-A, IQGAP1, KPNB1]	[FDPS, PNP, PYGB, RAB10, S100A13, XRCC5]	[CAT, CTSB, CTSD, ERP44, FH, HSPA8, HSPD1, JUP, MYDGF, NPC2, PKP1, PRDX4, PRKCSH, PSAP, PYCARD, RPSA, TXNDC5]	57.6464	8.2352	9.88224	27.9997	[ANP32B, ANXA1, APP, APRT, CALML5, CAPG, CAT, CDA, COTL1, CTSB, CTSC, CTSD, DSP, EEF2, ERP44, FABP5, FDPS, FH, GM2A, GSTP1, HLA-A, HSPA1A, HSPA1B, HSPA8, HSPD1, IL18, IQGAP1, JUP, KPNB1, LAMP2, LGALS1, LGALS3, MIF, MYDGF, NME2, NPC2, PAFAH1B2, PDXK, PKP1, PNP, PRDX4, PRDX5, PRDX6, PRKCSH, PSAP, PSMA2, PSMA5, PSMB1, PSMB7, PYCARD, PYGB, RAB10, RPSA, S100A11, S100A13, S100A9, SDCBP, TOLLIP, TXNDC5,…
GO:0061077	chaperone-mediated protein folding	GO_BiologicalProcess-EBI-UniProt-GOA_27.02.2019_00h00	8.89621e-11	7.49506e-10	3.54089e-11	2.97434e-10	[3]	Group73	19.5402	17	None Specific Cluster	[FKBP1A, HSPA1A, HSPA1B, HSPB1, PTGES3]	[]	[HSPA2, SAFB, UNC45A]	[ERO1A, HSPA5, HSPA8, HSPA9, HSPD1, HSPE1, PDIA4, PPIB, RPL29]	29.4118	0	17.6471	52.9412	[ERO1A, FKBP1A, HSPA1A, HSPA1B, HSPA2, HSPA5, HSPA8, HSPA9, HSPB1, HSPD1, HSPE1, PDIA4, PPIB, PTGES3, RPL29, SAFB, UNC45A]
GO:0002444	myeloid leukocyte mediated immunity	GO_BiologicalProcess-EBI-UniProt-GOA_27.02.2019_00h00	9.91101e-11	8.24694e-10	1.57278e-07	6.60567e-07	[4]	Group68	7.01754	52	None Specific Cluster	[APRT, CALML5, CDA, COTL1, CTSC, CTSD, FABP5, GM2A, GSTP1, HSPA1A, HSPA1B, LAMP2, LGALS3, MIF, NME2, PAFAH1B2, PDXK, PNP, PRDX5, PRDX6, PSMA2, PSMA5, PSMB1, PSMB7, S100A11, S100A13, S100A9, SDCBP, TOLLIP]	[DSP, EEF2, HLA-A, IQGAP1, KPNB1]	[FDPS, PNP, PYGB, RAB10, S100A13, XRCC5]	[CAT, CTSB, CTSD, ERP44, FH, HSPA8, JUP, NPC2, PKP1, PRDX4, PRKCSH, PSAP, PYCARD, RPSA, TXNDC5]	54.9886	9.4808	11.377	28.4424	[APRT, CALML5, CAT, CDA, COTL1, CTSB, CTSC, CTSD, DSP, EEF2, ERP44, FABP5, FDPS, FH, GM2A, GSTP1, HLA-A, HSPA1A, HSPA1B, HSPA8, IQGAP1, JUP, KPNB1, LAMP2, LGALS3, MIF, NME2, NPC2, PAFAH1B2, PDXK, PKP1, PNP, PRDX4, PRDX5, PRDX6, PRKCSH, PSAP, PSMA2, PSMA5, PSMB1, PSMB7, PYCARD, PYGB, RAB10, RPSA, S100A11, S100A13, S100A9, SDCBP, TOLLIP, TXNDC5, XRCC5]
GO:0002366	leukocyte activation involved in immune response	GO_BiologicalProcess-EBI-UniProt-GOA_27.02.2019_00h00	1.57482e-10	1.29443e-09	1.57278e-07	6.60567e-07	[3, 4]	Group68	6.44809	59	None Specific Cluster	[ANP32B, ANXA1, APRT, CALML5, CAPG, CDA, COTL1, CTSC, CTSD, FABP5, GM2A, GSTP1, HSPA1A, HSPA1B, IL18, LAMP2, LGALS1, LGALS3, MIF, NME2, PAFAH1B2, PDXK, PNP, PRDX5, PRDX6, PSMA2, PSMA5, PSMB1, PSMB7, S100A11, S100A13, S100A9, SDCBP, TOLLIP]	[DSP, EEF2, HLA-A, IQGAP1, KPNB1]	[FDPS, PNP, PYGB, RAB10, S100A13, XRCC5]	[CAT, CTSB, CTSD, ERP44, FH, HSPA8, HSPD1, JUP, MYDGF, NPC2, PKP1, PRDX4, PRKCSH, PSAP, PYCARD, RPSA, TXNDC5]	56.9346	8.37273	10.0473	28.4673	[ANP32B, ANXA1, APRT, CALML5, CAPG, CAT, CDA, COTL1, CTSB, CTSC, CTSD, DSP, EEF2, ERP44, FABP5, FDPS, FH, GM2A, GSTP1, HLA-A, HSPA1A, HSPA1B, HSPA8, HSPD1, IL18, IQGAP1, JUP, KPNB1, LAMP2, LGALS1, LGALS3, MIF, MYDGF, NME2, NPC2, PAFAH1B2, PDXK, PKP1, PNP, PRDX4, PRDX5, PRDX6, PRKCSH, PSAP, PSMA2, PSMA5, PSMB1, PSMB7, PYCARD, PYGB, RAB10, RPSA, S100A11, S100A13, S100A9, SDCBP, TOLLIP, TXNDC5, XRCC…
GO:0002274	myeloid leukocyte activation	GO_BiologicalProcess-EBI-UniProt-GOA_27.02.2019_00h00	1.84507e-10	1.49828e-09	1.57278e-07	6.60567e-07	[3, 4]	Group68	6.60487	57	None Specific Cluster	[APP, APRT, CALML5, CDA, COTL1, CTSC, CTSD, FABP5, GM2A, GSTP1, HSPA1A, HSPA1B, IL18, LAMP2, LGALS3, MIF, NDRG1, NME2, PAFAH1B2, PDXK, PNP, PRDX5, PRDX6, PSMA2, PSMA5, PSMB1, PSMB7, S100A11, S100A13, S100A9, SDCBP, TOLLIP]	[DSP, EEF2, HLA-A, IQGAP1, KPNB1, LDLR]	[FDPS, PNP, PYGB, RAB10, S100A13, XRCC5]	[CAT, CTSB, CTSD, ERP44, FH, HSPA8, HSPD1, JUP, NPC2, PKP1, PRDX4, PRKCSH, PSAP, PYCARD, RPSA, TXNDC5]	55.437	10.3944	10.3944	27.7185	[APP, APRT, CALML5, CAT, CDA, COTL1, CTSB, CTSC, CTSD, DSP, EEF2, ERP44, FABP5, FDPS, FH, GM2A, GSTP1, HLA-A, HSPA1A, HSPA1B, HSPA8, HSPD1, IL18, IQGAP1, JUP, KPNB1, LAMP2, LDLR, LGALS3, MIF, NDRG1, NME2, NPC2, PAFAH1B2, PDXK, PKP1, PNP, PRDX4, PRDX5, PRDX6, PRKCSH, PSAP, PSMA2, PSMA5, PSMB1, PSMB7, PYCARD, PYGB, RAB10, RPSA, S100A11, S100A13, S100A9, SDCBP, TOLLIP, TXNDC5, XRCC5]
GO:0051085	chaperone cofactor-dependent protein refolding	GO_BiologicalProcess-EBI-UniProt-GOA_27.02.2019_00h00	2.61787e-10	2.10053e-09	3.54089e-11	2.97434e-10	[4, 5]	Group73	30	12	None Specific Cluster	[HSPA1A, HSPA1B, PTGES3]	[]	[HSPA2, SAFB]	[ERO1A, HSPA5, HSPA8, HSPA9, HSPD1, HSPE1, RPL29]	25	0	16.6667	58.3333	[ERO1A, HSPA1A, HSPA1B, HSPA2, HSPA5, HSPA8, HSPA9, HSPD1, HSPE1, PTGES3, RPL29, SAFB]
GO:0045182	translation regulator activity	GO_BiologicalProcess-EBI-UniProt-GOA_27.02.2019_00h00	5.08505e-10	4.03214e-09	3.40183e-40	2.85753e-38	[6, 7, 8, 9]	Group70	12.5683	23	None Specific Cluster	[EIF1, EIF1AX, EIF3J, EIF4H, EIF5A, EIF5AL1, EIF6, IGF2BP2]	[EEF2, EIF4G1, EIF4G2]	[DENR, EIF1AD, EIF4A3, FXR2, GCN1]	[C1QBP, DHFR, EIF6, RPL10, RPL15, RPS14, RPS9, TUFM]	34.3168	12.8688	21.448	34.3168	[C1QBP, DENR, DHFR, EEF2, EIF1, EIF1AD, EIF1AX, EIF3J, EIF4A3, EIF4G1, EIF4G2, EIF4H, EIF5A, EIF5AL1, EIF6, FXR2, GCN1, IGF2BP2, RPL10, RPL15, RPS14, RPS9, TUFM]
GO:0045182	translation regulator activity	GO_BiologicalProcess-EBI-UniProt-GOA_27.02.2019_00h00	5.08505e-10	4.03214e-09	1.33714e-13	1.40399e-12	[6, 7, 8, 9]	Group53	12.5683	23	None Specific Cluster	[EIF1, EIF1AX, EIF3J, EIF4H, EIF5A, EIF5AL1, EIF6, IGF2BP2]	[EEF2, EIF4G1, EIF4G2]	[DENR, EIF1AD, EIF4A3, FXR2, GCN1]	[C1QBP, DHFR, EIF6, RPL10, RPL15, RPS14, RPS9, TUFM]	34.3168	12.8688	21.448	34.3168	[C1QBP, DENR, DHFR, EEF2, EIF1, EIF1AD, EIF1AX, EIF3J, EIF4A3, EIF4G1, EIF4G2, EIF4H, EIF5A, EIF5AL1, EIF6, FXR2, GCN1, IGF2BP2, RPL10, RPL15, RPS14, RPS9, TUFM]
GO:0070925	organelle assembly	GO_BiologicalProcess-EBI-UniProt-GOA_27.02.2019_00h00	1.07379e-09	8.41553e-09	3.65735e-22	7.68043e-21	[4]	Group64	6.00194	62	None Specific Cluster	[CDKN2A, COTL1, DCTN2, DYNLRB1, EIF6, GORASP2, HSPA1A, HSPA1B, MYL9, NDRG1, RPL38, RPS23, SDCBP, SH3GLB1, TMOD3, UBQLN1, YWHAG]	[DCTN1, FLNA, HDLBP, KPNB1, MAP4, RAB1A, RPL3, RPL6]	[ANLN, KIF11, KIFC1, MARCKSL1, OGFOD1, PIP4K2C, PTMA, RAB1A, TNPO1, TUBA4A, TUBB3]	[ATXN10, C1QBP, EHD2, EIF6, G3BP1, HDLBP, MSN, NUDCD3, PSAP, RPL10, RPL11, RPL12, RPL15, RPL23A, RPL24, RPL3, RPL38, RPL5, RPL6, RPLP0, RPLP0P6, RPS10, RPS14, RPS15, RPS19, RPS3, RPS5, RPSA, RSL24D1, SEPT9, TPM1, TXNDC5]	26.8191	12.6207	17.3535	50.483	[ANLN, ATXN10, C1QBP, CDKN2A, COTL1, DCTN1, DCTN2, DYNLRB1, EHD2, EIF6, FLNA, G3BP1, GORASP2, HDLBP, HSPA1A, HSPA1B, KIF11, KIFC1, KPNB1, MAP4, MARCKSL1, MSN, MYL9, NDRG1, NUDCD3, OGFOD1, PIP4K2C, PSAP, PTMA, RAB1A, RPL10, RPL11, RPL12, RPL15, RPL23A, RPL24, RPL3, RPL38, RPL5, RPL6, RPLP0, RPLP0P6, RPS10, RPS14, RPS15, RPS19, RPS23, RPS3, RPS5, RPSA, RSL24D1, SDCBP, SEPT9, SH3GLB1, TMOD3, TNPO1, …
GO:0006458	'de novo' protein folding	GO_BiologicalProcess-EBI-UniProt-GOA_27.02.2019_00h00	1.32309e-09	1.02502e-08	3.54089e-11	2.97434e-10	[3]	Group73	21.2121	14	None Specific Cluster	[FKBP1A, HSPA1A, HSPA1B, PTGES3, SH3GLB1]	[]	[HSPA2, SAFB]	[ERO1A, HSPA5, HSPA8, HSPA9, HSPD1, HSPE1, RPL29]	35.7143	0	14.2857	50	[ERO1A, FKBP1A, HSPA1A, HSPA1B, HSPA2, HSPA5, HSPA8, HSPA9, HSPD1, HSPE1, PTGES3, RPL29, SAFB, SH3GLB1]
GO:0071824	protein-DNA complex subunit organization	GO_BiologicalProcess-EBI-UniProt-GOA_27.02.2019_00h00	1.78674e-09	1.36848e-08	1.69023e-15	2.36632e-14	[4]	Group58	9.11765	31	Specific for Cluster #4	[ANP32B, H2BFS, HIST1H2BB, HIST1H2BC, HIST1H2BD, HIST1H2BH, HIST1H2BJ, HIST1H2BK, HIST1H2BL, HIST1H2BM, HIST1H2BN, HIST1H2BO, HIST2H2BE, HIST2H2BF, HIST3H2BB, NAP1L4, PEA15, RAD23B]	[]	[ASF1B, H1F0, PTMA]	[DDB1, H2AFY, H2BFS, HIST1H1A, HIST1H1C, HIST1H1E, HIST1H2BB, HIST1H2BC, HIST1H2BD, HIST1H2BH, HIST1H2BJ, HIST1H2BK, HIST1H2BL, HIST1H2BM, HIST1H2BN, HIST1H2BO, HIST1H4A, HIST2H2BE, HIST2H2BF, HIST3H2A, HIST3H2BB, RPL17, RPL23, TPM1]	52.38	0	8.72999	69.8399	[ANP32B, ASF1B, DDB1, H1F0, H2AFY, H2BFS, HIST1H1A, HIST1H1C, HIST1H1E, HIST1H2BB, HIST1H2BC, HIST1H2BD, HIST1H2BH, HIST1H2BJ, HIST1H2BK, HIST1H2BL, HIST1H2BM, HIST1H2BN, HIST1H2BO, HIST1H4A, HIST2H2BE, HIST2H2BF, HIST3H2A, HIST3H2BB, NAP1L4, PEA15, PTMA, RAD23B, RPL17, RPL23, TPM1]
GO:0051084	'de novo' posttranslational protein folding	GO_BiologicalProcess-EBI-UniProt-GOA_27.02.2019_00h00	1.99471e-09	1.5106e-08	3.54089e-11	2.97434e-10	[4]	Group73	22.807	13	None Specific Cluster	[HSPA1A, HSPA1B, PTGES3, SH3GLB1]	[]	[HSPA2, SAFB]	[ERO1A, HSPA5, HSPA8, HSPA9, HSPD1, HSPE1, RPL29]	30.7692	0	15.3846	53.8462	[ERO1A, HSPA1A, HSPA1B, HSPA2, HSPA5, HSPA8, HSPA9, HSPD1, HSPE1, PTGES3, RPL29, SAFB, SH3GLB1]
GO:0034248	regulation of cellular amide metabolic process	GO_BiologicalProcess-EBI-UniProt-GOA_27.02.2019_00h00	2.41054e-09	1.80523e-08	3.40183e-40	2.85753e-38	[4, 5]	Group70	7.27903	42	None Specific Cluster	[APP, EIF1, EIF1AX, EIF3J, EIF4H, EIF5A, EIF5AL1, EIF6, HSPB1, IGF2BP2, MTPN, RPL38]	[EEF2, EIF4G1, EIF4G2, ITGA2, PKP3, RPL13A, RPL13AP3]	[DENR, EIF1AD, EIF4A3, FXR2, GCN1, OGFOD1, RBM4]	[C1QBP, CALR, DHFR, EIF6, LARP4, LRPPRC, PKP3, RPL10, RPL13A, RPL15, RPL26, RPL38, RPL5, RPS14, RPS3, RPS4X, RPS9, SHMT2, SRP9, TUFM]	27.8925	16.2707	16.2707	46.4876	[APP, C1QBP, CALR, DENR, DHFR, EEF2, EIF1, EIF1AD, EIF1AX, EIF3J, EIF4A3, EIF4G1, EIF4G2, EIF4H, EIF5A, EIF5AL1, EIF6, FXR2, GCN1, HSPB1, IGF2BP2, ITGA2, LARP4, LRPPRC, MTPN, OGFOD1, PKP3, RBM4, RPL10, RPL13A, RPL13AP3, RPL15, RPL26, RPL38, RPL5, RPS14, RPS3, RPS4X, RPS9, SHMT2, SRP9, TUFM]
GO:0034248	regulation of cellular amide metabolic process	GO_BiologicalProcess-EBI-UniProt-GOA_27.02.2019_00h00	2.41054e-09	1.80523e-08	7.74711e-23	2.16919e-21	[4, 5]	Group84	7.27903	42	None Specific Cluster	[APP, EIF1, EIF1AX, EIF3J, EIF4H, EIF5A, EIF5AL1, EIF6, HSPB1, IGF2BP2, MTPN, RPL38]	[EEF2, EIF4G1, EIF4G2, ITGA2, PKP3, RPL13A, RPL13AP3]	[DENR, EIF1AD, EIF4A3, FXR2, GCN1, OGFOD1, RBM4]	[C1QBP, CALR, DHFR, EIF6, LARP4, LRPPRC, PKP3, RPL10, RPL13A, RPL15, RPL26, RPL38, RPL5, RPS14, RPS3, RPS4X, RPS9, SHMT2, SRP9, TUFM]	27.8925	16.2707	16.2707	46.4876	[APP, C1QBP, CALR, DENR, DHFR, EEF2, EIF1, EIF1AD, EIF1AX, EIF3J, EIF4A3, EIF4G1, EIF4G2, EIF4H, EIF5A, EIF5AL1, EIF6, FXR2, GCN1, HSPB1, IGF2BP2, ITGA2, LARP4, LRPPRC, MTPN, OGFOD1, PKP3, RBM4, RPL10, RPL13A, RPL13AP3, RPL15, RPL26, RPL38, RPL5, RPS14, RPS3, RPS4X, RPS9, SHMT2, SRP9, TUFM]
GO:0034248	regulation of cellular amide metabolic process	GO_BiologicalProcess-EBI-UniProt-GOA_27.02.2019_00h00	2.41054e-09	1.80523e-08	1.33714e-13	1.40399e-12	[4, 5]	Group53	7.27903	42	None Specific Cluster	[APP, EIF1, EIF1AX, EIF3J, EIF4H, EIF5A, EIF5AL1, EIF6, HSPB1, IGF2BP2, MTPN, RPL38]	[EEF2, EIF4G1, EIF4G2, ITGA2, PKP3, RPL13A, RPL13AP3]	[DENR, EIF1AD, EIF4A3, FXR2, GCN1, OGFOD1, RBM4]	[C1QBP, CALR, DHFR, EIF6, LARP4, LRPPRC, PKP3, RPL10, RPL13A, RPL15, RPL26, RPL38, RPL5, RPS14, RPS3, RPS4X, RPS9, SHMT2, SRP9, TUFM]	27.8925	16.2707	16.2707	46.4876	[APP, C1QBP, CALR, DENR, DHFR, EEF2, EIF1, EIF1AD, EIF1AX, EIF3J, EIF4A3, EIF4G1, EIF4G2, EIF4H, EIF5A, EIF5AL1, EIF6, FXR2, GCN1, HSPB1, IGF2BP2, ITGA2, LARP4, LRPPRC, MTPN, OGFOD1, PKP3, RBM4, RPL10, RPL13A, RPL13AP3, RPL15, RPL26, RPL38, RPL5, RPS14, RPS3, RPS4X, RPS9, SHMT2, SRP9, TUFM]
GO:0042274	ribosomal small subunit biogenesis	GO_BiologicalProcess-EBI-UniProt-GOA_27.02.2019_00h00	3.59081e-09	2.65956e-08	3.66814e-34	1.54062e-32	[4, 5]	Group69	18.0723	15	Specific for Cluster #4	[RPL38]	[]	[TBL3]	[RPL14, RPL38, RPS10, RPS14, RPS15, RPS16, RPS17, RPS19, RPS24, RPS5, RPS7, RPS8, RPSA, TXNDC5]	6.51148	0	6.51148	91.1608	[RPL14, RPL38, RPS10, RPS14, RPS15, RPS16, RPS17, RPS19, RPS24, RPS5, RPS7, RPS8, RPSA, TBL3, TXNDC5]
GO:0042274	ribosomal small subunit biogenesis	GO_BiologicalProcess-EBI-UniProt-GOA_27.02.2019_00h00	3.59081e-09	2.65956e-08	7.74711e-23	2.16919e-21	[4, 5]	Group84	18.0723	15	Specific for Cluster #4	[RPL38]	[]	[TBL3]	[RPL14, RPL38, RPS10, RPS14, RPS15, RPS16, RPS17, RPS19, RPS24, RPS5, RPS7, RPS8, RPSA, TXNDC5]	6.51148	0	6.51148	91.1608	[RPL14, RPL38, RPS10, RPS14, RPS15, RPS16, RPS17, RPS19, RPS24, RPS5, RPS7, RPS8, RPSA, TBL3, TXNDC5]
GO:0042274	ribosomal small subunit biogenesis	GO_BiologicalProcess-EBI-UniProt-GOA_27.02.2019_00h00	3.59081e-09	2.65956e-08	3.65735e-22	7.68043e-21	[4, 5]	Group64	18.0723	15	Specific for Cluster #4	[RPL38]	[]	[TBL3]	[RPL14, RPL38, RPS10, RPS14, RPS15, RPS16, RPS17, RPS19, RPS24, RPS5, RPS7, RPS8, RPSA, TXNDC5]	6.51148	0	6.51148	91.1608	[RPL14, RPL38, RPS10, RPS14, RPS15, RPS16, RPS17, RPS19, RPS24, RPS5, RPS7, RPS8, RPSA, TBL3, TXNDC5]
GO:0070003	threonine-type peptidase activity	GO_BiologicalProcess-EBI-UniProt-GOA_27.02.2019_00h00	7.5948e-09	5.56402e-08	1.61091e-14	1.93309e-13	[7, 8]	Group85	36	9	Specific for Cluster #1	[PSMA1, PSMA2, PSMA4, PSMA5, PSMA6, PSMA7, PSMB1, PSMB6, PSMB7]	[]	[]	[]	100	0	0	0	[PSMA1, PSMA2, PSMA4, PSMA5, PSMA6, PSMA7, PSMB1, PSMB6, PSMB7]
GO:0004298	threonine-type endopeptidase activity	GO_BiologicalProcess-EBI-UniProt-GOA_27.02.2019_00h00	7.5948e-09	5.56402e-08	1.61091e-14	1.93309e-13	[8, 9]	Group85	36	9	Specific for Cluster #1	[PSMA1, PSMA2, PSMA4, PSMA5, PSMA6, PSMA7, PSMB1, PSMB6, PSMB7]	[]	[]	[]	100	0	0	0	[PSMA1, PSMA2, PSMA4, PSMA5, PSMA6, PSMA7, PSMB1, PSMB6, PSMB7]
GO:2001235	positive regulation of apoptotic signaling pathway	GO_BiologicalProcess-EBI-UniProt-GOA_27.02.2019_00h00	9.27786e-09	6.72395e-08	1.70881e-13	1.59489e-12	[4, 5, 6, 7, 8]	Group80	10.0806	25	None Specific Cluster	[CCDC6, CTSC, LYPLA1, PARK7, PEA15, REXO2, S100A9, SFN, SH3GLB1, SOD1, YWHAG]	[CAV1, FASN, PML]	[DENR, FASN]	[CTNNA1, CTSB, PDIA3, PYCARD, RPL11, RPL26, RPS3, RPS7, TP63, YWHAH]	43.4703	11.8555	7.9037	39.5185	[CAV1, CCDC6, CTNNA1, CTSB, CTSC, DENR, FASN, LYPLA1, PARK7, PDIA3, PEA15, PML, PYCARD, REXO2, RPL11, RPL26, RPS3, RPS7, S100A9, SFN, SH3GLB1, SOD1, TP63, YWHAG, YWHAH]
GO:2001235	positive regulation of apoptotic signaling pathway	GO_BiologicalProcess-EBI-UniProt-GOA_27.02.2019_00h00	9.27786e-09	6.72395e-08	7.28682e-10	5.10078e-09	[4, 5, 6, 7, 8]	Group66	10.0806	25	None Specific Cluster	[CCDC6, CTSC, LYPLA1, PARK7, PEA15, REXO2, S100A9, SFN, SH3GLB1, SOD1, YWHAG]	[CAV1, FASN, PML]	[DENR, FASN]	[CTNNA1, CTSB, PDIA3, PYCARD, RPL11, RPL26, RPS3, RPS7, TP63, YWHAH]	43.4703	11.8555	7.9037	39.5185	[CAV1, CCDC6, CTNNA1, CTSB, CTSC, DENR, FASN, LYPLA1, PARK7, PDIA3, PEA15, PML, PYCARD, REXO2, RPL11, RPL26, RPS3, RPS7, S100A9, SFN, SH3GLB1, SOD1, TP63, YWHAG, YWHAH]
GO:2001235	positive regulation of apoptotic signaling pathway	GO_BiologicalProcess-EBI-UniProt-GOA_27.02.2019_00h00	9.27786e-09	6.72395e-08	1.01274e-08	5.67132e-08	[4, 5, 6, 7, 8]	Group77	10.0806	25	None Specific Cluster	[CCDC6, CTSC, LYPLA1, PARK7, PEA15, REXO2, S100A9, SFN, SH3GLB1, SOD1, YWHAG]	[CAV1, FASN, PML]	[DENR, FASN]	[CTNNA1, CTSB, PDIA3, PYCARD, RPL11, RPL26, RPS3, RPS7, TP63, YWHAH]	43.4703	11.8555	7.9037	39.5185	[CAV1, CCDC6, CTNNA1, CTSB, CTSC, DENR, FASN, LYPLA1, PARK7, PDIA3, PEA15, PML, PYCARD, REXO2, RPL11, RPL26, RPS3, RPS7, S100A9, SFN, SH3GLB1, SOD1, TP63, YWHAG, YWHAH]
GO:2001235	positive regulation of apoptotic signaling pathway	GO_BiologicalProcess-EBI-UniProt-GOA_27.02.2019_00h00	9.27786e-09	6.72395e-08	2.23985e-08	1.17592e-07	[4, 5, 6, 7, 8]	Group81	10.0806	25	None Specific Cluster	[CCDC6, CTSC, LYPLA1, PARK7, PEA15, REXO2, S100A9, SFN, SH3GLB1, SOD1, YWHAG]	[CAV1, FASN, PML]	[DENR, FASN]	[CTNNA1, CTSB, PDIA3, PYCARD, RPL11, RPL26, RPS3, RPS7, TP63, YWHAH]	43.4703	11.8555	7.9037	39.5185	[CAV1, CCDC6, CTNNA1, CTSB, CTSC, DENR, FASN, LYPLA1, PARK7, PDIA3, PEA15, PML, PYCARD, REXO2, RPL11, RPL26, RPS3, RPS7, S100A9, SFN, SH3GLB1, SOD1, TP63, YWHAG, YWHAH]
GO:0006396	RNA processing	GO_BiologicalProcess-EBI-UniProt-GOA_27.02.2019_00h00	1.50922e-08	1.08214e-07	3.66814e-34	1.54062e-32	[5, 6, 7]	Group69	5.53603	63	None Specific Cluster	[APP, ATOX1, CDKN2A, DAZAP1, HADH, HNRNPA1, HNRNPA1L2, HNRNPH2, HSPA1A, HSPA1B, LGALS3, PEA15, PIN1, PRDX5, PRDX6]	[AHNAK, AHNAK2, HDLBP, RPL10A, RPL18, RPL7]	[EIF4A3, HEXIM1, MARCKSL1, PRPF6, RBM22, RBM4, SAFB, SRM, SSU72, TBL3, THUMPD1, ZPR1]	[C1QBP, HADH, HDLBP, HNRNPH1, HSP90B1, HSPA8, RPL10A, RPL11, RPL12, RPL14, RPL18, RPL26, RPL27, RPL35, RPL35A, RPL5, RPL7, RPL7A, RPS13, RPS14, RPS15, RPS16, RPS17, RPS19, RPS2, RPS24, RPS26, RPS4X, RPS7, RPS8, RPS9, RPSA, RPUSD2, SON, TXNDC5]	23.3786	9.35143	18.7029	54.55	[AHNAK, AHNAK2, APP, ATOX1, C1QBP, CDKN2A, DAZAP1, EIF4A3, HADH, HDLBP, HEXIM1, HNRNPA1, HNRNPA1L2, HNRNPH1, HNRNPH2, HSP90B1, HSPA1A, HSPA1B, HSPA8, LGALS3, MARCKSL1, PEA15, PIN1, PRDX5, PRDX6, PRPF6, RBM22, RBM4, RPL10A, RPL11, RPL12, RPL14, RPL18, RPL26, RPL27, RPL35, RPL35A, RPL5, RPL7, RPL7A, RPS13, RPS14, RPS15, RPS16, RPS17, RPS19, RPS2, RPS24, RPS26, RPS4X, RPS7, RPS8, RPS9, RPSA, RPUSD2,…
GO:0006396	RNA processing	GO_BiologicalProcess-EBI-UniProt-GOA_27.02.2019_00h00	1.50922e-08	1.08214e-07	7.74711e-23	2.16919e-21	[5, 6, 7]	Group84	5.53603	63	None Specific Cluster	[APP, ATOX1, CDKN2A, DAZAP1, HADH, HNRNPA1, HNRNPA1L2, HNRNPH2, HSPA1A, HSPA1B, LGALS3, PEA15, PIN1, PRDX5, PRDX6]	[AHNAK, AHNAK2, HDLBP, RPL10A, RPL18, RPL7]	[EIF4A3, HEXIM1, MARCKSL1, PRPF6, RBM22, RBM4, SAFB, SRM, SSU72, TBL3, THUMPD1, ZPR1]	[C1QBP, HADH, HDLBP, HNRNPH1, HSP90B1, HSPA8, RPL10A, RPL11, RPL12, RPL14, RPL18, RPL26, RPL27, RPL35, RPL35A, RPL5, RPL7, RPL7A, RPS13, RPS14, RPS15, RPS16, RPS17, RPS19, RPS2, RPS24, RPS26, RPS4X, RPS7, RPS8, RPS9, RPSA, RPUSD2, SON, TXNDC5]	23.3786	9.35143	18.7029	54.55	[AHNAK, AHNAK2, APP, ATOX1, C1QBP, CDKN2A, DAZAP1, EIF4A3, HADH, HDLBP, HEXIM1, HNRNPA1, HNRNPA1L2, HNRNPH1, HNRNPH2, HSP90B1, HSPA1A, HSPA1B, HSPA8, LGALS3, MARCKSL1, PEA15, PIN1, PRDX5, PRDX6, PRPF6, RBM22, RBM4, RPL10A, RPL11, RPL12, RPL14, RPL18, RPL26, RPL27, RPL35, RPL35A, RPL5, RPL7, RPL7A, RPS13, RPS14, RPS15, RPS16, RPS17, RPS19, RPS2, RPS24, RPS26, RPS4X, RPS7, RPS8, RPS9, RPSA, RPUSD2,…
GO:0010499	proteasomal ubiquitin-independent protein catabolic process	GO_BiologicalProcess-EBI-UniProt-GOA_27.02.2019_00h00	2.39403e-08	1.6985e-07	1.61091e-14	1.93309e-13	[6, 7, 8, 9]	Group85	32.1429	9	Specific for Cluster #1	[PSMA1, PSMA2, PSMA4, PSMA5, PSMA6, PSMA7, PSMB1, PSMB6, PSMB7]	[]	[]	[]	100	0	0	0	[PSMA1, PSMA2, PSMA4, PSMA5, PSMA6, PSMA7, PSMB1, PSMB6, PSMB7]
GO:0034599	cellular response to oxidative stress	GO_BiologicalProcess-EBI-UniProt-GOA_27.02.2019_00h00	2.78593e-08	1.95595e-07	1.70881e-13	1.59489e-12	[4]	Group80	7.94045	32	None Specific Cluster	[ANXA1, CDKN2A, GSTP1, HSPA1A, HSPA1B, HSPB1, NME2, PARK7, PRDX1, PRDX5, PRDX6, SOD1, SOD2, TXN, UBQLN1]	[PML]	[G6PD, PTMA, TNPO1, ZNF622]	[AIFM1, CAT, CTNNB1, DHFR, ERO1A, GSR, P4HB, PDCD10, PRDX3, PSAP, RPS3, TPM1]	46.875	3.125	12.5	37.5	[AIFM1, ANXA1, CAT, CDKN2A, CTNNB1, DHFR, ERO1A, G6PD, GSR, GSTP1, HSPA1A, HSPA1B, HSPB1, NME2, P4HB, PARK7, PDCD10, PML, PRDX1, PRDX3, PRDX5, PRDX6, PSAP, PTMA, RPS3, SOD1, SOD2, TNPO1, TPM1, TXN, UBQLN1, ZNF622]
GO:0034599	cellular response to oxidative stress	GO_BiologicalProcess-EBI-UniProt-GOA_27.02.2019_00h00	2.78593e-08	1.95595e-07	1.35889e-10	1.03769e-09	[4]	Group83	7.94045	32	None Specific Cluster	[ANXA1, CDKN2A, GSTP1, HSPA1A, HSPA1B, HSPB1, NME2, PARK7, PRDX1, PRDX5, PRDX6, SOD1, SOD2, TXN, UBQLN1]	[PML]	[G6PD, PTMA, TNPO1, ZNF622]	[AIFM1, CAT, CTNNB1, DHFR, ERO1A, GSR, P4HB, PDCD10, PRDX3, PSAP, RPS3, TPM1]	46.875	3.125	12.5	37.5	[AIFM1, ANXA1, CAT, CDKN2A, CTNNB1, DHFR, ERO1A, G6PD, GSR, GSTP1, HSPA1A, HSPA1B, HSPB1, NME2, P4HB, PARK7, PDCD10, PML, PRDX1, PRDX3, PRDX5, PRDX6, PSAP, PTMA, RPS3, SOD1, SOD2, TNPO1, TPM1, TXN, UBQLN1, ZNF622]
GO:0034976	response to endoplasmic reticulum stress	GO_BiologicalProcess-EBI-UniProt-GOA_27.02.2019_00h00	3.13478e-08	2.17819e-07	1.70881e-13	1.59489e-12	[4]	Group80	8.26446	30	None Specific Cluster	[FBXO2, GORASP2, HDGF, HSPA1A, HSPA1B, MANF, PARK7, SDF2, UBQLN1]	[CAV1, DCTN1, EEF2, PML]	[SEC31A]	[AIFM1, CALR, DNAJB11, ERO1A, ERP29, ERP44, HSP90B1, HSPA5, HYOU1, MYDGF, P4HB, PDIA3, PDIA4, PDIA6, SEC16A, TXNDC12]	30	13.3333	3.33333	53.3333	[AIFM1, CALR, CAV1, DCTN1, DNAJB11, EEF2, ERO1A, ERP29, ERP44, FBXO2, GORASP2, HDGF, HSP90B1, HSPA1A, HSPA1B, HSPA5, HYOU1, MANF, MYDGF, P4HB, PARK7, PDIA3, PDIA4, PDIA6, PML, SDF2, SEC16A, SEC31A, TXNDC12, UBQLN1]
GO:0034976	response to endoplasmic reticulum stress	GO_BiologicalProcess-EBI-UniProt-GOA_27.02.2019_00h00	3.13478e-08	2.17819e-07	3.54089e-11	2.97434e-10	[4]	Group73	8.26446	30	None Specific Cluster	[FBXO2, GORASP2, HDGF, HSPA1A, HSPA1B, MANF, PARK7, SDF2, UBQLN1]	[CAV1, DCTN1, EEF2, PML]	[SEC31A]	[AIFM1, CALR, DNAJB11, ERO1A, ERP29, ERP44, HSP90B1, HSPA5, HYOU1, MYDGF, P4HB, PDIA3, PDIA4, PDIA6, SEC16A, TXNDC12]	30	13.3333	3.33333	53.3333	[AIFM1, CALR, CAV1, DCTN1, DNAJB11, EEF2, ERO1A, ERP29, ERP44, FBXO2, GORASP2, HDGF, HSP90B1, HSPA1A, HSPA1B, HSPA5, HYOU1, MANF, MYDGF, P4HB, PARK7, PDIA3, PDIA4, PDIA6, PML, SDF2, SEC16A, SEC31A, TXNDC12, UBQLN1]
GO:0044183	protein folding chaperone	GO_BiologicalProcess-EBI-UniProt-GOA_27.02.2019_00h00	3.39129e-08	2.33238e-07	3.54089e-11	2.97434e-10	[3]	Group73	31.0345	9	None Specific Cluster	[HSPA1A, HSPA1B, HSPB1]	[]	[HSPA2]	[CALR, HSPA5, HSPA8, HSPA9, HSPD1]	33.3333	0	11.1111	55.5556	[CALR, HSPA1A, HSPA1B, HSPA2, HSPA5, HSPA8, HSPA9, HSPB1, HSPD1]
GO:0015036	disulfide oxidoreductase activity	GO_BiologicalProcess-EBI-UniProt-GOA_27.02.2019_00h00	5.28719e-08	3.59956e-07	1.35889e-10	1.03769e-09	[5]	Group83	22	11	Specific for Cluster #4	[SH3BGRL3, TXN]	[]	[SH3BGRL3]	[ERO1A, GSR, GSTK1, NXN, P4HB, PDIA3, PDIA4, PDIA6, TXNDC12]	17.5452	0	8.77258	78.9532	[ERO1A, GSR, GSTK1, NXN, P4HB, PDIA3, PDIA4, PDIA6, SH3BGRL3, TXN, TXNDC12]
GO:0016667	oxidoreductase activity, acting on a sulfur group of donors	GO_BiologicalProcess-EBI-UniProt-GOA_27.02.2019_00h00	5.68355e-08	3.83072e-07	1.35889e-10	1.03769e-09	[4]	Group83	17.5676	13	Specific for Cluster #4	[SH3BGRL3, TXN]	[]	[SH3BGRL3]	[DLD, ERO1A, GSR, GSTK1, NXN, P4HB, PDIA3, PDIA4, PDIA6, PRDX3, TXNDC12]	14.9526	0	7.4763	82.2393	[DLD, ERO1A, GSR, GSTK1, NXN, P4HB, PDIA3, PDIA4, PDIA6, PRDX3, SH3BGRL3, TXN, TXNDC12]
GO:0065004	protein-DNA complex assembly	GO_BiologicalProcess-EBI-UniProt-GOA_27.02.2019_00h00	6.02819e-08	3.98334e-07	2.79105e-17	4.68896e-16	[5, 6]	Group42	8.90411	26	Specific for Cluster #4	[ANP32B, H2BFS, HIST1H2BB, HIST1H2BC, HIST1H2BD, HIST1H2BH, HIST1H2BJ, HIST1H2BK, HIST1H2BL, HIST1H2BM, HIST1H2BN, HIST1H2BO, HIST2H2BE, HIST2H2BF, HIST3H2BB, NAP1L4, PEA15, RAD23B]	[]	[ASF1B, H1F0]	[DDB1, H2AFY, H2BFS, HIST1H1A, HIST1H1C, HIST1H1E, HIST1H2BB, HIST1H2BC, HIST1H2BD, HIST1H2BH, HIST1H2BJ, HIST1H2BK, HIST1H2BL, HIST1H2BM, HIST1H2BN, HIST1H2BO, HIST1H4A, HIST2H2BE, HIST2H2BF, HIST3H2BB]	61.1461	0	6.79401	67.9401	[ANP32B, ASF1B, DDB1, H1F0, H2AFY, H2BFS, HIST1H1A, HIST1H1C, HIST1H1E, HIST1H2BB, HIST1H2BC, HIST1H2BD, HIST1H2BH, HIST1H2BJ, HIST1H2BK, HIST1H2BL, HIST1H2BM, HIST1H2BN, HIST1H2BO, HIST1H4A, HIST2H2BE, HIST2H2BF, HIST3H2BB, NAP1L4, PEA15, RAD23B]
GO:0065004	protein-DNA complex assembly	GO_BiologicalProcess-EBI-UniProt-GOA_27.02.2019_00h00	6.02819e-08	3.98334e-07	1.69023e-15	2.36632e-14	[5, 6]	Group58	8.90411	26	Specific for Cluster #4	[ANP32B, H2BFS, HIST1H2BB, HIST1H2BC, HIST1H2BD, HIST1H2BH, HIST1H2BJ, HIST1H2BK, HIST1H2BL, HIST1H2BM, HIST1H2BN, HIST1H2BO, HIST2H2BE, HIST2H2BF, HIST3H2BB, NAP1L4, PEA15, RAD23B]	[]	[ASF1B, H1F0]	[DDB1, H2AFY, H2BFS, HIST1H1A, HIST1H1C, HIST1H1E, HIST1H2BB, HIST1H2BC, HIST1H2BD, HIST1H2BH, HIST1H2BJ, HIST1H2BK, HIST1H2BL, HIST1H2BM, HIST1H2BN, HIST1H2BO, HIST1H4A, HIST2H2BE, HIST2H2BF, HIST3H2BB]	61.1461	0	6.79401	67.9401	[ANP32B, ASF1B, DDB1, H1F0, H2AFY, H2BFS, HIST1H1A, HIST1H1C, HIST1H1E, HIST1H2BB, HIST1H2BC, HIST1H2BD, HIST1H2BH, HIST1H2BJ, HIST1H2BK, HIST1H2BL, HIST1H2BM, HIST1H2BN, HIST1H2BO, HIST1H4A, HIST2H2BE, HIST2H2BF, HIST3H2BB, NAP1L4, PEA15, RAD23B]
GO:0051920	peroxiredoxin activity	GO_BiologicalProcess-EBI-UniProt-GOA_27.02.2019_00h00	6.0239e-08	4.01991e-07	1.35889e-10	1.03769e-09	[5, 8]	Group83	60	6	Specific for Cluster #1	[PARK7, PRDX1, PRDX5, PRDX6]	[]	[]	[PRDX3, PRDX4]	66.6667	0	0	33.3333	[PARK7, PRDX1, PRDX3, PRDX4, PRDX5, PRDX6]
GO:1990948	ubiquitin ligase inhibitor activity	GO_BiologicalProcess-EBI-UniProt-GOA_27.02.2019_00h00	6.0239e-08	4.01991e-07	5.88967e-07	2.24878e-06	[7, 8, 9, 10, 11, 12, 13, 14]	Group79	60	6	Specific for Cluster #4	[CDKN2A]	[]	[]	[RPL11, RPL17, RPL23, RPL5, RPS7]	16.6667	0	0	83.3333	[CDKN2A, RPL11, RPL17, RPL23, RPL5, RPS7]
GO:0051920	peroxiredoxin activity	GO_BiologicalProcess-EBI-UniProt-GOA_27.02.2019_00h00	6.0239e-08	4.01991e-07	2.79183e-05	8.37548e-05	[5, 8]	Group51	60	6	Specific for Cluster #1	[PARK7, PRDX1, PRDX5, PRDX6]	[]	[]	[PRDX3, PRDX4]	66.6667	0	0	33.3333	[PARK7, PRDX1, PRDX3, PRDX4, PRDX5, PRDX6]
GO:1990948	ubiquitin ligase inhibitor activity	GO_BiologicalProcess-EBI-UniProt-GOA_27.02.2019_00h00	6.0239e-08	4.01991e-07	3.68536e-05	0.000106748	[7, 8, 9, 10, 11, 12, 13, 14]	Group61	60	6	Specific for Cluster #4	[CDKN2A]	[]	[]	[RPL11, RPL17, RPL23, RPL5, RPS7]	16.6667	0	0	83.3333	[CDKN2A, RPL11, RPL17, RPL23, RPL5, RPS7]
GO:0002443	leukocyte mediated immunity	GO_BiologicalProcess-EBI-UniProt-GOA_27.02.2019_00h00	8.15931e-08	5.28786e-07	1.57278e-07	6.60567e-07	[3]	Group68	5.36972	61	None Specific Cluster	[ANP32B, APRT, CALML5, CAPG, CDA, COTL1, CTSC, CTSD, FABP5, GM2A, GSTP1, HSPA1A, HSPA1B, IL18, IL1RN, LAMP2, LGALS3, MIF, NME2, PAFAH1B2, PDXK, PNP, PRDX1, PRDX5, PRDX6, PSMA2, PSMA5, PSMA7, PSMB1, PSMB7, S100A11, S100A13, S100A9, SDCBP, TOLLIP]	[DSP, EEF2, HLA-A, IQGAP1, KPNB1]	[FDPS, PNP, PYGB, RAB10, S100A13, XRCC5]	[C1QBP, CAT, CTSB, CTSD, DLG1, ERP44, FH, HSPA8, HSPD1, JUP, NPC2, PKP1, PRDX4, PRKCSH, PSAP, PYCARD, RPSA, TXNDC5]	56.7147	8.1021	9.72252	29.1676	[ANP32B, APRT, C1QBP, CALML5, CAPG, CAT, CDA, COTL1, CTSB, CTSC, CTSD, DLG1, DSP, EEF2, ERP44, FABP5, FDPS, FH, GM2A, GSTP1, HLA-A, HSPA1A, HSPA1B, HSPA8, HSPD1, IL18, IL1RN, IQGAP1, JUP, KPNB1, LAMP2, LGALS3, MIF, NME2, NPC2, PAFAH1B2, PDXK, PKP1, PNP, PRDX1, PRDX4, PRDX5, PRDX6, PRKCSH, PSAP, PSMA2, PSMA5, PSMA7, PSMB1, PSMB7, PYCARD, PYGB, RAB10, RPSA, S100A11, S100A13, S100A9, SDCBP, TOLLIP, …
GO:0034470	ncRNA processing	GO_BiologicalProcess-EBI-UniProt-GOA_27.02.2019_00h00	8.15535e-08	5.33661e-07	3.66814e-34	1.54062e-32	[6, 7, 8]	Group69	7.43243	33	Specific for Cluster #4	[CDKN2A, HADH]	[RPL10A, RPL18, RPL7]	[EIF4A3, HEXIM1, SRM, TBL3, THUMPD1]	[HADH, RPL10A, RPL11, RPL12, RPL14, RPL18, RPL26, RPL27, RPL35, RPL35A, RPL5, RPL7, RPL7A, RPS14, RPS15, RPS16, RPS17, RPS19, RPS2, RPS24, RPS4X, RPS7, RPS8, RPS9, RPSA, RPUSD2, TXNDC5]	5.86858	8.80287	14.6714	79.2258	[CDKN2A, EIF4A3, HADH, HEXIM1, RPL10A, RPL11, RPL12, RPL14, RPL18, RPL26, RPL27, RPL35, RPL35A, RPL5, RPL7, RPL7A, RPS14, RPS15, RPS16, RPS17, RPS19, RPS2, RPS24, RPS4X, RPS7, RPS8, RPS9, RPSA, RPUSD2, SRM, TBL3, THUMPD1, TXNDC5]
GO:0034470	ncRNA processing	GO_BiologicalProcess-EBI-UniProt-GOA_27.02.2019_00h00	8.15535e-08	5.33661e-07	7.74711e-23	2.16919e-21	[6, 7, 8]	Group84	7.43243	33	Specific for Cluster #4	[CDKN2A, HADH]	[RPL10A, RPL18, RPL7]	[EIF4A3, HEXIM1, SRM, TBL3, THUMPD1]	[HADH, RPL10A, RPL11, RPL12, RPL14, RPL18, RPL26, RPL27, RPL35, RPL35A, RPL5, RPL7, RPL7A, RPS14, RPS15, RPS16, RPS17, RPS19, RPS2, RPS24, RPS4X, RPS7, RPS8, RPS9, RPSA, RPUSD2, TXNDC5]	5.86858	8.80287	14.6714	79.2258	[CDKN2A, EIF4A3, HADH, HEXIM1, RPL10A, RPL11, RPL12, RPL14, RPL18, RPL26, RPL27, RPL35, RPL35A, RPL5, RPL7, RPL7A, RPS14, RPS15, RPS16, RPS17, RPS19, RPS2, RPS24, RPS4X, RPS7, RPS8, RPS9, RPSA, RPUSD2, SRM, TBL3, THUMPD1, TXNDC5]
GO:0051168	nuclear export	GO_BiologicalProcess-EBI-UniProt-GOA_27.02.2019_00h00	1.23488e-07	7.92673e-07	1.23488e-07	5.45945e-07	[6, 7]	Group37	9.12547	24	None Specific Cluster	[ANP32B, ATOX1, EIF5A, EIF5AL1, EIF6, HNRNPA1, NUTF2, PARK7, RAN, REXO2, SFN, TXN]	[EIF4G1, FLNB, HDLBP]	[CSE1L, EIF4A3, NUP133, RANBP2, RBM22]	[CALR, CTNND1, EIF6, HDLBP, RPS15, RPSA]	48.7716	12.1929	20.3215	24.3858	[ANP32B, ATOX1, CALR, CSE1L, CTNND1, EIF4A3, EIF4G1, EIF5A, EIF5AL1, EIF6, FLNB, HDLBP, HNRNPA1, NUP133, NUTF2, PARK7, RAN, RANBP2, RBM22, REXO2, RPS15, RPSA, SFN, TXN]
GO:1902903	regulation of supramolecular fiber organization	GO_BiologicalProcess-EBI-UniProt-GOA_27.02.2019_00h00	1.30349e-07	8.21079e-07	8.03829e-08	3.7512e-07	[4, 5]	Group78	7.28477	33	None Specific Cluster	[APP, ARPC5L, BRK1, CAPG, CFL1, DSTN, HSPA1A, HSPA1B, MTPN, NDRG1, PARK7, PFN1, PRDX5, TMOD3]	[CDC42, DCTN1, FLNA, LDLR, TACSTD2]	[FDPS, HEXIM1, IRF6, NAE1, PTMA, TUBB3]	[CTNNA2, DLG1, HSPA8, METAP2, PYCARD, RPS3, TPM1, VASP]	42.4242	15.1515	18.1818	24.2424	[APP, ARPC5L, BRK1, CAPG, CDC42, CFL1, CTNNA2, DCTN1, DLG1, DSTN, FDPS, FLNA, HEXIM1, HSPA1A, HSPA1B, HSPA8, IRF6, LDLR, METAP2, MTPN, NAE1, NDRG1, PARK7, PFN1, PRDX5, PTMA, PYCARD, RPS3, TACSTD2, TMOD3, TPM1, TUBB3, VASP]
GO:1902903	regulation of supramolecular fiber organization	GO_BiologicalProcess-EBI-UniProt-GOA_27.02.2019_00h00	1.30349e-07	8.21079e-07	6.68932e-07	2.44306e-06	[4, 5]	Group60	7.28477	33	None Specific Cluster	[APP, ARPC5L, BRK1, CAPG, CFL1, DSTN, HSPA1A, HSPA1B, MTPN, NDRG1, PARK7, PFN1, PRDX5, TMOD3]	[CDC42, DCTN1, FLNA, LDLR, TACSTD2]	[FDPS, HEXIM1, IRF6, NAE1, PTMA, TUBB3]	[CTNNA2, DLG1, HSPA8, METAP2, PYCARD, RPS3, TPM1, VASP]	42.4242	15.1515	18.1818	24.2424	[APP, ARPC5L, BRK1, CAPG, CDC42, CFL1, CTNNA2, DCTN1, DLG1, DSTN, FDPS, FLNA, HEXIM1, HSPA1A, HSPA1B, HSPA8, IRF6, LDLR, METAP2, MTPN, NAE1, NDRG1, PARK7, PFN1, PRDX5, PTMA, PYCARD, RPS3, TACSTD2, TMOD3, TPM1, TUBB3, VASP]
GO:0055105	ubiquitin-protein transferase inhibitor activity	GO_BiologicalProcess-EBI-UniProt-GOA_27.02.2019_00h00	1.29591e-07	8.24004e-07	5.88967e-07	2.24878e-06	[6, 8, 9, 10, 11, 12]	Group79	54.5455	6	Specific for Cluster #4	[CDKN2A]	[]	[]	[RPL11, RPL17, RPL23, RPL5, RPS7]	16.6667	0	0	83.3333	[CDKN2A, RPL11, RPL17, RPL23, RPL5, RPS7]
GO:0055105	ubiquitin-protein transferase inhibitor activity	GO_BiologicalProcess-EBI-UniProt-GOA_27.02.2019_00h00	1.29591e-07	8.24004e-07	3.68536e-05	0.000106748	[6, 8, 9, 10, 11, 12]	Group61	54.5455	6	Specific for Cluster #4	[CDKN2A]	[]	[]	[RPL11, RPL17, RPL23, RPL5, RPS7]	16.6667	0	0	83.3333	[CDKN2A, RPL11, RPL17, RPL23, RPL5, RPS7]
GO:0006986	response to unfolded protein	GO_BiologicalProcess-EBI-UniProt-GOA_27.02.2019_00h00	1.4562e-07	9.00437e-07	3.54089e-11	2.97434e-10	[4, 5]	Group73	9.69163	22	Specific for Cluster #4	[HDGF, HSPA1A, HSPA1B, HSPB1, MANF]	[DCTN1]	[HSPA2, SEC31A]	[CALR, DNAJB11, ERO1A, ERP44, HSP90B1, HSPA5, HSPA8, HSPA9, HSPD1, HSPE1, HYOU1, MYDGF, PDIA6, SERPINH1]	22.7273	4.54545	9.09091	63.6364	[CALR, DCTN1, DNAJB11, ERO1A, ERP44, HDGF, HSP90B1, HSPA1A, HSPA1B, HSPA2, HSPA5, HSPA8, HSPA9, HSPB1, HSPD1, HSPE1, HYOU1, MANF, MYDGF, PDIA6, SEC31A, SERPINH1]
GO:0097193	intrinsic apoptotic signaling pathway	GO_BiologicalProcess-EBI-UniProt-GOA_27.02.2019_00h00	1.44712e-07	9.03113e-07	1.70881e-13	1.59489e-12	[4, 5, 6]	Group80	7.71208	30	None Specific Cluster	[CASP14, HSPA1A, HSPA1B, HSPB1, MIF, PARK7, REXO2, S100A9, SFN, SOD1, SOD2, UBQLN1]	[CAV1, PML]	[DENR, NOC2L, ZNF622]	[AIFM1, ERO1A, ERP29, HYOU1, P4HB, PDCD10, PYCARD, RPL11, RPL26, RPS3, RPS7, TP63, TXNDC12]	40	6.66667	10	43.3333	[AIFM1, CASP14, CAV1, DENR, ERO1A, ERP29, HSPA1A, HSPA1B, HSPB1, HYOU1, MIF, NOC2L, P4HB, PARK7, PDCD10, PML, PYCARD, REXO2, RPL11, RPL26, RPS3, RPS7, S100A9, SFN, SOD1, SOD2, TP63, TXNDC12, UBQLN1, ZNF622]
GO:0097193	intrinsic apoptotic signaling pathway	GO_BiologicalProcess-EBI-UniProt-GOA_27.02.2019_00h00	1.44712e-07	9.03113e-07	1.35889e-10	1.03769e-09	[4, 5, 6]	Group83	7.71208	30	None Specific Cluster	[CASP14, HSPA1A, HSPA1B, HSPB1, MIF, PARK7, REXO2, S100A9, SFN, SOD1, SOD2, UBQLN1]	[CAV1, PML]	[DENR, NOC2L, ZNF622]	[AIFM1, ERO1A, ERP29, HYOU1, P4HB, PDCD10, PYCARD, RPL11, RPL26, RPS3, RPS7, TP63, TXNDC12]	40	6.66667	10	43.3333	[AIFM1, CASP14, CAV1, DENR, ERO1A, ERP29, HSPA1A, HSPA1B, HSPB1, HYOU1, MIF, NOC2L, P4HB, PARK7, PDCD10, PML, PYCARD, REXO2, RPL11, RPL26, RPS3, RPS7, S100A9, SFN, SOD1, SOD2, TP63, TXNDC12, UBQLN1, ZNF622]
GO:0097193	intrinsic apoptotic signaling pathway	GO_BiologicalProcess-EBI-UniProt-GOA_27.02.2019_00h00	1.44712e-07	9.03113e-07	7.28682e-10	5.10078e-09	[4, 5, 6]	Group66	7.71208	30	None Specific Cluster	[CASP14, HSPA1A, HSPA1B, HSPB1, MIF, PARK7, REXO2, S100A9, SFN, SOD1, SOD2, UBQLN1]	[CAV1, PML]	[DENR, NOC2L, ZNF622]	[AIFM1, ERO1A, ERP29, HYOU1, P4HB, PDCD10, PYCARD, RPL11, RPL26, RPS3, RPS7, TP63, TXNDC12]	40	6.66667	10	43.3333	[AIFM1, CASP14, CAV1, DENR, ERO1A, ERP29, HSPA1A, HSPA1B, HSPB1, HYOU1, MIF, NOC2L, P4HB, PARK7, PDCD10, PML, PYCARD, REXO2, RPL11, RPL26, RPS3, RPS7, S100A9, SFN, SOD1, SOD2, TP63, TXNDC12, UBQLN1, ZNF622]
GO:0097193	intrinsic apoptotic signaling pathway	GO_BiologicalProcess-EBI-UniProt-GOA_27.02.2019_00h00	1.44712e-07	9.03113e-07	1.01274e-08	5.67132e-08	[4, 5, 6]	Group77	7.71208	30	None Specific Cluster	[CASP14, HSPA1A, HSPA1B, HSPB1, MIF, PARK7, REXO2, S100A9, SFN, SOD1, SOD2, UBQLN1]	[CAV1, PML]	[DENR, NOC2L, ZNF622]	[AIFM1, ERO1A, ERP29, HYOU1, P4HB, PDCD10, PYCARD, RPL11, RPL26, RPS3, RPS7, TP63, TXNDC12]	40	6.66667	10	43.3333	[AIFM1, CASP14, CAV1, DENR, ERO1A, ERP29, HSPA1A, HSPA1B, HSPB1, HYOU1, MIF, NOC2L, P4HB, PARK7, PDCD10, PML, PYCARD, REXO2, RPL11, RPL26, RPS3, RPS7, S100A9, SFN, SOD1, SOD2, TP63, TXNDC12, UBQLN1, ZNF622]
GO:0035722	interleukin-12-mediated signaling pathway	GO_BiologicalProcess-EBI-UniProt-GOA_27.02.2019_00h00	1.47901e-07	9.06232e-07	2.8716e-07	1.14864e-06	[5, 6, 7]	Group36	17.9104	12	None Specific Cluster	[CFL1, CNPY2, HNRNPDL, MIF, S100A9, SOD1, SOD2]	[CDC42]	[]	[CNPY2, HSPA9, MSN, P4HB, RPLP0]	56.513	8.07328	0	40.3664	[CDC42, CFL1, CNPY2, HNRNPDL, HSPA9, MIF, MSN, P4HB, RPLP0, S100A9, SOD1, SOD2]
GO:0071349	cellular response to interleukin-12	GO_BiologicalProcess-EBI-UniProt-GOA_27.02.2019_00h00	2.07327e-07	1.2589e-06	2.8716e-07	1.14864e-06	[6]	Group36	17.3913	12	None Specific Cluster	[CFL1, CNPY2, HNRNPDL, MIF, S100A9, SOD1, SOD2]	[CDC42]	[]	[CNPY2, HSPA9, MSN, P4HB, RPLP0]	56.513	8.07328	0	40.3664	[CDC42, CFL1, CNPY2, HNRNPDL, HSPA9, MIF, MSN, P4HB, RPLP0, S100A9, SOD1, SOD2]
GO:0000028	ribosomal small subunit assembly	GO_BiologicalProcess-EBI-UniProt-GOA_27.02.2019_00h00	2.16065e-07	1.30025e-06	3.66814e-34	1.54062e-32	[5, 6, 7, 8]	Group69	30.7692	8	Specific for Cluster #4	[RPL38]	[]	[]	[RPL38, RPS10, RPS14, RPS15, RPS19, RPS5, RPSA, TXNDC5]	11.8299	0	0	94.6395	[RPL38, RPS10, RPS14, RPS15, RPS19, RPS5, RPSA, TXNDC5]
GO:0000028	ribosomal small subunit assembly	GO_BiologicalProcess-EBI-UniProt-GOA_27.02.2019_00h00	2.16065e-07	1.30025e-06	3.65735e-22	7.68043e-21	[5, 6, 7, 8]	Group64	30.7692	8	Specific for Cluster #4	[RPL38]	[]	[]	[RPL38, RPS10, RPS14, RPS15, RPS19, RPS5, RPSA, TXNDC5]	11.8299	0	0	94.6395	[RPL38, RPS10, RPS14, RPS15, RPS19, RPS5, RPSA, TXNDC5]
GO:0051438	regulation of ubiquitin-protein transferase activity	GO_BiologicalProcess-EBI-UniProt-GOA_27.02.2019_00h00	2.3181e-07	1.38265e-06	5.88967e-07	2.24878e-06	[5, 8, 9, 10, 11]	Group79	15.6627	13	None Specific Cluster	[CDKN2A, PARK7, PIN1, UBE2N]	[RAB1A]	[DENR, RAB1A]	[RPL11, RPL17, RPL23, RPL5, RPS2, RPS4X, RPS7]	29.9052	7.4763	14.9526	52.3341	[CDKN2A, DENR, PARK7, PIN1, RAB1A, RPL11, RPL17, RPL23, RPL5, RPS2, RPS4X, RPS7, UBE2N]
GO:0050821	protein stabilization	GO_BiologicalProcess-EBI-UniProt-GOA_27.02.2019_00h00	2.47721e-07	1.4646e-06	5.88967e-07	2.24878e-06	[4]	Group79	9.40171	22	None Specific Cluster	[CDKN2A, HSPA1A, HSPA1B, HYPK, LAMP2, PARK7, PFN1, PHB, PHB2, PIN1, PTGES3]	[FLNA]	[]	[CALR, HSPD1, PDCD10, PPIB, RPL11, RPL17, RPL23, RPL5, RPS7, SEC16A]	50	4.54545	0	45.4545	[CALR, CDKN2A, FLNA, HSPA1A, HSPA1B, HSPD1, HYPK, LAMP2, PARK7, PDCD10, PFN1, PHB, PHB2, PIN1, PPIB, PTGES3, RPL11, RPL17, RPL23, RPL5, RPS7, SEC16A]
GO:0070671	response to interleukin-12	GO_BiologicalProcess-EBI-UniProt-GOA_27.02.2019_00h00	2.8716e-07	1.68301e-06	2.8716e-07	1.14864e-06	[5]	Group36	16.9014	12	None Specific Cluster	[CFL1, CNPY2, HNRNPDL, MIF, S100A9, SOD1, SOD2]	[CDC42]	[]	[CNPY2, HSPA9, MSN, P4HB, RPLP0]	56.513	8.07328	0	40.3664	[CDC42, CFL1, CNPY2, HNRNPDL, HSPA9, MIF, MSN, P4HB, RPLP0, S100A9, SOD1, SOD2]
GO:0035966	response to topologically incorrect protein	GO_BiologicalProcess-EBI-UniProt-GOA_27.02.2019_00h00	4.22122e-07	2.45268e-06	3.54089e-11	2.97434e-10	[3, 4]	Group73	8.81226	23	Specific for Cluster #4	[HDGF, HSPA1A, HSPA1B, HSPB1, MANF, SDF2]	[DCTN1]	[HSPA2, SEC31A]	[CALR, DNAJB11, ERO1A, ERP44, HSP90B1, HSPA5, HSPA8, HSPA9, HSPD1, HSPE1, HYOU1, MYDGF, PDIA6, SERPINH1]	26.087	4.34783	8.69565	60.8696	[CALR, DCTN1, DNAJB11, ERO1A, ERP44, HDGF, HSP90B1, HSPA1A, HSPA1B, HSPA2, HSPA5, HSPA8, HSPA9, HSPB1, HSPD1, HSPE1, HYOU1, MANF, MYDGF, PDIA6, SDF2, SEC31A, SERPINH1]
GO:0042026	protein refolding	GO_BiologicalProcess-EBI-UniProt-GOA_27.02.2019_00h00	4.56134e-07	2.62764e-06	3.54089e-11	2.97434e-10	[3]	Group73	20.4082	10	Specific for Cluster #4	[FKBP1A, HSPA1A, HSPA1B]	[]	[HSPA2]	[HSPA5, HSPA8, HSPA9, HSPD1, PPIB, RPL29]	30	0	10	60	[FKBP1A, HSPA1A, HSPA1B, HSPA2, HSPA5, HSPA8, HSPA9, HSPD1, PPIB, RPL29]
GO:2001242	regulation of intrinsic apoptotic signaling pathway	GO_BiologicalProcess-EBI-UniProt-GOA_27.02.2019_00h00	4.8705e-07	2.78196e-06	1.70881e-13	1.59489e-12	[5, 6, 7, 8]	Group80	9.375	21	None Specific Cluster	[HSPA1A, HSPA1B, HSPB1, MIF, PARK7, S100A9, SOD1, SOD2, UBQLN1]	[CAV1]	[DENR, NOC2L]	[ERP29, HYOU1, P4HB, PYCARD, RPL11, RPL26, RPS3, RPS7, TXNDC12]	42.8571	4.7619	9.52381	42.8571	[CAV1, DENR, ERP29, HSPA1A, HSPA1B, HSPB1, HYOU1, MIF, NOC2L, P4HB, PARK7, PYCARD, RPL11, RPL26, RPS3, RPS7, S100A9, SOD1, SOD2, TXNDC12, UBQLN1]
GO:2001242	regulation of intrinsic apoptotic signaling pathway	GO_BiologicalProcess-EBI-UniProt-GOA_27.02.2019_00h00	4.8705e-07	2.78196e-06	1.35889e-10	1.03769e-09	[5, 6, 7, 8]	Group83	9.375	21	None Specific Cluster	[HSPA1A, HSPA1B, HSPB1, MIF, PARK7, S100A9, SOD1, SOD2, UBQLN1]	[CAV1]	[DENR, NOC2L]	[ERP29, HYOU1, P4HB, PYCARD, RPL11, RPL26, RPS3, RPS7, TXNDC12]	42.8571	4.7619	9.52381	42.8571	[CAV1, DENR, ERP29, HSPA1A, HSPA1B, HSPB1, HYOU1, MIF, NOC2L, P4HB, PARK7, PYCARD, RPL11, RPL26, RPS3, RPS7, S100A9, SOD1, SOD2, TXNDC12, UBQLN1]
GO:2001242	regulation of intrinsic apoptotic signaling pathway	GO_BiologicalProcess-EBI-UniProt-GOA_27.02.2019_00h00	4.8705e-07	2.78196e-06	7.28682e-10	5.10078e-09	[5, 6, 7, 8]	Group66	9.375	21	None Specific Cluster	[HSPA1A, HSPA1B, HSPB1, MIF, PARK7, S100A9, SOD1, SOD2, UBQLN1]	[CAV1]	[DENR, NOC2L]	[ERP29, HYOU1, P4HB, PYCARD, RPL11, RPL26, RPS3, RPS7, TXNDC12]	42.8571	4.7619	9.52381	42.8571	[CAV1, DENR, ERP29, HSPA1A, HSPA1B, HSPB1, HYOU1, MIF, NOC2L, P4HB, PARK7, PYCARD, RPL11, RPL26, RPS3, RPS7, S100A9, SOD1, SOD2, TXNDC12, UBQLN1]
GO:2001242	regulation of intrinsic apoptotic signaling pathway	GO_BiologicalProcess-EBI-UniProt-GOA_27.02.2019_00h00	4.8705e-07	2.78196e-06	1.01274e-08	5.67132e-08	[5, 6, 7, 8]	Group77	9.375	21	None Specific Cluster	[HSPA1A, HSPA1B, HSPB1, MIF, PARK7, S100A9, SOD1, SOD2, UBQLN1]	[CAV1]	[DENR, NOC2L]	[ERP29, HYOU1, P4HB, PYCARD, RPL11, RPL26, RPS3, RPS7, TXNDC12]	42.8571	4.7619	9.52381	42.8571	[CAV1, DENR, ERP29, HSPA1A, HSPA1B, HSPB1, HYOU1, MIF, NOC2L, P4HB, PARK7, PYCARD, RPL11, RPL26, RPS3, RPS7, S100A9, SOD1, SOD2, TXNDC12, UBQLN1]
GO:2001242	regulation of intrinsic apoptotic signaling pathway	GO_BiologicalProcess-EBI-UniProt-GOA_27.02.2019_00h00	4.8705e-07	2.78196e-06	5.88967e-07	2.24878e-06	[5, 6, 7, 8]	Group79	9.375	21	None Specific Cluster	[HSPA1A, HSPA1B, HSPB1, MIF, PARK7, S100A9, SOD1, SOD2, UBQLN1]	[CAV1]	[DENR, NOC2L]	[ERP29, HYOU1, P4HB, PYCARD, RPL11, RPL26, RPS3, RPS7, TXNDC12]	42.8571	4.7619	9.52381	42.8571	[CAV1, DENR, ERP29, HSPA1A, HSPA1B, HSPB1, HYOU1, MIF, NOC2L, P4HB, PARK7, PYCARD, RPL11, RPL26, RPS3, RPS7, S100A9, SOD1, SOD2, TXNDC12, UBQLN1]
GO:0006611	protein export from nucleus	GO_BiologicalProcess-EBI-UniProt-GOA_27.02.2019_00h00	5.46778e-07	3.09688e-06	3.13478e-08	1.54895e-07	[5, 6, 7, 8, 9]	Group50	8.97959	22	None Specific Cluster	[ANP32B, EIF5A, EIF5AL1, EIF6, NUTF2, PARK7, RAN, REXO2, SFN, TXN]	[EIF4G1, FLNB, HDLBP]	[CSE1L, EIF4A3, NUP133, RANBP2, RBM22]	[CALR, CTNND1, EIF6, HDLBP, RPS15, RPSA]	44.2101	13.263	22.105	26.526	[ANP32B, CALR, CSE1L, CTNND1, EIF4A3, EIF4G1, EIF5A, EIF5AL1, EIF6, FLNB, HDLBP, NUP133, NUTF2, PARK7, RAN, RANBP2, RBM22, REXO2, RPS15, RPSA, SFN, TXN]
GO:0006611	protein export from nucleus	GO_BiologicalProcess-EBI-UniProt-GOA_27.02.2019_00h00	5.46778e-07	3.09688e-06	1.23488e-07	5.45945e-07	[5, 6, 7, 8, 9]	Group37	8.97959	22	None Specific Cluster	[ANP32B, EIF5A, EIF5AL1, EIF6, NUTF2, PARK7, RAN, REXO2, SFN, TXN]	[EIF4G1, FLNB, HDLBP]	[CSE1L, EIF4A3, NUP133, RANBP2, RBM22]	[CALR, CTNND1, EIF6, HDLBP, RPS15, RPSA]	44.2101	13.263	22.105	26.526	[ANP32B, CALR, CSE1L, CTNND1, EIF4A3, EIF4G1, EIF5A, EIF5AL1, EIF6, FLNB, HDLBP, NUP133, NUTF2, PARK7, RAN, RANBP2, RBM22, REXO2, RPS15, RPSA, SFN, TXN]
GO:0015037	peptide disulfide oxidoreductase activity	GO_BiologicalProcess-EBI-UniProt-GOA_27.02.2019_00h00	6.86096e-07	3.85357e-06	1.35889e-10	1.03769e-09	[6]	Group83	33.3333	7	Specific for Cluster #4	[TXN]	[]	[]	[GSR, P4HB, PDIA3, PDIA4, PDIA6, TXNDC12]	14.2857	0	0	85.7143	[GSR, P4HB, PDIA3, PDIA4, PDIA6, TXN, TXNDC12]
GO:0071453	cellular response to oxygen levels	GO_BiologicalProcess-EBI-UniProt-GOA_27.02.2019_00h00	8.96143e-07	4.99174e-06	1.61091e-14	1.93309e-13	[4]	Group85	7.96178	25	None Specific Cluster	[ELOC, LYPLA1, NDRG1, PHB2, PSMA1, PSMA2, PSMA4, PSMA5, PSMA6, PSMA7, PSMB1, PSMB6, PSMB7, UBQLN1]	[CAV1, FASN]	[DENR, FASN]	[AIFM1, ATP6V1G1, CHCHD2, ERO1A, GNB1, HYOU1, P4HB, PSAT1]	55.3259	7.9037	7.9037	31.6148	[AIFM1, ATP6V1G1, CAV1, CHCHD2, DENR, ELOC, ERO1A, FASN, GNB1, HYOU1, LYPLA1, NDRG1, P4HB, PHB2, PSAT1, PSMA1, PSMA2, PSMA4, PSMA5, PSMA6, PSMA7, PSMB1, PSMB6, PSMB7, UBQLN1]
GO:1903311	regulation of mRNA metabolic process	GO_BiologicalProcess-EBI-UniProt-GOA_27.02.2019_00h00	9.97856e-07	5.51275e-06	1.61091e-14	1.93309e-13	[5, 6, 7, 8]	Group85	7.04225	30	Specific for Cluster #1	[ANP32B, CARHSP1, DAZAP1, HNRNPA1, HSPA1A, HSPA1B, HSPB1, IGF2BP2, PRDX5, PRDX6, PSMA1, PSMA2, PSMA4, PSMA5, PSMA6, PSMA7, PSMB1, PSMB6, PSMB7]	[EIF4G1, PKP3]	[FXR2, MARCKSL1, RBM4, SAFB, TNPO1]	[C1QBP, HSPA8, PKP1, PKP3, SON]	62.7286	6.60301	16.5075	16.5075	[ANP32B, C1QBP, CARHSP1, DAZAP1, EIF4G1, FXR2, HNRNPA1, HSPA1A, HSPA1B, HSPA8, HSPB1, IGF2BP2, MARCKSL1, PKP1, PKP3, PRDX5, PRDX6, PSMA1, PSMA2, PSMA4, PSMA5, PSMA6, PSMA7, PSMB1, PSMB6, PSMB7, RBM4, SAFB, SON, TNPO1]
GO:1903311	regulation of mRNA metabolic process	GO_BiologicalProcess-EBI-UniProt-GOA_27.02.2019_00h00	9.97856e-07	5.51275e-06	1.33714e-13	1.40399e-12	[5, 6, 7, 8]	Group53	7.04225	30	Specific for Cluster #1	[ANP32B, CARHSP1, DAZAP1, HNRNPA1, HSPA1A, HSPA1B, HSPB1, IGF2BP2, PRDX5, PRDX6, PSMA1, PSMA2, PSMA4, PSMA5, PSMA6, PSMA7, PSMB1, PSMB6, PSMB7]	[EIF4G1, PKP3]	[FXR2, MARCKSL1, RBM4, SAFB, TNPO1]	[C1QBP, HSPA8, PKP1, PKP3, SON]	62.7286	6.60301	16.5075	16.5075	[ANP32B, C1QBP, CARHSP1, DAZAP1, EIF4G1, FXR2, HNRNPA1, HSPA1A, HSPA1B, HSPA8, HSPB1, IGF2BP2, MARCKSL1, PKP1, PKP3, PRDX5, PRDX6, PSMA1, PSMA2, PSMA4, PSMA5, PSMA6, PSMA7, PSMB1, PSMB6, PSMB7, RBM4, SAFB, SON, TNPO1]
GO:1903311	regulation of mRNA metabolic process	GO_BiologicalProcess-EBI-UniProt-GOA_27.02.2019_00h00	9.97856e-07	5.51275e-06	2.49142e-09	1.49485e-08	[5, 6, 7, 8]	Group43	7.04225	30	Specific for Cluster #1	[ANP32B, CARHSP1, DAZAP1, HNRNPA1, HSPA1A, HSPA1B, HSPB1, IGF2BP2, PRDX5, PRDX6, PSMA1, PSMA2, PSMA4, PSMA5, PSMA6, PSMA7, PSMB1, PSMB6, PSMB7]	[EIF4G1, PKP3]	[FXR2, MARCKSL1, RBM4, SAFB, TNPO1]	[C1QBP, HSPA8, PKP1, PKP3, SON]	62.7286	6.60301	16.5075	16.5075	[ANP32B, C1QBP, CARHSP1, DAZAP1, EIF4G1, FXR2, HNRNPA1, HSPA1A, HSPA1B, HSPA8, HSPB1, IGF2BP2, MARCKSL1, PKP1, PKP3, PRDX5, PRDX6, PSMA1, PSMA2, PSMA4, PSMA5, PSMA6, PSMA7, PSMB1, PSMB6, PSMB7, RBM4, SAFB, SON, TNPO1]
GO:0098631	cell adhesion mediator activity	GO_BiologicalProcess-EBI-UniProt-GOA_27.02.2019_00h00	1.09166e-06	5.98194e-06	1.57907e-06	5.30566e-06	[3]	Group59	15	12	None Specific Cluster	[ANXA1, S100A11, TMOD3]	[DSP, ITGA2, PKP3, TACSTD2]	[RAB10]	[JUP, PKP2, PKP3, RPL9, RPSA]	24.2198	32.2931	8.07328	40.3664	[ANXA1, DSP, ITGA2, JUP, PKP2, PKP3, RAB10, RPL9, RPSA, S100A11, TACSTD2, TMOD3]
GO:0098631	cell adhesion mediator activity	GO_BiologicalProcess-EBI-UniProt-GOA_27.02.2019_00h00	1.09166e-06	5.98194e-06	1.66823e-05	5.19005e-05	[3]	Group74	15	12	None Specific Cluster	[ANXA1, S100A11, TMOD3]	[DSP, ITGA2, PKP3, TACSTD2]	[RAB10]	[JUP, PKP2, PKP3, RPL9, RPSA]	24.2198	32.2931	8.07328	40.3664	[ANXA1, DSP, ITGA2, JUP, PKP2, PKP3, RAB10, RPL9, RPSA, S100A11, TACSTD2, TMOD3]
GO:0090079	translation regulator activity, nucleic acid binding	GO_BiologicalProcess-EBI-UniProt-GOA_27.02.2019_00h00	1.10616e-06	6.01249e-06	3.40183e-40	2.85753e-38	[7, 8, 9, 10]	Group70	11.1888	16	None Specific Cluster	[EIF1, EIF1AX, EIF3J, EIF4H, EIF5A, EIF5AL1, EIF6]	[EEF2, EIF4G1, EIF4G2]	[DENR, EIF1AD, GCN1]	[C1QBP, DHFR, EIF6, TUFM]	42.8138	18.3488	18.3488	24.4651	[C1QBP, DENR, DHFR, EEF2, EIF1, EIF1AD, EIF1AX, EIF3J, EIF4G1, EIF4G2, EIF4H, EIF5A, EIF5AL1, EIF6, GCN1, TUFM]
GO:0098869	cellular oxidant detoxification	GO_BiologicalProcess-EBI-UniProt-GOA_27.02.2019_00h00	1.10616e-06	6.01249e-06	1.35889e-10	1.03769e-09	[3, 6]	Group83	11.1888	16	None Specific Cluster	[GSTP1, PARK7, PRDX1, PRDX5, PRDX6, S100A9, SOD1, SOD2, TXN]	[]	[]	[CAT, DHFR, GSR, GSTK1, NXN, PRDX3, PRDX4]	56.25	0	0	43.75	[CAT, DHFR, GSR, GSTK1, GSTP1, NXN, PARK7, PRDX1, PRDX3, PRDX4, PRDX5, PRDX6, S100A9, SOD1, SOD2, TXN]
GO:0098869	cellular oxidant detoxification	GO_BiologicalProcess-EBI-UniProt-GOA_27.02.2019_00h00	1.10616e-06	6.01249e-06	0.00292126	0.00500787	[3, 6]	Group67	11.1888	16	None Specific Cluster	[GSTP1, PARK7, PRDX1, PRDX5, PRDX6, S100A9, SOD1, SOD2, TXN]	[]	[]	[CAT, DHFR, GSR, GSTK1, NXN, PRDX3, PRDX4]	56.25	0	0	43.75	[CAT, DHFR, GSR, GSTK1, GSTP1, NXN, PARK7, PRDX1, PRDX3, PRDX4, PRDX5, PRDX6, S100A9, SOD1, SOD2, TXN]
GO:1904667	negative regulation of ubiquitin protein ligase activity	GO_BiologicalProcess-EBI-UniProt-GOA_27.02.2019_00h00	1.28375e-06	6.92197e-06	5.88967e-07	2.24878e-06	[7, 9, 10, 11, 12, 13]	Group79	40	6	Specific for Cluster #4	[CDKN2A]	[]	[]	[RPL11, RPL17, RPL23, RPL5, RPS7]	16.6667	0	0	83.3333	[CDKN2A, RPL11, RPL17, RPL23, RPL5, RPS7]
GO:1904667	negative regulation of ubiquitin protein ligase activity	GO_BiologicalProcess-EBI-UniProt-GOA_27.02.2019_00h00	1.28375e-06	6.92197e-06	3.68536e-05	0.000106748	[7, 9, 10, 11, 12, 13]	Group61	40	6	Specific for Cluster #4	[CDKN2A]	[]	[]	[RPL11, RPL17, RPL23, RPL5, RPS7]	16.6667	0	0	83.3333	[CDKN2A, RPL11, RPL17, RPL23, RPL5, RPS7]
GO:0031581	hemidesmosome assembly	GO_BiologicalProcess-EBI-UniProt-GOA_27.02.2019_00h00	1.28375e-06	6.92197e-06	0.000279242	0.000670182	[6]	Group41	40	6	Specific for Cluster #2	[]	[COL17A1, ITGB4, LAMB3, LAMC2, PLEC]	[]	[ITGA6]	0	83.3333	0	16.6667	[COL17A1, ITGA6, ITGB4, LAMB3, LAMC2, PLEC]
GO:0031581	hemidesmosome assembly	GO_BiologicalProcess-EBI-UniProt-GOA_27.02.2019_00h00	1.28375e-06	6.92197e-06	0.0153253	0.0176346	[6]	Group62	40	6	Specific for Cluster #2	[]	[COL17A1, ITGB4, LAMB3, LAMC2, PLEC]	[]	[ITGA6]	0	83.3333	0	16.6667	[COL17A1, ITGA6, ITGB4, LAMB3, LAMC2, PLEC]
GO:1903320	regulation of protein modification by small protein conjugation or removal	GO_BiologicalProcess-EBI-UniProt-GOA_27.02.2019_00h00	1.44434e-06	7.72607e-06	5.88967e-07	2.24878e-06	[6, 7, 8]	Group79	7.97342	24	None Specific Cluster	[CDKN2A, FBXO2, FKBP1A, HSPA1A, HSPA1B, PARK7, PIN1, TOLLIP, UBE2N, UBQLN1]	[CAV1, RAB1A]	[DENR, RAB1A]	[CTNNB1, HSPA5, NXN, RPL11, RPL17, RPL23, RPL5, RPS2, RPS3, RPS4X, RPS7]	41.1382	8.22765	8.22765	45.2521	[CAV1, CDKN2A, CTNNB1, DENR, FBXO2, FKBP1A, HSPA1A, HSPA1B, HSPA5, NXN, PARK7, PIN1, RAB1A, RPL11, RPL17, RPL23, RPL5, RPS2, RPS3, RPS4X, RPS7, TOLLIP, UBE2N, UBQLN1]
GO:0043484	regulation of RNA splicing	GO_BiologicalProcess-EBI-UniProt-GOA_27.02.2019_00h00	1.50697e-06	7.99763e-06	2.49142e-09	1.49485e-08	[5, 6, 7, 8, 9]	Group43	10.3659	17	None Specific Cluster	[DAZAP1, HNRNPA1, HSPA1A, HSPA1B, PRDX5, PRDX6]	[AHNAK, AHNAK2]	[MARCKSL1, RBM22, RBM4, ZPR1]	[C1QBP, HNRNPH1, RPS13, RPS26, SON]	35.2941	11.7647	23.5294	29.4118	[AHNAK, AHNAK2, C1QBP, DAZAP1, HNRNPA1, HNRNPH1, HSPA1A, HSPA1B, MARCKSL1, PRDX5, PRDX6, RBM22, RBM4, RPS13, RPS26, SON, ZPR1]
GO:0008135	translation factor activity, RNA binding	GO_BiologicalProcess-EBI-UniProt-GOA_27.02.2019_00h00	1.52351e-06	8.02225e-06	3.40183e-40	2.85753e-38	[6, 7, 8, 9, 10, 11]	Group70	12.3894	14	None Specific Cluster	[EIF1, EIF1AX, EIF3J, EIF4H, EIF5A, EIF5AL1, EIF6]	[EEF2, EIF4G1, EIF4G2]	[DENR, EIF1AD, GCN1]	[EIF6, TUFM]	48.7262	20.8826	20.8826	13.9218	[DENR, EEF2, EIF1, EIF1AD, EIF1AX, EIF3J, EIF4G1, EIF4G2, EIF4H, EIF5A, EIF5AL1, EIF6, GCN1, TUFM]
GO:0016209	antioxidant activity	GO_BiologicalProcess-EBI-UniProt-GOA_27.02.2019_00h00	1.96468e-06	1.02651e-05	1.35889e-10	1.03769e-09	[4, 7]	Group83	11.3636	15	Specific for Cluster #1	[GSTP1, PARK7, PRDX1, PRDX5, PRDX6, S100A9, SOD1, SOD2, TXN]	[]	[]	[CAT, GSR, GSTK1, NXN, PRDX3, PRDX4]	60	0	0	40	[CAT, GSR, GSTK1, GSTP1, NXN, PARK7, PRDX1, PRDX3, PRDX4, PRDX5, PRDX6, S100A9, SOD1, SOD2, TXN]
GO:0016209	antioxidant activity	GO_BiologicalProcess-EBI-UniProt-GOA_27.02.2019_00h00	1.96468e-06	1.02651e-05	0.00292126	0.00500787	[4, 7]	Group67	11.3636	15	Specific for Cluster #1	[GSTP1, PARK7, PRDX1, PRDX5, PRDX6, S100A9, SOD1, SOD2, TXN]	[]	[]	[CAT, GSR, GSTK1, NXN, PRDX3, PRDX4]	60	0	0	40	[CAT, GSR, GSTK1, GSTP1, NXN, PARK7, PRDX1, PRDX3, PRDX4, PRDX5, PRDX6, S100A9, SOD1, SOD2, TXN]
GO:0031396	regulation of protein ubiquitination	GO_BiologicalProcess-EBI-UniProt-GOA_27.02.2019_00h00	2.45968e-06	1.27525e-05	5.88967e-07	2.24878e-06	[7, 8, 9, 10]	Group79	8.20895	22	None Specific Cluster	[CDKN2A, FBXO2, FKBP1A, HSPA1A, HSPA1B, PARK7, PIN1, UBE2N, UBQLN1]	[CAV1, RAB1A]	[DENR, RAB1A]	[HSPA5, NXN, RPL11, RPL17, RPL23, RPL5, RPS2, RPS3, RPS4X, RPS7]	40.3291	8.96203	8.96203	44.8101	[CAV1, CDKN2A, DENR, FBXO2, FKBP1A, HSPA1A, HSPA1B, HSPA5, NXN, PARK7, PIN1, RAB1A, RPL11, RPL17, RPL23, RPL5, RPS2, RPS3, RPS4X, RPS7, UBE2N, UBQLN1]
GO:0098641	cadherin binding involved in cell-cell adhesion	GO_BiologicalProcess-EBI-UniProt-GOA_27.02.2019_00h00	2.58972e-06	1.33242e-05	1.57907e-06	5.30566e-06	[5]	Group59	28	7	None Specific Cluster	[ANXA1, S100A11, TMOD3]	[PKP3, TACSTD2]	[RAB10]	[PKP3, RPL9]	40.1051	26.7367	13.3684	26.7367	[ANXA1, PKP3, RAB10, RPL9, S100A11, TACSTD2, TMOD3]
GO:0002227	innate immune response in mucosa	GO_BiologicalProcess-EBI-UniProt-GOA_27.02.2019_00h00	3.32386e-06	1.69718e-05	0.00417937	0.00688368	[4, 5]	Group52	22.2222	8	Specific for Cluster #4	[H2BFS, HIST1H2BC, HIST1H2BD, HIST1H2BJ, HIST1H2BK, HIST2H2BE]	[]	[]	[FAU, H2BFS, HIST1H2BC, HIST1H2BD, HIST1H2BJ, HIST1H2BK, HIST2H2BE, RPL39]	59.0961	0	0	78.7949	[FAU, H2BFS, HIST1H2BC, HIST1H2BD, HIST1H2BJ, HIST1H2BK, HIST2H2BE, RPL39]
GO:0051444	negative regulation of ubiquitin-protein transferase activity	GO_BiologicalProcess-EBI-UniProt-GOA_27.02.2019_00h00	3.46423e-06	1.75556e-05	5.88967e-07	2.24878e-06	[6, 8, 9, 10, 11, 12]	Group79	26.9231	7	Specific for Cluster #4	[CDKN2A, PARK7]	[]	[]	[RPL11, RPL17, RPL23, RPL5, RPS7]	28.5714	0	0	71.4286	[CDKN2A, PARK7, RPL11, RPL17, RPL23, RPL5, RPS7]
GO:0031647	regulation of protein stability	GO_BiologicalProcess-EBI-UniProt-GOA_27.02.2019_00h00	4.09453e-06	2.05949e-05	5.88967e-07	2.24878e-06	[3]	Group79	7.14286	26	None Specific Cluster	[CDKN2A, HSPA1A, HSPA1B, HYPK, LAMP2, PARK7, PFN1, PHB, PHB2, PIN1, PTGES3, SH3GLB1]	[FLNA]	[]	[CALR, CTSB, HSPA8, HSPD1, PDCD10, PPIB, PYCARD, RPL11, RPL17, RPL23, RPL5, RPS7, SEC16A]	46.1538	3.84615	0	50	[CALR, CDKN2A, CTSB, FLNA, HSPA1A, HSPA1B, HSPA8, HSPD1, HYPK, LAMP2, PARK7, PDCD10, PFN1, PHB, PHB2, PIN1, PPIB, PTGES3, PYCARD, RPL11, RPL17, RPL23, RPL5, RPS7, SEC16A, SH3GLB1]
GO:1990748	cellular detoxification	GO_BiologicalProcess-EBI-UniProt-GOA_27.02.2019_00h00	4.14911e-06	2.07148e-05	1.35889e-10	1.03769e-09	[2, 5]	Group83	10.1266	16	None Specific Cluster	[GSTP1, PARK7, PRDX1, PRDX5, PRDX6, S100A9, SOD1, SOD2, TXN]	[]	[]	[CAT, DHFR, GSR, GSTK1, NXN, PRDX3, PRDX4]	56.25	0	0	43.75	[CAT, DHFR, GSR, GSTK1, GSTP1, NXN, PARK7, PRDX1, PRDX3, PRDX4, PRDX5, PRDX6, S100A9, SOD1, SOD2, TXN]
GO:1990748	cellular detoxification	GO_BiologicalProcess-EBI-UniProt-GOA_27.02.2019_00h00	4.14911e-06	2.07148e-05	0.00292126	0.00500787	[2, 5]	Group67	10.1266	16	None Specific Cluster	[GSTP1, PARK7, PRDX1, PRDX5, PRDX6, S100A9, SOD1, SOD2, TXN]	[]	[]	[CAT, DHFR, GSR, GSTK1, NXN, PRDX3, PRDX4]	56.25	0	0	43.75	[CAT, DHFR, GSR, GSTK1, GSTP1, NXN, PARK7, PRDX1, PRDX3, PRDX4, PRDX5, PRDX6, S100A9, SOD1, SOD2, TXN]
GO:0002479	antigen processing and presentation of exogenous peptide antigen via MHC class I, TAP-dependent	GO_BiologicalProcess-EBI-UniProt-GOA_27.02.2019_00h00	5.54871e-06	2.74988e-05	1.61091e-14	1.93309e-13	[6]	Group85	12.9032	12	Specific for Cluster #1	[PSMA1, PSMA2, PSMA4, PSMA5, PSMA6, PSMA7, PSMB1, PSMB6, PSMB7]	[HLA-A]	[]	[CALR, PDIA3]	75	8.33333	0	16.6667	[CALR, HLA-A, PDIA3, PSMA1, PSMA2, PSMA4, PSMA5, PSMA6, PSMA7, PSMB1, PSMB6, PSMB7]
GO:0034620	cellular response to unfolded protein	GO_BiologicalProcess-EBI-UniProt-GOA_27.02.2019_00h00	6.74884e-06	3.32023e-05	3.54089e-11	2.97434e-10	[5, 6]	Group73	9.28962	17	Specific for Cluster #4	[HDGF, HSPA1A, HSPA1B]	[DCTN1]	[HSPA2, SEC31A]	[CALR, DNAJB11, ERO1A, HSP90B1, HSPA5, HSPA8, HSPA9, HSPD1, HYOU1, MYDGF, PDIA6]	17.6471	5.88235	11.7647	64.7059	[CALR, DCTN1, DNAJB11, ERO1A, HDGF, HSP90B1, HSPA1A, HSPA1B, HSPA2, HSPA5, HSPA8, HSPA9, HSPD1, HYOU1, MYDGF, PDIA6, SEC31A]
GO:0061013	regulation of mRNA catabolic process	GO_BiologicalProcess-EBI-UniProt-GOA_27.02.2019_00h00	7.19946e-06	3.51626e-05	1.61091e-14	1.93309e-13	[5, 6, 7, 8, 9]	Group85	7.92453	21	Specific for Cluster #1	[ANP32B, CARHSP1, HSPA1A, HSPA1B, HSPB1, IGF2BP2, PSMA1, PSMA2, PSMA4, PSMA5, PSMA6, PSMA7, PSMB1, PSMB6, PSMB7]	[EIF4G1, PKP3]	[FXR2, TNPO1]	[HSPA8, PKP1, PKP3]	70.3536	9.38048	9.38048	14.0707	[ANP32B, CARHSP1, EIF4G1, FXR2, HSPA1A, HSPA1B, HSPA8, HSPB1, IGF2BP2, PKP1, PKP3, PSMA1, PSMA2, PSMA4, PSMA5, PSMA6, PSMA7, PSMB1, PSMB6, PSMB7, TNPO1]
GO:0061013	regulation of mRNA catabolic process	GO_BiologicalProcess-EBI-UniProt-GOA_27.02.2019_00h00	7.19946e-06	3.51626e-05	1.33714e-13	1.40399e-12	[5, 6, 7, 8, 9]	Group53	7.92453	21	Specific for Cluster #1	[ANP32B, CARHSP1, HSPA1A, HSPA1B, HSPB1, IGF2BP2, PSMA1, PSMA2, PSMA4, PSMA5, PSMA6, PSMA7, PSMB1, PSMB6, PSMB7]	[EIF4G1, PKP3]	[FXR2, TNPO1]	[HSPA8, PKP1, PKP3]	70.3536	9.38048	9.38048	14.0707	[ANP32B, CARHSP1, EIF4G1, FXR2, HSPA1A, HSPA1B, HSPA8, HSPB1, IGF2BP2, PKP1, PKP3, PSMA1, PSMA2, PSMA4, PSMA5, PSMA6, PSMA7, PSMB1, PSMB6, PSMB7, TNPO1]
GO:1904666	regulation of ubiquitin protein ligase activity	GO_BiologicalProcess-EBI-UniProt-GOA_27.02.2019_00h00	7.70508e-06	3.73613e-05	5.88967e-07	2.24878e-06	[6, 9, 10, 11, 12]	Group79	20	8	None Specific Cluster	[CDKN2A]	[RAB1A]	[DENR, RAB1A]	[RPL11, RPL17, RPL23, RPL5, RPS7]	11.8299	11.8299	23.6599	59.1497	[CDKN2A, DENR, RAB1A, RPL11, RPL17, RPL23, RPL5, RPS7]
GO:0006325	chromatin organization	GO_BiologicalProcess-EBI-UniProt-GOA_27.02.2019_00h00	8.10019e-06	3.89966e-05	1.69023e-15	2.36632e-14	[3, 5]	Group58	5.05561	50	Specific for Cluster #4	[ANP32B, CDKN2A, H2AFJ, H2BFS, HIST1H2AD, HIST1H2AG, HIST1H2AH, HIST1H2AJ, HIST1H2BB, HIST1H2BC, HIST1H2BD, HIST1H2BH, HIST1H2BJ, HIST1H2BK, HIST1H2BL, HIST1H2BM, HIST1H2BN, HIST1H2BO, HIST2H2AA3, HIST2H2AC, HIST2H2BE, HIST2H2BF, HIST3H2BB, MANF, NAP1L4, PHB, TXN, UBE2N]	[]	[ASF1B, H1F0, HMGN1, NOC2L, PTMA, SAFB, SOX15]	[BRCC3, CTNNB1, DDB1, H2AFJ, H2AFY, H2BFS, HIST1H1A, HIST1H1C, HIST1H1E, HIST1H2AB, HIST1H2AC, HIST1H2AD, HIST1H2AG, HIST1H2AH, HIST1H2AJ, HIST1H2BB, HIST1H2BC, HIST1H2BD, HIST1H2BH, HIST1H2BJ, HIST1H2BK, HIST1H2BL, HIST1H2BM, HIST1H2BN, HIST1H2BO, HIST1H4A, HIST2H2AA3, HIST2H2AC, HIST2H2BE, HIST2H2BF, HIST3H2A, HIST3H2BB, PSAP, TBL1XR1, TP63, TPM1]	51.3933	0	12.8483	66.0771	[ANP32B, ASF1B, BRCC3, CDKN2A, CTNNB1, DDB1, H1F0, H2AFJ, H2AFY, H2BFS, HIST1H1A, HIST1H1C, HIST1H1E, HIST1H2AB, HIST1H2AC, HIST1H2AD, HIST1H2AG, HIST1H2AH, HIST1H2AJ, HIST1H2BB, HIST1H2BC, HIST1H2BD, HIST1H2BH, HIST1H2BJ, HIST1H2BK, HIST1H2BL, HIST1H2BM, HIST1H2BN, HIST1H2BO, HIST1H4A, HIST2H2AA3, HIST2H2AC, HIST2H2BE, HIST2H2BF, HIST3H2A, HIST3H2BB, HMGN1, MANF, NAP1L4, NOC2L, PHB, PSAP, PTMA, …
GO:1903321	negative regulation of protein modification by small protein conjugation or removal	GO_BiologicalProcess-EBI-UniProt-GOA_27.02.2019_00h00	8.24416e-06	3.94083e-05	1.01274e-08	5.67132e-08	[6, 7, 8, 9]	Group77	11.5044	13	Specific for Cluster #4	[CDKN2A, HSPA1A, HSPA1B, PARK7]	[CAV1]	[]	[CTNNB1, NXN, RPL11, RPL17, RPL23, RPL5, RPS3, RPS7]	30.7692	7.69231	0	61.5385	[CAV1, CDKN2A, CTNNB1, HSPA1A, HSPA1B, NXN, PARK7, RPL11, RPL17, RPL23, RPL5, RPS3, RPS7]
GO:1903321	negative regulation of protein modification by small protein conjugation or removal	GO_BiologicalProcess-EBI-UniProt-GOA_27.02.2019_00h00	8.24416e-06	3.94083e-05	5.88967e-07	2.24878e-06	[6, 7, 8, 9]	Group79	11.5044	13	Specific for Cluster #4	[CDKN2A, HSPA1A, HSPA1B, PARK7]	[CAV1]	[]	[CTNNB1, NXN, RPL11, RPL17, RPL23, RPL5, RPS3, RPS7]	30.7692	7.69231	0	61.5385	[CAV1, CDKN2A, CTNNB1, HSPA1A, HSPA1B, NXN, PARK7, RPL11, RPL17, RPL23, RPL5, RPS3, RPS7]
GO:0042590	antigen processing and presentation of exogenous peptide antigen via MHC class I	GO_BiologicalProcess-EBI-UniProt-GOA_27.02.2019_00h00	8.6381e-06	4.10005e-05	1.61091e-14	1.93309e-13	[5]	Group85	12.3711	12	Specific for Cluster #1	[PSMA1, PSMA2, PSMA4, PSMA5, PSMA6, PSMA7, PSMB1, PSMB6, PSMB7]	[HLA-A]	[]	[CALR, PDIA3]	75	8.33333	0	16.6667	[CALR, HLA-A, PDIA3, PSMA1, PSMA2, PSMA4, PSMA5, PSMA6, PSMA7, PSMB1, PSMB6, PSMB7]
GO:0002474	antigen processing and presentation of peptide antigen via MHC class I	GO_BiologicalProcess-EBI-UniProt-GOA_27.02.2019_00h00	9.08701e-06	4.25323e-05	1.61091e-14	1.93309e-13	[4]	Group85	11.4035	13	Specific for Cluster #1	[PSMA1, PSMA2, PSMA4, PSMA5, PSMA6, PSMA7, PSMB1, PSMB6, PSMB7]	[HLA-A]	[SEC31A]	[CALR, PDIA3]	69.2308	7.69231	7.69231	15.3846	[CALR, HLA-A, PDIA3, PSMA1, PSMA2, PSMA4, PSMA5, PSMA6, PSMA7, PSMB1, PSMB6, PSMB7, SEC31A]
GO:0021762	substantia nigra development	GO_BiologicalProcess-EBI-UniProt-GOA_27.02.2019_00h00	9.03043e-06	4.2563e-05	0.00236244	0.00440988	[4, 6, 7, 8, 9]	Group33	14.9254	10	None Specific Cluster	[H2BFS, PRDX5]	[CDC42]	[G6PD, TNPO1]	[ATP5F1A, ATP5PF, H2BFS, HSPA5, SEC16A, YWHAH]	19.2051	9.60253	19.2051	57.6152	[ATP5F1A, ATP5PF, CDC42, G6PD, H2BFS, HSPA5, PRDX5, SEC16A, TNPO1, YWHAH]
GO:0043488	regulation of mRNA stability	GO_BiologicalProcess-EBI-UniProt-GOA_27.02.2019_00h00	1.15553e-05	5.37123e-05	1.61091e-14	1.93309e-13	[4, 6, 7, 8, 9, 10]	Group85	8.22511	19	Specific for Cluster #1	[ANP32B, CARHSP1, HSPA1A, HSPA1B, HSPB1, IGF2BP2, PSMA1, PSMA2, PSMA4, PSMA5, PSMA6, PSMA7, PSMB1, PSMB6, PSMB7]	[EIF4G1]	[FXR2, TNPO1]	[HSPA8]	78.9474	5.26316	10.5263	5.26316	[ANP32B, CARHSP1, EIF4G1, FXR2, HSPA1A, HSPA1B, HSPA8, HSPB1, IGF2BP2, PSMA1, PSMA2, PSMA4, PSMA5, PSMA6, PSMA7, PSMB1, PSMB6, PSMB7, TNPO1]
GO:0043488	regulation of mRNA stability	GO_BiologicalProcess-EBI-UniProt-GOA_27.02.2019_00h00	1.15553e-05	5.37123e-05	1.33714e-13	1.40399e-12	[4, 6, 7, 8, 9, 10]	Group53	8.22511	19	Specific for Cluster #1	[ANP32B, CARHSP1, HSPA1A, HSPA1B, HSPB1, IGF2BP2, PSMA1, PSMA2, PSMA4, PSMA5, PSMA6, PSMA7, PSMB1, PSMB6, PSMB7]	[EIF4G1]	[FXR2, TNPO1]	[HSPA8]	78.9474	5.26316	10.5263	5.26316	[ANP32B, CARHSP1, EIF4G1, FXR2, HSPA1A, HSPA1B, HSPA8, HSPB1, IGF2BP2, PSMA1, PSMA2, PSMA4, PSMA5, PSMA6, PSMA7, PSMB1, PSMB6, PSMB7, TNPO1]
GO:0006606	protein import into nucleus	GO_BiologicalProcess-EBI-UniProt-GOA_27.02.2019_00h00	1.2764e-05	5.85232e-05	1.87712e-06	6.06455e-06	[5, 6, 7, 8, 9]	Group63	8.85417	17	None Specific Cluster	[NUTF2, PHB2, RAN]	[FLNA, KPNB1, PML]	[CSE1L, IPO5, NUP133, RANBP2, RBM22, TNPO1, ZPR1]	[CTNND1, JUP, RPL17, RPL23]	17.6471	17.6471	41.1765	23.5294	[CSE1L, CTNND1, FLNA, IPO5, JUP, KPNB1, NUP133, NUTF2, PHB2, PML, RAN, RANBP2, RBM22, RPL17, RPL23, TNPO1, ZPR1]
GO:1902905	positive regulation of supramolecular fiber organization	GO_BiologicalProcess-EBI-UniProt-GOA_27.02.2019_00h00	1.26918e-05	5.8591e-05	8.03829e-08	3.7512e-07	[4, 5, 6]	Group78	7.63636	21	None Specific Cluster	[APP, ARPC5L, BRK1, CFL1, DSTN, HSPA1A, HSPA1B, NDRG1, PFN1, PRDX5]	[CDC42, DCTN1, FLNA]	[FDPS, PTMA]	[CTNNA2, DLG1, PYCARD, RPS3, TPM1, VASP]	47.619	14.2857	9.52381	28.5714	[APP, ARPC5L, BRK1, CDC42, CFL1, CTNNA2, DCTN1, DLG1, DSTN, FDPS, FLNA, HSPA1A, HSPA1B, NDRG1, PFN1, PRDX5, PTMA, PYCARD, RPS3, TPM1, VASP]
GO:0098632	cell-cell adhesion mediator activity	GO_BiologicalProcess-EBI-UniProt-GOA_27.02.2019_00h00	1.34674e-05	6.09196e-05	1.57907e-06	5.30566e-06	[4]	Group59	14.2857	10	None Specific Cluster	[ANXA1, S100A11, TMOD3]	[DSP, PKP3, TACSTD2]	[RAB10]	[JUP, PKP2, PKP3, RPL9]	28.8076	28.8076	9.60253	38.4101	[ANXA1, DSP, JUP, PKP2, PKP3, RAB10, RPL9, S100A11, TACSTD2, TMOD3]
GO:0098632	cell-cell adhesion mediator activity	GO_BiologicalProcess-EBI-UniProt-GOA_27.02.2019_00h00	1.34674e-05	6.09196e-05	1.66823e-05	5.19005e-05	[4]	Group74	14.2857	10	None Specific Cluster	[ANXA1, S100A11, TMOD3]	[DSP, PKP3, TACSTD2]	[RAB10]	[JUP, PKP2, PKP3, RPL9]	28.8076	28.8076	9.60253	38.4101	[ANXA1, DSP, JUP, PKP2, PKP3, RAB10, RPL9, S100A11, TACSTD2, TMOD3]
GO:0034660	ncRNA metabolic process	GO_BiologicalProcess-EBI-UniProt-GOA_27.02.2019_00h00	1.34192e-05	6.11119e-05	3.66814e-34	1.54062e-32	[6, 7]	Group69	5.67485	37	Specific for Cluster #4	[CDKN2A, HADH, PPA1, RAN]	[RPL10A, RPL18, RPL7]	[EIF4A3, HEXIM1, PRC1, SRM, TBL3, THUMPD1]	[H2AFY, HADH, RPL10A, RPL11, RPL12, RPL14, RPL18, RPL26, RPL27, RPL35, RPL35A, RPL5, RPL7, RPL7A, RPS14, RPS15, RPS16, RPS17, RPS19, RPS2, RPS24, RPS4X, RPS7, RPS8, RPS9, RPSA, RPUSD2, TXNDC5]	10.512	7.88398	15.768	73.5838	[CDKN2A, EIF4A3, H2AFY, HADH, HEXIM1, PPA1, PRC1, RAN, RPL10A, RPL11, RPL12, RPL14, RPL18, RPL26, RPL27, RPL35, RPL35A, RPL5, RPL7, RPL7A, RPS14, RPS15, RPS16, RPS17, RPS19, RPS2, RPS24, RPS4X, RPS7, RPS8, RPS9, RPSA, RPUSD2, SRM, TBL3, THUMPD1, TXNDC5]
GO:0034660	ncRNA metabolic process	GO_BiologicalProcess-EBI-UniProt-GOA_27.02.2019_00h00	1.34192e-05	6.11119e-05	7.74711e-23	2.16919e-21	[6, 7]	Group84	5.67485	37	Specific for Cluster #4	[CDKN2A, HADH, PPA1, RAN]	[RPL10A, RPL18, RPL7]	[EIF4A3, HEXIM1, PRC1, SRM, TBL3, THUMPD1]	[H2AFY, HADH, RPL10A, RPL11, RPL12, RPL14, RPL18, RPL26, RPL27, RPL35, RPL35A, RPL5, RPL7, RPL7A, RPS14, RPS15, RPS16, RPS17, RPS19, RPS2, RPS24, RPS4X, RPS7, RPS8, RPS9, RPSA, RPUSD2, TXNDC5]	10.512	7.88398	15.768	73.5838	[CDKN2A, EIF4A3, H2AFY, HADH, HEXIM1, PPA1, PRC1, RAN, RPL10A, RPL11, RPL12, RPL14, RPL18, RPL26, RPL27, RPL35, RPL35A, RPL5, RPL7, RPL7A, RPS14, RPS15, RPS16, RPS17, RPS19, RPS2, RPS24, RPS4X, RPS7, RPS8, RPS9, RPSA, RPUSD2, SRM, TBL3, THUMPD1, TXNDC5]
GO:0009163	nucleoside biosynthetic process	GO_BiologicalProcess-EBI-UniProt-GOA_27.02.2019_00h00	1.3691e-05	6.15184e-05	4.7616e-05	0.000133325	[5, 6, 7]	Group71	16.0714	9	None Specific Cluster	[APRT, CDA, CNPY2, GUK1, NME2]	[NT5E]	[CAD, TK1]	[ADK, CNPY2]	53.0135	10.6027	21.2054	21.2054	[ADK, APRT, CAD, CDA, CNPY2, GUK1, NME2, NT5E, TK1]
GO:0009116	nucleoside metabolic process	GO_BiologicalProcess-EBI-UniProt-GOA_27.02.2019_00h00	1.5471e-05	6.86018e-05	4.7616e-05	0.000133325	[4, 5, 6]	Group71	9.61539	15	None Specific Cluster	[APRT, CDA, CNPY2, DNPH1, GUK1, NDRG1, NME2, PNP, RAN]	[NT5E]	[CAD, PNP, TK1]	[ADK, AK4, CNPY2, DLG1]	57.3494	6.37215	19.1165	25.4886	[ADK, AK4, APRT, CAD, CDA, CNPY2, DLG1, DNPH1, GUK1, NDRG1, NME2, NT5E, PNP, RAN, TK1]
GO:0035967	cellular response to topologically incorrect protein	GO_BiologicalProcess-EBI-UniProt-GOA_27.02.2019_00h00	1.53951e-05	6.87174e-05	3.54089e-11	2.97434e-10	[4, 5]	Group73	8.37209	18	Specific for Cluster #4	[HDGF, HSPA1A, HSPA1B, SDF2]	[DCTN1]	[HSPA2, SEC31A]	[CALR, DNAJB11, ERO1A, HSP90B1, HSPA5, HSPA8, HSPA9, HSPD1, HYOU1, MYDGF, PDIA6]	22.2222	5.55556	11.1111	61.1111	[CALR, DCTN1, DNAJB11, ERO1A, HDGF, HSP90B1, HSPA1A, HSPA1B, HSPA2, HSPA5, HSPA8, HSPA9, HSPD1, HYOU1, MYDGF, PDIA6, SDF2, SEC31A]
GO:0031397	negative regulation of protein ubiquitination	GO_BiologicalProcess-EBI-UniProt-GOA_27.02.2019_00h00	1.60801e-05	7.08367e-05	1.70881e-13	1.59489e-12	[7, 8, 9, 10, 11]	Group80	11.6505	12	None Specific Cluster	[CDKN2A, HSPA1A, HSPA1B, PARK7]	[CAV1]	[]	[NXN, RPL11, RPL17, RPL23, RPL5, RPS3, RPS7]	33.3333	8.33333	0	58.3333	[CAV1, CDKN2A, HSPA1A, HSPA1B, NXN, PARK7, RPL11, RPL17, RPL23, RPL5, RPS3, RPS7]
GO:0031397	negative regulation of protein ubiquitination	GO_BiologicalProcess-EBI-UniProt-GOA_27.02.2019_00h00	1.60801e-05	7.08367e-05	1.01274e-08	5.67132e-08	[7, 8, 9, 10, 11]	Group77	11.6505	12	None Specific Cluster	[CDKN2A, HSPA1A, HSPA1B, PARK7]	[CAV1]	[]	[NXN, RPL11, RPL17, RPL23, RPL5, RPS3, RPS7]	33.3333	8.33333	0	58.3333	[CAV1, CDKN2A, HSPA1A, HSPA1B, NXN, PARK7, RPL11, RPL17, RPL23, RPL5, RPS3, RPS7]
GO:0031397	negative regulation of protein ubiquitination	GO_BiologicalProcess-EBI-UniProt-GOA_27.02.2019_00h00	1.60801e-05	7.08367e-05	5.88967e-07	2.24878e-06	[7, 8, 9, 10, 11]	Group79	11.6505	12	None Specific Cluster	[CDKN2A, HSPA1A, HSPA1B, PARK7]	[CAV1]	[]	[NXN, RPL11, RPL17, RPL23, RPL5, RPS3, RPS7]	33.3333	8.33333	0	58.3333	[CAV1, CDKN2A, HSPA1A, HSPA1B, NXN, PARK7, RPL11, RPL17, RPL23, RPL5, RPS3, RPS7]
GO:0043687	post-translational protein modification	GO_BiologicalProcess-EBI-UniProt-GOA_27.02.2019_00h00	1.76567e-05	7.6778e-05	1.61091e-14	1.93309e-13	[6, 7]	Group85	6.29067	29	None Specific Cluster	[APP, ELOC, FBXO2, GSTP1, LGALS1, NEDD8, PSMA1, PSMA2, PSMA4, PSMA5, PSMA6, PSMA7, PSMB1, PSMB6, PSMB7, RCN1]	[RAB1A, RAB2A]	[LMO7, NAE1, RAB1A]	[CALU, DDB1, HSP90B1, HSPA9, P4HB, PDIA6, PRKCSH, RCN1, SUMF2, TNC]	54.1009	6.76261	10.1439	33.8131	[APP, CALU, DDB1, ELOC, FBXO2, GSTP1, HSP90B1, HSPA9, LGALS1, LMO7, NAE1, NEDD8, P4HB, PDIA6, PRKCSH, PSMA1, PSMA2, PSMA4, PSMA5, PSMA6, PSMA7, PSMB1, PSMB6, PSMB7, RAB1A, RAB2A, RCN1, SUMF2, TNC]
GO:0043487	regulation of RNA stability	GO_BiologicalProcess-EBI-UniProt-GOA_27.02.2019_00h00	1.76178e-05	7.71065e-05	1.61091e-14	1.93309e-13	[3, 5, 6, 7, 8]	Group85	7.98319	19	Specific for Cluster #1	[ANP32B, CARHSP1, HSPA1A, HSPA1B, HSPB1, IGF2BP2, PSMA1, PSMA2, PSMA4, PSMA5, PSMA6, PSMA7, PSMB1, PSMB6, PSMB7]	[EIF4G1]	[FXR2, TNPO1]	[HSPA8]	78.9474	5.26316	10.5263	5.26316	[ANP32B, CARHSP1, EIF4G1, FXR2, HSPA1A, HSPA1B, HSPA8, HSPB1, IGF2BP2, PSMA1, PSMA2, PSMA4, PSMA5, PSMA6, PSMA7, PSMB1, PSMB6, PSMB7, TNPO1]
GO:0043487	regulation of RNA stability	GO_BiologicalProcess-EBI-UniProt-GOA_27.02.2019_00h00	1.76178e-05	7.71065e-05	1.33714e-13	1.40399e-12	[3, 5, 6, 7, 8]	Group53	7.98319	19	Specific for Cluster #1	[ANP32B, CARHSP1, HSPA1A, HSPA1B, HSPB1, IGF2BP2, PSMA1, PSMA2, PSMA4, PSMA5, PSMA6, PSMA7, PSMB1, PSMB6, PSMB7]	[EIF4G1]	[FXR2, TNPO1]	[HSPA8]	78.9474	5.26316	10.5263	5.26316	[ANP32B, CARHSP1, EIF4G1, FXR2, HSPA1A, HSPA1B, HSPA8, HSPB1, IGF2BP2, PSMA1, PSMA2, PSMA4, PSMA5, PSMA6, PSMA7, PSMB1, PSMB6, PSMB7, TNPO1]
GO:1901028	regulation of mitochondrial outer membrane permeabilization involved in apoptotic signaling pathway	GO_BiologicalProcess-EBI-UniProt-GOA_27.02.2019_00h00	1.83725e-05	7.93786e-05	2.23985e-08	1.17592e-07	[4, 5, 6, 7, 8, 9, 10, 11]	Group81	15.5172	9	Specific for Cluster #1	[HSPA1A, HSPA1B, REXO2, SFN, SH3GLB1, YWHAG]	[]	[]	[SLC25A5, TP63, YWHAH]	66.6667	0	0	33.3333	[HSPA1A, HSPA1B, REXO2, SFN, SH3GLB1, SLC25A5, TP63, YWHAG, YWHAH]
GO:0051170	import into nucleus	GO_BiologicalProcess-EBI-UniProt-GOA_27.02.2019_00h00	1.85742e-05	7.97388e-05	1.87712e-06	6.06455e-06	[6, 7]	Group63	8.25688	18	None Specific Cluster	[HNRNPA1, NUTF2, PHB2, RAN]	[FLNA, KPNB1, PML]	[CSE1L, IPO5, NUP133, RANBP2, RBM22, TNPO1, ZPR1]	[CTNND1, JUP, RPL17, RPL23]	22.2222	16.6667	38.8889	22.2222	[CSE1L, CTNND1, FLNA, HNRNPA1, IPO5, JUP, KPNB1, NUP133, NUTF2, PHB2, PML, RAN, RANBP2, RBM22, RPL17, RPL23, TNPO1, ZPR1]
GO:0006099	tricarboxylic acid cycle	GO_BiologicalProcess-EBI-UniProt-GOA_27.02.2019_00h00	1.92536e-05	8.21326e-05	1.35889e-10	1.03769e-09	[3, 6, 7, 8]	Group83	17.7778	8	Specific for Cluster #4	[]	[ACO2, LDLR, OGDH]	[]	[CS, DLD, FH, IDH3A, MDH2]	0	37.5	0	62.5	[ACO2, CS, DLD, FH, IDH3A, LDLR, MDH2, OGDH]
GO:0006099	tricarboxylic acid cycle	GO_BiologicalProcess-EBI-UniProt-GOA_27.02.2019_00h00	1.92536e-05	8.21326e-05	0.000175419	0.00044652	[3, 6, 7, 8]	Group48	17.7778	8	Specific for Cluster #4	[]	[ACO2, LDLR, OGDH]	[]	[CS, DLD, FH, IDH3A, MDH2]	0	37.5	0	62.5	[ACO2, CS, DLD, FH, IDH3A, LDLR, MDH2, OGDH]
GO:0009060	aerobic respiration	GO_BiologicalProcess-EBI-UniProt-GOA_27.02.2019_00h00	1.95762e-05	8.29835e-05	1.35889e-10	1.03769e-09	[5, 6]	Group83	11.4286	12	Specific for Cluster #4	[]	[ACO2, LDLR, OGDH]	[]	[CAT, COX5A, COX5B, CS, DLD, FH, IDH3A, MDH2, SHMT2]	0	25	0	75	[ACO2, CAT, COX5A, COX5B, CS, DLD, FH, IDH3A, LDLR, MDH2, OGDH, SHMT2]
GO:0009060	aerobic respiration	GO_BiologicalProcess-EBI-UniProt-GOA_27.02.2019_00h00	1.95762e-05	8.29835e-05	0.000175419	0.00044652	[5, 6]	Group48	11.4286	12	Specific for Cluster #4	[]	[ACO2, LDLR, OGDH]	[]	[CAT, COX5A, COX5B, CS, DLD, FH, IDH3A, MDH2, SHMT2]	0	25	0	75	[ACO2, CAT, COX5A, COX5B, CS, DLD, FH, IDH3A, LDLR, MDH2, OGDH, SHMT2]
GO:0098754	detoxification	GO_BiologicalProcess-EBI-UniProt-GOA_27.02.2019_00h00	2.03233e-05	8.56118e-05	1.35889e-10	1.03769e-09	[1, 4]	Group83	8.93855	16	None Specific Cluster	[GSTP1, PARK7, PRDX1, PRDX5, PRDX6, S100A9, SOD1, SOD2, TXN]	[]	[]	[CAT, DHFR, GSR, GSTK1, NXN, PRDX3, PRDX4]	56.25	0	0	43.75	[CAT, DHFR, GSR, GSTK1, GSTP1, NXN, PARK7, PRDX1, PRDX3, PRDX4, PRDX5, PRDX6, S100A9, SOD1, SOD2, TXN]
GO:0098754	detoxification	GO_BiologicalProcess-EBI-UniProt-GOA_27.02.2019_00h00	2.03233e-05	8.56118e-05	0.00292126	0.00500787	[1, 4]	Group67	8.93855	16	None Specific Cluster	[GSTP1, PARK7, PRDX1, PRDX5, PRDX6, S100A9, SOD1, SOD2, TXN]	[]	[]	[CAT, DHFR, GSR, GSTK1, NXN, PRDX3, PRDX4]	56.25	0	0	43.75	[CAT, DHFR, GSR, GSTK1, GSTP1, NXN, PARK7, PRDX1, PRDX3, PRDX4, PRDX5, PRDX6, S100A9, SOD1, SOD2, TXN]
GO:0036294	cellular response to decreased oxygen levels	GO_BiologicalProcess-EBI-UniProt-GOA_27.02.2019_00h00	2.17157e-05	9.09092e-05	1.61091e-14	1.93309e-13	[5]	Group85	7.36842	21	Specific for Cluster #1	[ELOC, NDRG1, PHB2, PSMA1, PSMA2, PSMA4, PSMA5, PSMA6, PSMA7, PSMB1, PSMB6, PSMB7, UBQLN1]	[]	[DENR]	[AIFM1, CHCHD2, ERO1A, GNB1, HYOU1, P4HB, PSAT1]	61.9048	0	4.7619	33.3333	[AIFM1, CHCHD2, DENR, ELOC, ERO1A, GNB1, HYOU1, NDRG1, P4HB, PHB2, PSAT1, PSMA1, PSMA2, PSMA4, PSMA5, PSMA6, PSMA7, PSMB1, PSMB6, PSMB7, UBQLN1]
GO:0006101	citrate metabolic process	GO_BiologicalProcess-EBI-UniProt-GOA_27.02.2019_00h00	2.27783e-05	9.47692e-05	1.35889e-10	1.03769e-09	[5, 7]	Group83	17.3913	8	Specific for Cluster #4	[]	[ACO2, LDLR, OGDH]	[]	[CS, DLD, FH, IDH3A, MDH2]	0	37.5	0	62.5	[ACO2, CS, DLD, FH, IDH3A, LDLR, MDH2, OGDH]
GO:0006101	citrate metabolic process	GO_BiologicalProcess-EBI-UniProt-GOA_27.02.2019_00h00	2.27783e-05	9.47692e-05	0.000175419	0.00044652	[5, 7]	Group48	17.3913	8	Specific for Cluster #4	[]	[ACO2, LDLR, OGDH]	[]	[CS, DLD, FH, IDH3A, MDH2]	0	37.5	0	62.5	[ACO2, CS, DLD, FH, IDH3A, LDLR, MDH2, OGDH]
GO:1901659	glycosyl compound biosynthetic process	GO_BiologicalProcess-EBI-UniProt-GOA_27.02.2019_00h00	2.43504e-05	0.000100688	4.7616e-05	0.000133325	[5]	Group71	15	9	None Specific Cluster	[APRT, CDA, CNPY2, GUK1, NME2]	[NT5E]	[CAD, TK1]	[ADK, CNPY2]	53.0135	10.6027	21.2054	21.2054	[ADK, APRT, CAD, CDA, CNPY2, GUK1, NME2, NT5E, TK1]
GO:0019731	antibacterial humoral response	GO_BiologicalProcess-EBI-UniProt-GOA_27.02.2019_00h00	2.43504e-05	0.000100688	0.00417937	0.00688368	[4, 5, 6, 7]	Group52	15	9	Specific for Cluster #4	[H2BFS, HIST1H2BC, HIST1H2BD, HIST1H2BJ, HIST1H2BK, HIST2H2BE]	[HLA-A]	[]	[FAU, H2BFS, HIST1H2BC, HIST1H2BD, HIST1H2BJ, HIST1H2BK, HIST2H2BE, RPL39]	54.0912	9.0152	0	72.1216	[FAU, H2BFS, HIST1H2BC, HIST1H2BD, HIST1H2BJ, HIST1H2BK, HIST2H2BE, HLA-A, RPL39]
GO:1902749	regulation of cell cycle G2/M phase transition	GO_BiologicalProcess-EBI-UniProt-GOA_27.02.2019_00h00	2.81079e-05	0.000115517	1.61091e-14	1.93309e-13	[5, 6, 7]	Group85	7.24138	21	Specific for Cluster #1	[APP, CDKN2A, DCTN2, PSMA1, PSMA2, PSMA4, PSMA5, PSMA6, PSMA7, PSMB1, PSMB6, PSMB7, YWHAG]	[DCTN1]	[HSPA2, NAE1, TUBA4A, TUBB3]	[BRCC3, H2AFY, MRE11]	61.9048	4.7619	19.0476	14.2857	[APP, BRCC3, CDKN2A, DCTN1, DCTN2, H2AFY, HSPA2, MRE11, NAE1, PSMA1, PSMA2, PSMA4, PSMA5, PSMA6, PSMA7, PSMB1, PSMB6, PSMB7, TUBA4A, TUBB3, YWHAG]
GO:0060218	hematopoietic stem cell differentiation	GO_BiologicalProcess-EBI-UniProt-GOA_27.02.2019_00h00	2.86e-05	0.000116827	1.61091e-14	1.93309e-13	[5, 6, 7, 8, 9]	Group85	11.0092	12	Specific for Cluster #1	[PSMA1, PSMA2, PSMA4, PSMA5, PSMA6, PSMA7, PSMB1, PSMB6, PSMB7, TXN, YAP1]	[]	[XRCC5]	[]	91.6667	0	8.33333	0	[PSMA1, PSMA2, PSMA4, PSMA5, PSMA6, PSMA7, PSMB1, PSMB6, PSMB7, TXN, XRCC5, YAP1]
GO:0002385	mucosal immune response	GO_BiologicalProcess-EBI-UniProt-GOA_27.02.2019_00h00	3.14642e-05	0.000126987	0.00417937	0.00688368	[4]	Group52	16.6667	8	Specific for Cluster #4	[H2BFS, HIST1H2BC, HIST1H2BD, HIST1H2BJ, HIST1H2BK, HIST2H2BE]	[]	[]	[FAU, H2BFS, HIST1H2BC, HIST1H2BD, HIST1H2BJ, HIST1H2BK, HIST2H2BE, RPL39]	59.0961	0	0	78.7949	[FAU, H2BFS, HIST1H2BC, HIST1H2BD, HIST1H2BJ, HIST1H2BK, HIST2H2BE, RPL39]
GO:1902036	regulation of hematopoietic stem cell differentiation	GO_BiologicalProcess-EBI-UniProt-GOA_27.02.2019_00h00	3.13326e-05	0.000127218	1.61091e-14	1.93309e-13	[5, 6, 7, 8, 9, 10]	Group85	11.828	11	Specific for Cluster #1	[PSMA1, PSMA2, PSMA4, PSMA5, PSMA6, PSMA7, PSMB1, PSMB6, PSMB7, TXN, YAP1]	[]	[]	[]	100	0	0	0	[PSMA1, PSMA2, PSMA4, PSMA5, PSMA6, PSMA7, PSMB1, PSMB6, PSMB7, TXN, YAP1]
GO:0061844	antimicrobial humoral immune response mediated by antimicrobial peptide	GO_BiologicalProcess-EBI-UniProt-GOA_27.02.2019_00h00	3.43342e-05	0.000137745	0.00417937	0.00688368	[4, 5, 6]	Group52	10.8108	12	Specific for Cluster #4	[H2BFS, HIST1H2BC, HIST1H2BD, HIST1H2BJ, HIST1H2BK, HIST2H2BE, S100A9]	[]	[]	[FAU, H2BFS, HIST1H2BC, HIST1H2BD, HIST1H2BJ, HIST1H2BK, HIST2H2BE, RPL29, RPL30, RPL39, RPS19]	50.1503	0	0	78.8075	[FAU, H2BFS, HIST1H2BC, HIST1H2BD, HIST1H2BJ, HIST1H2BK, HIST2H2BE, RPL29, RPL30, RPL39, RPS19, S100A9]
GO:0045727	positive regulation of translation	GO_BiologicalProcess-EBI-UniProt-GOA_27.02.2019_00h00	3.55133e-05	0.0001408	3.40183e-40	2.85753e-38	[5, 6, 7, 8, 9]	Group70	9.45946	14	None Specific Cluster	[EIF5A, EIF5AL1, EIF6]	[EEF2, EIF4G2, ITGA2]	[EIF4A3, FXR2]	[C1QBP, EIF6, LARP4, RPL26, RPL5, RPS4X, RPS9]	20.8826	20.8826	13.9218	48.7262	[C1QBP, EEF2, EIF4A3, EIF4G2, EIF5A, EIF5AL1, EIF6, FXR2, ITGA2, LARP4, RPL26, RPL5, RPS4X, RPS9]
GO:0006521	regulation of cellular amino acid metabolic process	GO_BiologicalProcess-EBI-UniProt-GOA_27.02.2019_00h00	3.54402e-05	0.000141341	1.61091e-14	1.93309e-13	[4, 5, 6, 7]	Group85	12.8205	10	Specific for Cluster #1	[PARK7, PSMA1, PSMA2, PSMA4, PSMA5, PSMA6, PSMA7, PSMB1, PSMB6, PSMB7]	[]	[]	[]	100	0	0	0	[PARK7, PSMA1, PSMA2, PSMA4, PSMA5, PSMA6, PSMA7, PSMB1, PSMB6, PSMB7]
GO:0008631	intrinsic apoptotic signaling pathway in response to oxidative stress	GO_BiologicalProcess-EBI-UniProt-GOA_27.02.2019_00h00	3.63688e-05	0.000142515	1.70881e-13	1.59489e-12	[4, 5, 6, 7]	Group80	14.2857	9	None Specific Cluster	[HSPB1, PARK7, SOD1, SOD2, UBQLN1]	[PML]	[ZNF622]	[P4HB, PDCD10]	55.5556	11.1111	11.1111	22.2222	[HSPB1, P4HB, PARK7, PDCD10, PML, SOD1, SOD2, UBQLN1, ZNF622]
GO:0008631	intrinsic apoptotic signaling pathway in response to oxidative stress	GO_BiologicalProcess-EBI-UniProt-GOA_27.02.2019_00h00	3.63688e-05	0.000142515	1.35889e-10	1.03769e-09	[4, 5, 6, 7]	Group83	14.2857	9	None Specific Cluster	[HSPB1, PARK7, SOD1, SOD2, UBQLN1]	[PML]	[ZNF622]	[P4HB, PDCD10]	55.5556	11.1111	11.1111	22.2222	[HSPB1, P4HB, PARK7, PDCD10, PML, SOD1, SOD2, UBQLN1, ZNF622]
GO:0042776	mitochondrial ATP synthesis coupled proton transport	GO_BiologicalProcess-EBI-UniProt-GOA_27.02.2019_00h00	3.6346e-05	0.000143258	1.12306e-09	7.25673e-09	[4, 5, 6, 7, 9, 10, 11, 12, 13]	Group82	24	6	Specific for Cluster #4	[ATP5F1B, STOML2]	[]	[]	[ATP5F1A, ATP5F1B, ATP5PF, ATP5PO, COX5B]	30.6927	0	0	76.7319	[ATP5F1A, ATP5F1B, ATP5PF, ATP5PO, COX5B, STOML2]
GO:0042776	mitochondrial ATP synthesis coupled proton transport	GO_BiologicalProcess-EBI-UniProt-GOA_27.02.2019_00h00	3.6346e-05	0.000143258	2.23985e-08	1.17592e-07	[4, 5, 6, 7, 9, 10, 11, 12, 13]	Group81	24	6	Specific for Cluster #4	[ATP5F1B, STOML2]	[]	[]	[ATP5F1A, ATP5F1B, ATP5PF, ATP5PO, COX5B]	30.6927	0	0	76.7319	[ATP5F1A, ATP5F1B, ATP5PF, ATP5PO, COX5B, STOML2]
GO:0008637	apoptotic mitochondrial changes	GO_BiologicalProcess-EBI-UniProt-GOA_27.02.2019_00h00	3.98281e-05	0.000155168	2.23985e-08	1.17592e-07	[5]	Group81	8.87574	15	None Specific Cluster	[CDKN2A, HSPA1A, HSPA1B, REXO2, SFN, SH3GLB1, SOD2, YWHAG]	[]	[DENR, PRPF6]	[HSPD1, PYCARD, SLC25A5, TP63, YWHAH]	53.3333	0	13.3333	33.3333	[CDKN2A, DENR, HSPA1A, HSPA1B, HSPD1, PRPF6, PYCARD, REXO2, SFN, SH3GLB1, SLC25A5, SOD2, TP63, YWHAG, YWHAH]
GO:0048002	antigen processing and presentation of peptide antigen	GO_BiologicalProcess-EBI-UniProt-GOA_27.02.2019_00h00	4.02034e-05	0.00015573	1.61091e-14	1.93309e-13	[3]	Group85	7.79221	18	None Specific Cluster	[CTSD, DCTN2, PSMA1, PSMA2, PSMA4, PSMA5, PSMA6, PSMA7, PSMB1, PSMB6, PSMB7]	[DCTN1, HLA-A]	[KIF11, SEC31A]	[CALR, CTSD, PDIA3, PYCARD]	59.989	10.9071	10.9071	21.8142	[CALR, CTSD, DCTN1, DCTN2, HLA-A, KIF11, PDIA3, PSMA1, PSMA2, PSMA4, PSMA5, PSMA6, PSMA7, PSMB1, PSMB6, PSMB7, PYCARD, SEC31A]
GO:0003743	translation initiation factor activity	GO_BiologicalProcess-EBI-UniProt-GOA_27.02.2019_00h00	4.13518e-05	0.000159264	3.40183e-40	2.85753e-38	[4, 7, 8, 9, 10, 11, 12]	Group70	14.0625	9	None Specific Cluster	[EIF1, EIF1AX, EIF3J, EIF4H, EIF6]	[EIF4G1, EIF4G2]	[DENR, EIF1AD]	[EIF6]	53.0135	21.2054	21.2054	10.6027	[DENR, EIF1, EIF1AD, EIF1AX, EIF3J, EIF4G1, EIF4G2, EIF4H, EIF6]
GO:2000059	negative regulation of ubiquitin-dependent protein catabolic process	GO_BiologicalProcess-EBI-UniProt-GOA_27.02.2019_00h00	4.13518e-05	0.000159264	1.01274e-08	5.67132e-08	[7, 8, 9, 10, 11]	Group77	14.0625	9	None Specific Cluster	[CDKN2A, PARK7, SDCBP]	[PML]	[]	[RPL11, RPL17, RPL23, RPL5, RPS7]	33.3333	11.1111	0	55.5556	[CDKN2A, PARK7, PML, RPL11, RPL17, RPL23, RPL5, RPS7, SDCBP]
GO:2000059	negative regulation of ubiquitin-dependent protein catabolic process	GO_BiologicalProcess-EBI-UniProt-GOA_27.02.2019_00h00	4.13518e-05	0.000159264	5.88967e-07	2.24878e-06	[7, 8, 9, 10, 11]	Group79	14.0625	9	None Specific Cluster	[CDKN2A, PARK7, SDCBP]	[PML]	[]	[RPL11, RPL17, RPL23, RPL5, RPS7]	33.3333	11.1111	0	55.5556	[CDKN2A, PARK7, PML, RPL11, RPL17, RPL23, RPL5, RPS7, SDCBP]
GO:0000462	maturation of SSU-rRNA from tricistronic rRNA transcript (SSU-rRNA, 5.8S rRNA, LSU-rRNA)	GO_BiologicalProcess-EBI-UniProt-GOA_27.02.2019_00h00	4.22533e-05	0.000161811	3.66814e-34	1.54062e-32	[6, 7, 9, 10, 11]	Group69	18.9189	7	Specific for Cluster #4	[]	[]	[TBL3]	[RPS14, RPS16, RPS19, RPS8, RPSA, TXNDC5]	0	0	14.2857	85.7143	[RPS14, RPS16, RPS19, RPS8, RPSA, TBL3, TXNDC5]
GO:0072350	tricarboxylic acid metabolic process	GO_BiologicalProcess-EBI-UniProt-GOA_27.02.2019_00h00	4.95671e-05	0.000188747	1.35889e-10	1.03769e-09	[6]	Group83	15.6863	8	Specific for Cluster #4	[]	[ACO2, LDLR, OGDH]	[]	[CS, DLD, FH, IDH3A, MDH2]	0	37.5	0	62.5	[ACO2, CS, DLD, FH, IDH3A, LDLR, MDH2, OGDH]
GO:0030291	protein serine/threonine kinase inhibitor activity	GO_BiologicalProcess-EBI-UniProt-GOA_27.02.2019_00h00	4.95671e-05	0.000188747	2.23985e-08	1.17592e-07	[8, 9, 10, 11, 12]	Group81	15.6863	8	None Specific Cluster	[CDKN2A, HSPB1, REXO2, SFN, YWHAG]	[RPL3]	[HEXIM1]	[H2AFY, RPL3]	59.1497	11.8299	11.8299	23.6599	[CDKN2A, H2AFY, HEXIM1, HSPB1, REXO2, RPL3, SFN, YWHAG]
GO:0072350	tricarboxylic acid metabolic process	GO_BiologicalProcess-EBI-UniProt-GOA_27.02.2019_00h00	4.95671e-05	0.000188747	0.000175419	0.00044652	[6]	Group48	15.6863	8	Specific for Cluster #4	[]	[ACO2, LDLR, OGDH]	[]	[CS, DLD, FH, IDH3A, MDH2]	0	37.5	0	62.5	[ACO2, CS, DLD, FH, IDH3A, LDLR, MDH2, OGDH]
GO:0030291	protein serine/threonine kinase inhibitor activity	GO_BiologicalProcess-EBI-UniProt-GOA_27.02.2019_00h00	4.95671e-05	0.000188747	0.000474795	0.00107791	[8, 9, 10, 11, 12]	Group75	15.6863	8	None Specific Cluster	[CDKN2A, HSPB1, REXO2, SFN, YWHAG]	[RPL3]	[HEXIM1]	[H2AFY, RPL3]	59.1497	11.8299	11.8299	23.6599	[CDKN2A, H2AFY, HEXIM1, HSPB1, REXO2, RPL3, SFN, YWHAG]
GO:0002251	organ or tissue specific immune response	GO_BiologicalProcess-EBI-UniProt-GOA_27.02.2019_00h00	4.95671e-05	0.000188747	0.00417937	0.00688368	[3]	Group52	15.6863	8	Specific for Cluster #4	[H2BFS, HIST1H2BC, HIST1H2BD, HIST1H2BJ, HIST1H2BK, HIST2H2BE]	[]	[]	[FAU, H2BFS, HIST1H2BC, HIST1H2BD, HIST1H2BJ, HIST1H2BK, HIST2H2BE, RPL39]	59.0961	0	0	78.7949	[FAU, H2BFS, HIST1H2BC, HIST1H2BD, HIST1H2BJ, HIST1H2BK, HIST2H2BE, RPL39]
GO:0005200	structural constituent of cytoskeleton	GO_BiologicalProcess-EBI-UniProt-GOA_27.02.2019_00h00	5.32209e-05	0.000201522	5.32209e-05	0.000144211	[5]	Group15	10.3448	12	None Specific Cluster	[CCDC6]	[DSP, PLEC]	[PTMA, TUBA1B, TUBA1C, TUBA4A, TUBB2B, TUBB3]	[CTNNA2, MSN, TPM1]	8.33333	16.6667	50	25	[CCDC6, CTNNA2, DSP, MSN, PLEC, PTMA, TPM1, TUBA1B, TUBA1C, TUBA4A, TUBB2B, TUBB3]
GO:0002478	antigen processing and presentation of exogenous peptide antigen	GO_BiologicalProcess-EBI-UniProt-GOA_27.02.2019_00h00	5.45449e-05	0.000205382	1.61091e-14	1.93309e-13	[4]	Group85	7.90698	17	Specific for Cluster #1	[CTSD, DCTN2, PSMA1, PSMA2, PSMA4, PSMA5, PSMA6, PSMA7, PSMB1, PSMB6, PSMB7]	[DCTN1, HLA-A]	[KIF11, SEC31A]	[CALR, CTSD, PDIA3]	63.4263	11.5321	11.5321	17.2981	[CALR, CTSD, DCTN1, DCTN2, HLA-A, KIF11, PDIA3, PSMA1, PSMA2, PSMA4, PSMA5, PSMA6, PSMA7, PSMB1, PSMB6, PSMB7, SEC31A]
GO:0051495	positive regulation of cytoskeleton organization	GO_BiologicalProcess-EBI-UniProt-GOA_27.02.2019_00h00	5.59074e-05	0.000209342	8.03829e-08	3.7512e-07	[5, 6, 7]	Group78	6.90789	21	None Specific Cluster	[ARPC5L, BRK1, CFL1, DSTN, HSPA1A, HSPA1B, NDRG1, PFN1, PRDX5, RANBP1]	[CDC42, DCTN1, FLNA]	[FDPS, PTMA]	[CTNNA2, DLG1, PYCARD, RPS3, TPM1, VASP]	47.619	14.2857	9.52381	28.5714	[ARPC5L, BRK1, CDC42, CFL1, CTNNA2, DCTN1, DLG1, DSTN, FDPS, FLNA, HSPA1A, HSPA1B, NDRG1, PFN1, PRDX5, PTMA, PYCARD, RANBP1, RPS3, TPM1, VASP]
GO:0043094	cellular metabolic compound salvage	GO_BiologicalProcess-EBI-UniProt-GOA_27.02.2019_00h00	5.72529e-05	0.000213196	4.7616e-05	0.000133325	[3]	Group71	15.3846	8	None Specific Cluster	[APRT, CDA, CNPY2, PDXK, PNP]	[]	[PNP, TK1]	[ADI1, ADK, CNPY2]	56.4431	0	22.5772	33.8659	[ADI1, ADK, APRT, CDA, CNPY2, PDXK, PNP, TK1]
GO:2001236	regulation of extrinsic apoptotic signaling pathway	GO_BiologicalProcess-EBI-UniProt-GOA_27.02.2019_00h00	5.78039e-05	0.000214065	1.70881e-13	1.59489e-12	[5, 6, 7, 8]	Group80	7.87037	17	None Specific Cluster	[CCDC6, GSTP1, HSPA1A, HSPA1B, LGALS3, LYPLA1, PARK7, PEA15, YAP1]	[CAV1, FASN, PML]	[FASN]	[CTNNA1, ETFB, ITGA6, PDIA3, PYCARD]	51.8942	17.2981	5.76603	28.8301	[CAV1, CCDC6, CTNNA1, ETFB, FASN, GSTP1, HSPA1A, HSPA1B, ITGA6, LGALS3, LYPLA1, PARK7, PDIA3, PEA15, PML, PYCARD, YAP1]
GO:2001236	regulation of extrinsic apoptotic signaling pathway	GO_BiologicalProcess-EBI-UniProt-GOA_27.02.2019_00h00	5.78039e-05	0.000214065	7.28682e-10	5.10078e-09	[5, 6, 7, 8]	Group66	7.87037	17	None Specific Cluster	[CCDC6, GSTP1, HSPA1A, HSPA1B, LGALS3, LYPLA1, PARK7, PEA15, YAP1]	[CAV1, FASN, PML]	[FASN]	[CTNNA1, ETFB, ITGA6, PDIA3, PYCARD]	51.8942	17.2981	5.76603	28.8301	[CAV1, CCDC6, CTNNA1, ETFB, FASN, GSTP1, HSPA1A, HSPA1B, ITGA6, LGALS3, LYPLA1, PARK7, PDIA3, PEA15, PML, PYCARD, YAP1]
GO:2001234	negative regulation of apoptotic signaling pathway	GO_BiologicalProcess-EBI-UniProt-GOA_27.02.2019_00h00	5.86122e-05	0.000215872	1.70881e-13	1.59489e-12	[4, 5, 6, 7, 8]	Group80	6.88525	21	None Specific Cluster	[GSTP1, HSPA1A, HSPA1B, HSPB1, LGALS3, LYPLA1, MIF, PARK7, PEA15, S100A9, SOD2, YAP1]	[FASN, GNAI2]	[FASN, NOC2L]	[CTNNA1, CTNNB1, HYOU1, ITGA6, SLC25A5, TXNDC12]	56.2829	9.38048	9.38048	28.1414	[CTNNA1, CTNNB1, FASN, GNAI2, GSTP1, HSPA1A, HSPA1B, HSPB1, HYOU1, ITGA6, LGALS3, LYPLA1, MIF, NOC2L, PARK7, PEA15, S100A9, SLC25A5, SOD2, TXNDC12, YAP1]
GO:2001234	negative regulation of apoptotic signaling pathway	GO_BiologicalProcess-EBI-UniProt-GOA_27.02.2019_00h00	5.86122e-05	0.000215872	7.28682e-10	5.10078e-09	[4, 5, 6, 7, 8]	Group66	6.88525	21	None Specific Cluster	[GSTP1, HSPA1A, HSPA1B, HSPB1, LGALS3, LYPLA1, MIF, PARK7, PEA15, S100A9, SOD2, YAP1]	[FASN, GNAI2]	[FASN, NOC2L]	[CTNNA1, CTNNB1, HYOU1, ITGA6, SLC25A5, TXNDC12]	56.2829	9.38048	9.38048	28.1414	[CTNNA1, CTNNB1, FASN, GNAI2, GSTP1, HSPA1A, HSPA1B, HSPB1, HYOU1, ITGA6, LGALS3, LYPLA1, MIF, NOC2L, PARK7, PEA15, S100A9, SLC25A5, SOD2, TXNDC12, YAP1]
GO:0043618	regulation of transcription from RNA polymerase II promoter in response to stress	GO_BiologicalProcess-EBI-UniProt-GOA_27.02.2019_00h00	5.91501e-05	0.00021667	1.61091e-14	1.93309e-13	[5, 7, 8, 9, 10, 11, 12]	Group85	9.03226	14	Specific for Cluster #1	[ELOC, HSPA1A, HSPA1B, PSMA1, PSMA2, PSMA4, PSMA5, PSMA6, PSMA7, PSMB1, PSMB6, PSMB7]	[]	[GCN1]	[HSPA5]	85.7143	0	7.14286	7.14286	[ELOC, GCN1, HSPA1A, HSPA1B, HSPA5, PSMA1, PSMA2, PSMA4, PSMA5, PSMA6, PSMA7, PSMB1, PSMB6, PSMB7]
GO:0097237	cellular response to toxic substance	GO_BiologicalProcess-EBI-UniProt-GOA_27.02.2019_00h00	6.18317e-05	0.000225268	1.35889e-10	1.03769e-09	[4]	Group83	6.51558	23	None Specific Cluster	[ADIRF, ANXA1, GSTP1, HNRNPA1, PARK7, PRDX1, PRDX5, PRDX6, S100A9, SOD1, SOD2, TXN]	[]	[]	[AIFM1, CAT, DHFR, GSR, GSTK1, NXN, PDCD10, PRDX3, PRDX4, PSAP, RPS3]	52.1739	0	0	47.8261	[ADIRF, AIFM1, ANXA1, CAT, DHFR, GSR, GSTK1, GSTP1, HNRNPA1, NXN, PARK7, PDCD10, PRDX1, PRDX3, PRDX4, PRDX5, PRDX6, PSAP, RPS3, S100A9, SOD1, SOD2, TXN]
GO:0097237	cellular response to toxic substance	GO_BiologicalProcess-EBI-UniProt-GOA_27.02.2019_00h00	6.18317e-05	0.000225268	1.01963e-06	3.5687e-06	[4]	Group49	6.51558	23	None Specific Cluster	[ADIRF, ANXA1, GSTP1, HNRNPA1, PARK7, PRDX1, PRDX5, PRDX6, S100A9, SOD1, SOD2, TXN]	[]	[]	[AIFM1, CAT, DHFR, GSR, GSTK1, NXN, PDCD10, PRDX3, PRDX4, PSAP, RPS3]	52.1739	0	0	47.8261	[ADIRF, AIFM1, ANXA1, CAT, DHFR, GSR, GSTK1, GSTP1, HNRNPA1, NXN, PARK7, PDCD10, PRDX1, PRDX3, PRDX4, PRDX5, PRDX6, PSAP, RPS3, S100A9, SOD1, SOD2, TXN]
GO:0007229	integrin-mediated signaling pathway	GO_BiologicalProcess-EBI-UniProt-GOA_27.02.2019_00h00	6.49801e-05	0.000235466	0.000279242	0.000670182	[4, 5, 6]	Group41	9.48905	13	None Specific Cluster	[NME2, PRDX5]	[CDC42, FLNA, ITGA2, ITGA3, ITGB4, MYH9]	[CSE1L]	[ATP5PO, CTNNA1, CTNND1, ITGA6]	15.3846	46.1538	7.69231	30.7692	[ATP5PO, CDC42, CSE1L, CTNNA1, CTNND1, FLNA, ITGA2, ITGA3, ITGA6, ITGB4, MYH9, NME2, PRDX5]
GO:1902626	assembly of large subunit precursor of preribosome	GO_BiologicalProcess-EBI-UniProt-GOA_27.02.2019_00h00	7.01184e-05	0.000252726	7.01184e-05	0.000184061	[5, 6, 7]	Group13	75	3	Specific for Cluster #4	[EIF6]	[]	[]	[EIF6, RPL24, RSL24D1]	26.416	0	0	79.2481	[EIF6, RPL24, RSL24D1]
GO:0015985	energy coupled proton transport, down electrochemical gradient	GO_BiologicalProcess-EBI-UniProt-GOA_27.02.2019_00h00	7.23297e-05	0.00025931	1.12306e-09	7.25673e-09	[8, 9]	Group82	21.4286	6	Specific for Cluster #4	[ATP5F1B, STOML2]	[]	[]	[ATP5F1A, ATP5F1B, ATP5PF, ATP5PO, COX5B]	30.6927	0	0	76.7319	[ATP5F1A, ATP5F1B, ATP5PF, ATP5PO, COX5B, STOML2]
GO:0015986	ATP synthesis coupled proton transport	GO_BiologicalProcess-EBI-UniProt-GOA_27.02.2019_00h00	7.23297e-05	0.00025931	1.12306e-09	7.25673e-09	[6, 9, 10, 11, 12]	Group82	21.4286	6	Specific for Cluster #4	[ATP5F1B, STOML2]	[]	[]	[ATP5F1A, ATP5F1B, ATP5PF, ATP5PO, COX5B]	30.6927	0	0	76.7319	[ATP5F1A, ATP5F1B, ATP5PF, ATP5PO, COX5B, STOML2]
GO:0015985	energy coupled proton transport, down electrochemical gradient	GO_BiologicalProcess-EBI-UniProt-GOA_27.02.2019_00h00	7.23297e-05	0.00025931	2.23985e-08	1.17592e-07	[8, 9]	Group81	21.4286	6	Specific for Cluster #4	[ATP5F1B, STOML2]	[]	[]	[ATP5F1A, ATP5F1B, ATP5PF, ATP5PO, COX5B]	30.6927	0	0	76.7319	[ATP5F1A, ATP5F1B, ATP5PF, ATP5PO, COX5B, STOML2]
GO:0015986	ATP synthesis coupled proton transport	GO_BiologicalProcess-EBI-UniProt-GOA_27.02.2019_00h00	7.23297e-05	0.00025931	2.23985e-08	1.17592e-07	[6, 9, 10, 11, 12]	Group81	21.4286	6	Specific for Cluster #4	[ATP5F1B, STOML2]	[]	[]	[ATP5F1A, ATP5F1B, ATP5PF, ATP5PO, COX5B]	30.6927	0	0	76.7319	[ATP5F1A, ATP5F1B, ATP5PF, ATP5PO, COX5B, STOML2]
GO:0042278	purine nucleoside metabolic process	GO_BiologicalProcess-EBI-UniProt-GOA_27.02.2019_00h00	7.41373e-05	0.000264384	4.7616e-05	0.000133325	[5, 6, 7]	Group71	10.7843	11	None Specific Cluster	[APRT, CNPY2, GUK1, NDRG1, NME2, PNP, RAN]	[NT5E]	[PNP]	[ADK, AK4, CNPY2, DLG1]	59.4918	8.49882	8.49882	33.9953	[ADK, AK4, APRT, CNPY2, DLG1, GUK1, NDRG1, NME2, NT5E, PNP, RAN]
GO:0002218	activation of innate immune response	GO_BiologicalProcess-EBI-UniProt-GOA_27.02.2019_00h00	7.52767e-05	0.000267034	1.61091e-14	1.93309e-13	[3, 5, 6, 7, 8]	Group85	6.08899	26	None Specific Cluster	[HSPA1A, HSPA1B, PSMA1, PSMA2, PSMA4, PSMA5, PSMA6, PSMA7, PSMB1, PSMB6, PSMB7, S100A9, UBE2N, UBQLN1]	[CAV1]	[HEXIM1, XRCC5]	[C1QBP, CTSB, FH, HSP90B1, HSPD1, PSAP, PYCARD, RPSA, S100A14]	53.8462	3.84615	7.69231	34.6154	[C1QBP, CAV1, CTSB, FH, HEXIM1, HSP90B1, HSPA1A, HSPA1B, HSPD1, PSAP, PSMA1, PSMA2, PSMA4, PSMA5, PSMA6, PSMA7, PSMB1, PSMB6, PSMB7, PYCARD, RPSA, S100A14, S100A9, UBE2N, UBQLN1, XRCC5]
GO:0071456	cellular response to hypoxia	GO_BiologicalProcess-EBI-UniProt-GOA_27.02.2019_00h00	7.66013e-05	0.00027031	1.61091e-14	1.93309e-13	[4, 6]	Group85	7.16981	19	Specific for Cluster #1	[ELOC, NDRG1, PHB2, PSMA1, PSMA2, PSMA4, PSMA5, PSMA6, PSMA7, PSMB1, PSMB6, PSMB7, UBQLN1]	[]	[]	[CHCHD2, ERO1A, GNB1, HYOU1, P4HB, PSAT1]	68.4211	0	0	31.5789	[CHCHD2, ELOC, ERO1A, GNB1, HYOU1, NDRG1, P4HB, PHB2, PSAT1, PSMA1, PSMA2, PSMA4, PSMA5, PSMA6, PSMA7, PSMB1, PSMB6, PSMB7, UBQLN1]
GO:0070498	interleukin-1-mediated signaling pathway	GO_BiologicalProcess-EBI-UniProt-GOA_27.02.2019_00h00	8.04942e-05	0.000282568	1.61091e-14	1.93309e-13	[5, 6, 7]	Group85	9.91736	12	Specific for Cluster #1	[IL1RN, PSMA1, PSMA2, PSMA4, PSMA5, PSMA6, PSMA7, PSMB1, PSMB6, PSMB7, TOLLIP, UBE2N]	[]	[]	[]	100	0	0	0	[IL1RN, PSMA1, PSMA2, PSMA4, PSMA5, PSMA6, PSMA7, PSMB1, PSMB6, PSMB7, TOLLIP, UBE2N]
GO:0019884	antigen processing and presentation of exogenous antigen	GO_BiologicalProcess-EBI-UniProt-GOA_27.02.2019_00h00	8.12188e-05	0.000283635	1.61091e-14	1.93309e-13	[3]	Group85	7.65766	17	Specific for Cluster #1	[CTSD, DCTN2, PSMA1, PSMA2, PSMA4, PSMA5, PSMA6, PSMA7, PSMB1, PSMB6, PSMB7]	[DCTN1, HLA-A]	[KIF11, SEC31A]	[CALR, CTSD, PDIA3]	63.4263	11.5321	11.5321	17.2981	[CALR, CTSD, DCTN1, DCTN2, HLA-A, KIF11, PDIA3, PSMA1, PSMA2, PSMA4, PSMA5, PSMA6, PSMA7, PSMB1, PSMB6, PSMB7, SEC31A]
GO:0033209	tumor necrosis factor-mediated signaling pathway	GO_BiologicalProcess-EBI-UniProt-GOA_27.02.2019_00h00	8.58425e-05	0.000298236	1.61091e-14	1.93309e-13	[5, 6, 7]	Group85	7.62332	17	Specific for Cluster #1	[ANP32B, GSTP1, HIST1H2BJ, HSPA1A, HSPA1B, PSMA1, PSMA2, PSMA4, PSMA5, PSMA6, PSMA7, PSMB1, PSMB6, PSMB7]	[STAT1]	[]	[ETFB, HIST1H2BJ, PYCARD]	80.7244	5.76603	0	17.2981	[ANP32B, ETFB, GSTP1, HIST1H2BJ, HSPA1A, HSPA1B, PSMA1, PSMA2, PSMA4, PSMA5, PSMA6, PSMA7, PSMB1, PSMB6, PSMB7, PYCARD, STAT1]
GO:0010389	regulation of G2/M transition of mitotic cell cycle	GO_BiologicalProcess-EBI-UniProt-GOA_27.02.2019_00h00	9.34348e-05	0.000322949	1.61091e-14	1.93309e-13	[6, 7, 8]	Group85	7.0632	19	Specific for Cluster #1	[APP, CDKN2A, DCTN2, PSMA1, PSMA2, PSMA4, PSMA5, PSMA6, PSMA7, PSMB1, PSMB6, PSMB7, YWHAG]	[DCTN1]	[HSPA2, NAE1, TUBA4A, TUBB3]	[MRE11]	68.4211	5.26316	21.0526	5.26316	[APP, CDKN2A, DCTN1, DCTN2, HSPA2, MRE11, NAE1, PSMA1, PSMA2, PSMA4, PSMA5, PSMA6, PSMA7, PSMB1, PSMB6, PSMB7, TUBA4A, TUBB3, YWHAG]
GO:1902750	negative regulation of cell cycle G2/M phase transition	GO_BiologicalProcess-EBI-UniProt-GOA_27.02.2019_00h00	9.39841e-05	0.00032319	1.61091e-14	1.93309e-13	[5, 6, 7, 8]	Group85	9.15493	13	Specific for Cluster #1	[PSMA1, PSMA2, PSMA4, PSMA5, PSMA6, PSMA7, PSMB1, PSMB6, PSMB7]	[]	[NAE1]	[BRCC3, H2AFY, MRE11]	69.2308	0	7.69231	23.0769	[BRCC3, H2AFY, MRE11, NAE1, PSMA1, PSMA2, PSMA4, PSMA5, PSMA6, PSMA7, PSMB1, PSMB6, PSMB7]
GO:0034975	protein folding in endoplasmic reticulum	GO_BiologicalProcess-EBI-UniProt-GOA_27.02.2019_00h00	0.000103737	0.000354918	3.54089e-11	2.97434e-10	[3]	Group73	26.3158	5	Specific for Cluster #4	[]	[]	[]	[CALR, ERO1A, HSP90B1, HSPA5, PDIA3]	0	0	0	100	[CALR, ERO1A, HSP90B1, HSPA5, PDIA3]
GO:0034975	protein folding in endoplasmic reticulum	GO_BiologicalProcess-EBI-UniProt-GOA_27.02.2019_00h00	0.000103737	0.000354918	0.000333	0.000777	[3]	Group44	26.3158	5	Specific for Cluster #4	[]	[]	[]	[CALR, ERO1A, HSP90B1, HSPA5, PDIA3]	0	0	0	100	[CALR, ERO1A, HSP90B1, HSPA5, PDIA3]
GO:0034250	positive regulation of cellular amide metabolic process	GO_BiologicalProcess-EBI-UniProt-GOA_27.02.2019_00h00	0.000105257	0.0003583	3.40183e-40	2.85753e-38	[4, 5, 6]	Group70	8.15217	15	None Specific Cluster	[APP, EIF5A, EIF5AL1, EIF6]	[EEF2, EIF4G2, ITGA2]	[EIF4A3, FXR2]	[C1QBP, EIF6, LARP4, RPL26, RPL5, RPS4X, RPS9]	26.0459	19.5345	13.023	45.5804	[APP, C1QBP, EEF2, EIF4A3, EIF4G2, EIF5A, EIF5AL1, EIF6, FXR2, ITGA2, LARP4, RPL26, RPL5, RPS4X, RPS9]
GO:0097345	mitochondrial outer membrane permeabilization	GO_BiologicalProcess-EBI-UniProt-GOA_27.02.2019_00h00	0.000106219	0.000359756	2.23985e-08	1.17592e-07	[4, 5, 6, 7, 8, 9, 10]	Group81	12.5	9	Specific for Cluster #1	[HSPA1A, HSPA1B, REXO2, SFN, SH3GLB1, YWHAG]	[]	[]	[SLC25A5, TP63, YWHAH]	66.6667	0	0	33.3333	[HSPA1A, HSPA1B, REXO2, SFN, SH3GLB1, SLC25A5, TP63, YWHAG, YWHAH]
GO:0043620	regulation of DNA-templated transcription in response to stress	GO_BiologicalProcess-EBI-UniProt-GOA_27.02.2019_00h00	0.000108934	0.000367109	1.61091e-14	1.93309e-13	[4, 6, 7, 8, 9, 10, 11]	Group85	8.53659	14	Specific for Cluster #1	[ELOC, HSPA1A, HSPA1B, PSMA1, PSMA2, PSMA4, PSMA5, PSMA6, PSMA7, PSMB1, PSMB6, PSMB7]	[]	[GCN1]	[HSPA5]	85.7143	0	7.14286	7.14286	[ELOC, GCN1, HSPA1A, HSPA1B, HSPA5, PSMA1, PSMA2, PSMA4, PSMA5, PSMA6, PSMA7, PSMB1, PSMB6, PSMB7]
GO:0006919	activation of cysteine-type endopeptidase activity involved in apoptotic process	GO_BiologicalProcess-EBI-UniProt-GOA_27.02.2019_00h00	0.000110266	0.000369748	1.01274e-08	5.67132e-08	[7, 8, 9, 10, 11, 12, 13]	Group77	9.6	12	None Specific Cluster	[ANP32B, CDKN2A, LYPLA1, S100A9]	[FASN, PML]	[FASN]	[AIFM1, CTSB, HSPD1, HSPE1, PSAP, PYCARD]	32.2931	16.1466	8.07328	48.4397	[AIFM1, ANP32B, CDKN2A, CTSB, FASN, HSPD1, HSPE1, LYPLA1, PML, PSAP, PYCARD, S100A9]
GO:0030490	maturation of SSU-rRNA	GO_BiologicalProcess-EBI-UniProt-GOA_27.02.2019_00h00	0.000112124	0.000374118	3.66814e-34	1.54062e-32	[5, 6, 8, 9, 10]	Group69	14.0351	8	Specific for Cluster #4	[]	[]	[TBL3]	[RPL14, RPS14, RPS16, RPS19, RPS8, RPSA, TXNDC5]	0	0	12.5	87.5	[RPL14, RPS14, RPS16, RPS19, RPS8, RPSA, TBL3, TXNDC5]
GO:0030490	maturation of SSU-rRNA	GO_BiologicalProcess-EBI-UniProt-GOA_27.02.2019_00h00	0.000112124	0.000374118	7.74711e-23	2.16919e-21	[5, 6, 8, 9, 10]	Group84	14.0351	8	Specific for Cluster #4	[]	[]	[TBL3]	[RPL14, RPS14, RPS16, RPS19, RPS8, RPSA, TXNDC5]	0	0	12.5	87.5	[RPL14, RPS14, RPS16, RPS19, RPS8, RPSA, TBL3, TXNDC5]
GO:0097153	cysteine-type endopeptidase activity involved in apoptotic process	GO_BiologicalProcess-EBI-UniProt-GOA_27.02.2019_00h00	0.00011836	0.00039298	1.70881e-13	1.59489e-12	[5, 9, 10]	Group80	6.73401	20	None Specific Cluster	[ANP32B, CASP14, CDKN2A, LYPLA1, PARK7, PRDX5, REXO2, S100A9, SFN]	[FASN, PML]	[FASN]	[AIFM1, CTSB, HSPD1, HSPE1, PRDX3, PSAP, PYCARD, RPS3, TP63]	44.2788	9.83974	4.91987	44.2788	[AIFM1, ANP32B, CASP14, CDKN2A, CTSB, FASN, HSPD1, HSPE1, LYPLA1, PARK7, PML, PRDX3, PRDX5, PSAP, PYCARD, REXO2, RPS3, S100A9, SFN, TP63]
GO:0097153	cysteine-type endopeptidase activity involved in apoptotic process	GO_BiologicalProcess-EBI-UniProt-GOA_27.02.2019_00h00	0.00011836	0.00039298	1.01274e-08	5.67132e-08	[5, 9, 10]	Group77	6.73401	20	None Specific Cluster	[ANP32B, CASP14, CDKN2A, LYPLA1, PARK7, PRDX5, REXO2, S100A9, SFN]	[FASN, PML]	[FASN]	[AIFM1, CTSB, HSPD1, HSPE1, PRDX3, PSAP, PYCARD, RPS3, TP63]	44.2788	9.83974	4.91987	44.2788	[AIFM1, ANP32B, CASP14, CDKN2A, CTSB, FASN, HSPD1, HSPE1, LYPLA1, PARK7, PML, PRDX3, PRDX5, PSAP, PYCARD, REXO2, RPS3, S100A9, SFN, TP63]
GO:0090263	positive regulation of canonical Wnt signaling pathway	GO_BiologicalProcess-EBI-UniProt-GOA_27.02.2019_00h00	0.000123973	0.000409599	1.61091e-14	1.93309e-13	[5, 6, 7, 8, 9, 10]	Group85	8.43373	14	Specific for Cluster #1	[PIN1, PSMA1, PSMA2, PSMA4, PSMA5, PSMA6, PSMA7, PSMB1, PSMB6, PSMB7, YAP1]	[CAV1]	[]	[JUP, TBL1XR1]	78.5714	7.14286	0	14.2857	[CAV1, JUP, PIN1, PSMA1, PSMA2, PSMA4, PSMA5, PSMA6, PSMA7, PSMB1, PSMB6, PSMB7, TBL1XR1, YAP1]
GO:0016999	antibiotic metabolic process	GO_BiologicalProcess-EBI-UniProt-GOA_27.02.2019_00h00	0.000131099	0.000431027	1.35889e-10	1.03769e-09	[4]	Group83	7.6555	16	None Specific Cluster	[PARK7, PRDX1, PRDX5, PRDX6, SOD1]	[ACO2, LDLR, OGDH]	[]	[CAT, CS, DLD, FH, IDH3A, MDH2, PRDX3, PRDX4]	31.25	18.75	0	50	[ACO2, CAT, CS, DLD, FH, IDH3A, LDLR, MDH2, OGDH, PARK7, PRDX1, PRDX3, PRDX4, PRDX5, PRDX6, SOD1]
GO:0016999	antibiotic metabolic process	GO_BiologicalProcess-EBI-UniProt-GOA_27.02.2019_00h00	0.000131099	0.000431027	0.000175419	0.00044652	[4]	Group48	7.6555	16	None Specific Cluster	[PARK7, PRDX1, PRDX5, PRDX6, SOD1]	[ACO2, LDLR, OGDH]	[]	[CAT, CS, DLD, FH, IDH3A, MDH2, PRDX3, PRDX4]	31.25	18.75	0	50	[ACO2, CAT, CS, DLD, FH, IDH3A, LDLR, MDH2, OGDH, PARK7, PRDX1, PRDX3, PRDX4, PRDX5, PRDX6, SOD1]
GO:0055106	ubiquitin-protein transferase regulator activity	GO_BiologicalProcess-EBI-UniProt-GOA_27.02.2019_00h00	0.00013225	0.000432703	5.88967e-07	2.24878e-06	[5, 10, 11]	Group79	19.3548	6	Specific for Cluster #4	[CDKN2A]	[]	[]	[RPL11, RPL17, RPL23, RPL5, RPS7]	16.6667	0	0	83.3333	[CDKN2A, RPL11, RPL17, RPL23, RPL5, RPS7]
GO:0055106	ubiquitin-protein transferase regulator activity	GO_BiologicalProcess-EBI-UniProt-GOA_27.02.2019_00h00	0.00013225	0.000432703	3.68536e-05	0.000106748	[5, 10, 11]	Group61	19.3548	6	Specific for Cluster #4	[CDKN2A]	[]	[]	[RPL11, RPL17, RPL23, RPL5, RPS7]	16.6667	0	0	83.3333	[CDKN2A, RPL11, RPL17, RPL23, RPL5, RPS7]
GO:0048857	neural nucleus development	GO_BiologicalProcess-EBI-UniProt-GOA_27.02.2019_00h00	0.000133719	0.000435396	0.00236244	0.00440988	[3]	Group33	10.989	10	None Specific Cluster	[H2BFS, PRDX5]	[CDC42]	[G6PD, TNPO1]	[ATP5F1A, ATP5PF, H2BFS, HSPA5, SEC16A, YWHAH]	19.2051	9.60253	19.2051	57.6152	[ATP5F1A, ATP5PF, CDC42, G6PD, H2BFS, HSPA5, PRDX5, SEC16A, TNPO1, YWHAH]
GO:1901532	regulation of hematopoietic progenitor cell differentiation	GO_BiologicalProcess-EBI-UniProt-GOA_27.02.2019_00h00	0.000135531	0.00043707	1.61091e-14	1.93309e-13	[4, 5, 6, 7, 8, 9]	Group85	10.0917	11	Specific for Cluster #1	[PSMA1, PSMA2, PSMA4, PSMA5, PSMA6, PSMA7, PSMB1, PSMB6, PSMB7, TXN, YAP1]	[]	[]	[]	100	0	0	0	[PSMA1, PSMA2, PSMA4, PSMA5, PSMA6, PSMA7, PSMB1, PSMB6, PSMB7, TXN, YAP1]
GO:0002758	innate immune response-activating signal transduction	GO_BiologicalProcess-EBI-UniProt-GOA_27.02.2019_00h00	0.000136601	0.000438423	1.61091e-14	1.93309e-13	[4, 5, 6, 7, 8, 9]	Group85	6.13811	24	None Specific Cluster	[HSPA1A, HSPA1B, PSMA1, PSMA2, PSMA4, PSMA5, PSMA6, PSMA7, PSMB1, PSMB6, PSMB7, S100A9, UBE2N, UBQLN1]	[CAV1]	[HEXIM1]	[C1QBP, CTSB, FH, HSP90B1, HSPD1, PSAP, RPSA, S100A14]	58.3333	4.16667	4.16667	33.3333	[C1QBP, CAV1, CTSB, FH, HEXIM1, HSP90B1, HSPA1A, HSPA1B, HSPD1, PSAP, PSMA1, PSMA2, PSMA4, PSMA5, PSMA6, PSMA7, PSMB1, PSMB6, PSMB7, RPSA, S100A14, S100A9, UBE2N, UBQLN1]
GO:0016668	oxidoreductase activity, acting on a sulfur group of donors, NAD(P) as acceptor	GO_BiologicalProcess-EBI-UniProt-GOA_27.02.2019_00h00	0.000135353	0.000438594	1.35889e-10	1.03769e-09	[5]	Group83	25	5	Specific for Cluster #4	[TXN]	[]	[]	[DLD, GSR, NXN, PRDX3]	20	0	0	80	[DLD, GSR, NXN, PRDX3, TXN]
GO:0098911	regulation of ventricular cardiac muscle cell action potential	GO_BiologicalProcess-EBI-UniProt-GOA_27.02.2019_00h00	0.000135353	0.000438594	1.57907e-06	5.30566e-06	[4, 5, 6, 7, 8, 9, 10]	Group59	25	5	Specific for Cluster #4	[]	[CAV1, DSP]	[]	[DLG1, JUP, PKP2]	0	40	0	60	[CAV1, DLG1, DSP, JUP, PKP2]
GO:0098911	regulation of ventricular cardiac muscle cell action potential	GO_BiologicalProcess-EBI-UniProt-GOA_27.02.2019_00h00	0.000135353	0.000438594	1.66823e-05	5.19005e-05	[4, 5, 6, 7, 8, 9, 10]	Group74	25	5	Specific for Cluster #4	[]	[CAV1, DSP]	[]	[DLG1, JUP, PKP2]	0	40	0	60	[CAV1, DLG1, DSP, JUP, PKP2]
GO:0007052	mitotic spindle organization	GO_BiologicalProcess-EBI-UniProt-GOA_27.02.2019_00h00	0.000149035	0.000476066	8.03829e-08	3.7512e-07	[4, 5, 6, 7]	Group78	9.30233	12	None Specific Cluster	[DCTN2, HSPA1A, HSPA1B, NDRG1, RAN]	[DCTN1, FLNA, KPNB1, MAP4]	[KIF11, KIFC1, PRC1]	[]	41.6667	33.3333	25	0	[DCTN1, DCTN2, FLNA, HSPA1A, HSPA1B, KIF11, KIFC1, KPNB1, MAP4, NDRG1, PRC1, RAN]
GO:1901657	glycosyl compound metabolic process	GO_BiologicalProcess-EBI-UniProt-GOA_27.02.2019_00h00	0.000150501	0.000478479	4.7616e-05	0.000133325	[4]	Group71	7.89474	15	None Specific Cluster	[APRT, CDA, CNPY2, DNPH1, GUK1, NDRG1, NME2, PNP, RAN]	[NT5E]	[CAD, PNP, TK1]	[ADK, AK4, CNPY2, DLG1]	57.3494	6.37215	19.1165	25.4886	[ADK, AK4, APRT, CAD, CDA, CNPY2, DLG1, DNPH1, GUK1, NDRG1, NME2, NT5E, PNP, RAN, TK1]
GO:0002183	cytoplasmic translational initiation	GO_BiologicalProcess-EBI-UniProt-GOA_27.02.2019_00h00	0.00015545	0.000491893	3.40183e-40	2.85753e-38	[4, 7, 8, 9]	Group70	15.5556	7	None Specific Cluster	[EIF3J, EIF4H, EIF6]	[EIF4G1, RPL13A]	[DENR, RBM4]	[EIF6, RPL13A]	37.9552	25.3035	25.3035	25.3035	[DENR, EIF3J, EIF4G1, EIF4H, EIF6, RBM4, RPL13A]
GO:0086004	regulation of cardiac muscle cell contraction	GO_BiologicalProcess-EBI-UniProt-GOA_27.02.2019_00h00	0.00015545	0.000491893	1.66823e-05	5.19005e-05	[5, 6, 7, 8, 9]	Group74	15.5556	7	None Specific Cluster	[SRI]	[CAV1, DSP, FLNA]	[]	[DLG1, JUP, PKP2]	14.2857	42.8571	0	42.8571	[CAV1, DLG1, DSP, FLNA, JUP, PKP2, SRI]
GO:0086004	regulation of cardiac muscle cell contraction	GO_BiologicalProcess-EBI-UniProt-GOA_27.02.2019_00h00	0.00015545	0.000491893	0.0153253	0.0176346	[5, 6, 7, 8, 9]	Group62	15.5556	7	None Specific Cluster	[SRI]	[CAV1, DSP, FLNA]	[]	[DLG1, JUP, PKP2]	14.2857	42.8571	0	42.8571	[CAV1, DLG1, DSP, FLNA, JUP, PKP2, SRI]
GO:1902110	positive regulation of mitochondrial membrane permeability involved in apoptotic process	GO_BiologicalProcess-EBI-UniProt-GOA_27.02.2019_00h00	0.000162115	0.000508212	2.23985e-08	1.17592e-07	[5, 6, 7, 8, 9]	Group81	11.8421	9	Specific for Cluster #1	[HSPA1A, HSPA1B, REXO2, SFN, SH3GLB1, YWHAG]	[]	[]	[SLC25A5, TP63, YWHAH]	66.6667	0	0	33.3333	[HSPA1A, HSPA1B, REXO2, SFN, SH3GLB1, SLC25A5, TP63, YWHAG, YWHAH]
GO:0031113	regulation of microtubule polymerization	GO_BiologicalProcess-EBI-UniProt-GOA_27.02.2019_00h00	0.000162111	0.000510574	8.03829e-08	3.7512e-07	[5, 6, 7, 8, 9]	Group78	13.3333	8	None Specific Cluster	[HSPA1A, HSPA1B, NDRG1]	[DCTN1]	[FDPS, TUBB3]	[METAP2, RPS3]	37.5	12.5	25	25	[DCTN1, FDPS, HSPA1A, HSPA1B, METAP2, NDRG1, RPS3, TUBB3]
GO:0019730	antimicrobial humoral response	GO_BiologicalProcess-EBI-UniProt-GOA_27.02.2019_00h00	0.000169676	0.000529452	0.00417937	0.00688368	[3, 4, 5]	Group52	8.18713	14	Specific for Cluster #4	[H2BFS, HIST1H2BC, HIST1H2BD, HIST1H2BJ, HIST1H2BK, HIST2H2BE, S100A9]	[HLA-A]	[HEXIM1]	[FAU, H2BFS, HIST1H2BC, HIST1H2BD, HIST1H2BJ, HIST1H2BK, HIST2H2BE, RPL29, RPL30, RPL39, RPS19]	44.0469	6.29242	6.29242	69.2166	[FAU, H2BFS, HEXIM1, HIST1H2BC, HIST1H2BD, HIST1H2BJ, HIST1H2BK, HIST2H2BE, HLA-A, RPL29, RPL30, RPL39, RPS19, S100A9]
GO:1902882	regulation of response to oxidative stress	GO_BiologicalProcess-EBI-UniProt-GOA_27.02.2019_00h00	0.000172443	0.000533149	1.35889e-10	1.03769e-09	[4, 5]	Group83	9.16031	12	None Specific Cluster	[HSPB1, PARK7, SOD1, SOD2, TXN, UBQLN1]	[]	[TNPO1]	[CTNNB1, DHFR, H2AFY, P4HB, PSAP]	50	0	8.33333	41.6667	[CTNNB1, DHFR, H2AFY, HSPB1, P4HB, PARK7, PSAP, SOD1, SOD2, TNPO1, TXN, UBQLN1]
GO:1902255	positive regulation of intrinsic apoptotic signaling pathway by p53 class mediator	GO_BiologicalProcess-EBI-UniProt-GOA_27.02.2019_00h00	0.000171877	0.000533847	1.01274e-08	5.67132e-08	[6, 7, 8, 9, 10]	Group77	60	3	Specific for Cluster #4	[]	[]	[]	[RPL11, RPL26, RPS7]	0	0	0	100	[RPL11, RPL26, RPS7]
GO:1902255	positive regulation of intrinsic apoptotic signaling pathway by p53 class mediator	GO_BiologicalProcess-EBI-UniProt-GOA_27.02.2019_00h00	0.000171877	0.000533847	5.88967e-07	2.24878e-06	[6, 7, 8, 9, 10]	Group79	60	3	Specific for Cluster #4	[]	[]	[]	[RPL11, RPL26, RPS7]	0	0	0	100	[RPL11, RPL26, RPS7]
GO:1902255	positive regulation of intrinsic apoptotic signaling pathway by p53 class mediator	GO_BiologicalProcess-EBI-UniProt-GOA_27.02.2019_00h00	0.000171877	0.000533847	3.68536e-05	0.000106748	[6, 7, 8, 9, 10]	Group61	60	3	Specific for Cluster #4	[]	[]	[]	[RPL11, RPL26, RPS7]	0	0	0	100	[RPL11, RPL26, RPS7]
GO:0006839	mitochondrial transport	GO_BiologicalProcess-EBI-UniProt-GOA_27.02.2019_00h00	0.00017732	0.000545725	1.12306e-09	7.25673e-09	[4]	Group82	6.36364	21	None Specific Cluster	[ATP5F1B, CA2, GRPEL1, HSPA1A, HSPA1B, PIN1, REXO2, SFN, SH3GLB1, STOML2, YWHAG]	[]	[TNPO1]	[ATP5F1A, ATP5F1B, ATP5PF, ATP5PO, CA2, COX5B, HSPD1, PSAT1, SLC25A5, TP63, YWHAH]	50.8612	0	4.62375	50.8612	[ATP5F1A, ATP5F1B, ATP5PF, ATP5PO, CA2, COX5B, GRPEL1, HSPA1A, HSPA1B, HSPD1, PIN1, PSAT1, REXO2, SFN, SH3GLB1, SLC25A5, STOML2, TNPO1, TP63, YWHAG, YWHAH]
GO:0006839	mitochondrial transport	GO_BiologicalProcess-EBI-UniProt-GOA_27.02.2019_00h00	0.00017732	0.000545725	2.23985e-08	1.17592e-07	[4]	Group81	6.36364	21	None Specific Cluster	[ATP5F1B, CA2, GRPEL1, HSPA1A, HSPA1B, PIN1, REXO2, SFN, SH3GLB1, STOML2, YWHAG]	[]	[TNPO1]	[ATP5F1A, ATP5F1B, ATP5PF, ATP5PO, CA2, COX5B, HSPD1, PSAT1, SLC25A5, TP63, YWHAH]	50.8612	0	4.62375	50.8612	[ATP5F1A, ATP5F1B, ATP5PF, ATP5PO, CA2, COX5B, GRPEL1, HSPA1A, HSPA1B, HSPD1, PIN1, PSAT1, REXO2, SFN, SH3GLB1, SLC25A5, STOML2, TNPO1, TP63, YWHAG, YWHAH]
GO:0070059	intrinsic apoptotic signaling pathway in response to endoplasmic reticulum stress	GO_BiologicalProcess-EBI-UniProt-GOA_27.02.2019_00h00	0.000179386	0.000549572	1.70881e-13	1.59489e-12	[5, 6, 7]	Group80	11.6883	9	None Specific Cluster	[HSPA1A, HSPA1B, PARK7]	[PML]	[]	[AIFM1, ERO1A, ERP29, HYOU1, TXNDC12]	33.3333	11.1111	0	55.5556	[AIFM1, ERO1A, ERP29, HSPA1A, HSPA1B, HYOU1, PARK7, PML, TXNDC12]
GO:0070059	intrinsic apoptotic signaling pathway in response to endoplasmic reticulum stress	GO_BiologicalProcess-EBI-UniProt-GOA_27.02.2019_00h00	0.000179386	0.000549572	3.54089e-11	2.97434e-10	[5, 6, 7]	Group73	11.6883	9	None Specific Cluster	[HSPA1A, HSPA1B, PARK7]	[PML]	[]	[AIFM1, ERO1A, ERP29, HYOU1, TXNDC12]	33.3333	11.1111	0	55.5556	[AIFM1, ERO1A, ERP29, HSPA1A, HSPA1B, HYOU1, PARK7, PML, TXNDC12]
GO:0007006	mitochondrial membrane organization	GO_BiologicalProcess-EBI-UniProt-GOA_27.02.2019_00h00	0.000180383	0.000550129	1.12306e-09	7.25673e-09	[4, 5]	Group82	8.13953	14	None Specific Cluster	[ATP5F1B, HSPA1A, HSPA1B, REXO2, SFN, SH3GLB1, YWHAG]	[]	[]	[ATP5F1A, ATP5F1B, ATP5PF, ATP5PO, CHCHD3, SLC25A5, TP63, YWHAH]	48.7262	0	0	55.687	[ATP5F1A, ATP5F1B, ATP5PF, ATP5PO, CHCHD3, HSPA1A, HSPA1B, REXO2, SFN, SH3GLB1, SLC25A5, TP63, YWHAG, YWHAH]
GO:0007006	mitochondrial membrane organization	GO_BiologicalProcess-EBI-UniProt-GOA_27.02.2019_00h00	0.000180383	0.000550129	2.23985e-08	1.17592e-07	[4, 5]	Group81	8.13953	14	None Specific Cluster	[ATP5F1B, HSPA1A, HSPA1B, REXO2, SFN, SH3GLB1, YWHAG]	[]	[]	[ATP5F1A, ATP5F1B, ATP5PF, ATP5PO, CHCHD3, SLC25A5, TP63, YWHAH]	48.7262	0	0	55.687	[ATP5F1A, ATP5F1B, ATP5PF, ATP5PO, CHCHD3, HSPA1A, HSPA1B, REXO2, SFN, SH3GLB1, SLC25A5, TP63, YWHAG, YWHAH]
GO:0036473	cell death in response to oxidative stress	GO_BiologicalProcess-EBI-UniProt-GOA_27.02.2019_00h00	0.000185279	0.000562512	1.70881e-13	1.59489e-12	[3, 5]	Group80	9.09091	12	None Specific Cluster	[HSPB1, PARK7, SOD1, SOD2, TXN, UBQLN1]	[PML]	[ZNF622]	[CTNNB1, P4HB, PDCD10, PSAP]	50	8.33333	8.33333	33.3333	[CTNNB1, HSPB1, P4HB, PARK7, PDCD10, PML, PSAP, SOD1, SOD2, TXN, UBQLN1, ZNF622]
GO:0036473	cell death in response to oxidative stress	GO_BiologicalProcess-EBI-UniProt-GOA_27.02.2019_00h00	0.000185279	0.000562512	1.35889e-10	1.03769e-09	[3, 5]	Group83	9.09091	12	None Specific Cluster	[HSPB1, PARK7, SOD1, SOD2, TXN, UBQLN1]	[PML]	[ZNF622]	[CTNNB1, P4HB, PDCD10, PSAP]	50	8.33333	8.33333	33.3333	[CTNNB1, HSPB1, P4HB, PARK7, PDCD10, PML, PSAP, SOD1, SOD2, TXN, UBQLN1, ZNF622]
GO:0042451	purine nucleoside biosynthetic process	GO_BiologicalProcess-EBI-UniProt-GOA_27.02.2019_00h00	0.000190312	0.000575203	4.7616e-05	0.000133325	[6, 7, 8]	Group71	18.1818	6	Specific for Cluster #1	[APRT, CNPY2, GUK1, NME2]	[NT5E]	[]	[ADK, CNPY2]	61.3855	15.3464	0	30.6927	[ADK, APRT, CNPY2, GUK1, NME2, NT5E]
GO:0042455	ribonucleoside biosynthetic process	GO_BiologicalProcess-EBI-UniProt-GOA_27.02.2019_00h00	0.000190312	0.000575203	4.7616e-05	0.000133325	[6, 7, 8]	Group71	18.1818	6	Specific for Cluster #1	[APRT, CNPY2, GUK1, NME2]	[NT5E]	[]	[ADK, CNPY2]	61.3855	15.3464	0	30.6927	[ADK, APRT, CNPY2, GUK1, NME2, NT5E]
GO:0046129	purine ribonucleoside biosynthetic process	GO_BiologicalProcess-EBI-UniProt-GOA_27.02.2019_00h00	0.000190312	0.000575203	4.7616e-05	0.000133325	[7, 8, 9]	Group71	18.1818	6	Specific for Cluster #1	[APRT, CNPY2, GUK1, NME2]	[NT5E]	[]	[ADK, CNPY2]	61.3855	15.3464	0	30.6927	[ADK, APRT, CNPY2, GUK1, NME2, NT5E]
GO:0001738	morphogenesis of a polarized epithelium	GO_BiologicalProcess-EBI-UniProt-GOA_27.02.2019_00h00	0.000216077	0.00065016	1.61091e-14	1.93309e-13	[5, 6]	Group85	8	14	Specific for Cluster #1	[PFN1, PSMA1, PSMA2, PSMA4, PSMA5, PSMA6, PSMA7, PSMB1, PSMB6, PSMB7]	[CDC42]	[RAB10]	[MSN, TP63]	71.4286	7.14286	7.14286	14.2857	[CDC42, MSN, PFN1, PSMA1, PSMA2, PSMA4, PSMA5, PSMA6, PSMA7, PSMB1, PSMB6, PSMB7, RAB10, TP63]
GO:0043281	regulation of cysteine-type endopeptidase activity involved in apoptotic process	GO_BiologicalProcess-EBI-UniProt-GOA_27.02.2019_00h00	0.000236504	0.000702218	1.70881e-13	1.59489e-12	[6, 7, 8, 9, 10, 11]	Group80	6.57439	19	None Specific Cluster	[ANP32B, CDKN2A, LYPLA1, PARK7, PRDX5, REXO2, S100A9, SFN]	[FASN, PML]	[FASN]	[AIFM1, CTSB, HSPD1, HSPE1, PRDX3, PSAP, PYCARD, RPS3, TP63]	41.3843	10.3461	5.17304	46.5574	[AIFM1, ANP32B, CDKN2A, CTSB, FASN, HSPD1, HSPE1, LYPLA1, PARK7, PML, PRDX3, PRDX5, PSAP, PYCARD, REXO2, RPS3, S100A9, SFN, TP63]
GO:0043281	regulation of cysteine-type endopeptidase activity involved in apoptotic process	GO_BiologicalProcess-EBI-UniProt-GOA_27.02.2019_00h00	0.000236504	0.000702218	1.01274e-08	5.67132e-08	[6, 7, 8, 9, 10, 11]	Group77	6.57439	19	None Specific Cluster	[ANP32B, CDKN2A, LYPLA1, PARK7, PRDX5, REXO2, S100A9, SFN]	[FASN, PML]	[FASN]	[AIFM1, CTSB, HSPD1, HSPE1, PRDX3, PSAP, PYCARD, RPS3, TP63]	41.3843	10.3461	5.17304	46.5574	[AIFM1, ANP32B, CDKN2A, CTSB, FASN, HSPD1, HSPE1, LYPLA1, PARK7, PML, PRDX3, PRDX5, PSAP, PYCARD, REXO2, RPS3, S100A9, SFN, TP63]
GO:0033120	positive regulation of RNA splicing	GO_BiologicalProcess-EBI-UniProt-GOA_27.02.2019_00h00	0.000235727	0.000703009	2.49142e-09	1.49485e-08	[5, 6, 7, 8, 9, 10]	Group43	14.5833	7	Specific for Cluster #1	[DAZAP1, HSPA1A, HSPA1B, PRDX5, PRDX6]	[]	[RBM22, ZPR1]	[]	71.4286	0	28.5714	0	[DAZAP1, HSPA1A, HSPA1B, PRDX5, PRDX6, RBM22, ZPR1]
GO:0033120	positive regulation of RNA splicing	GO_BiologicalProcess-EBI-UniProt-GOA_27.02.2019_00h00	0.000235727	0.000703009	2.79183e-05	8.37548e-05	[5, 6, 7, 8, 9, 10]	Group51	14.5833	7	Specific for Cluster #1	[DAZAP1, HSPA1A, HSPA1B, PRDX5, PRDX6]	[]	[RBM22, ZPR1]	[]	71.4286	0	28.5714	0	[DAZAP1, HSPA1A, HSPA1B, PRDX5, PRDX6, RBM22, ZPR1]
GO:0009119	ribonucleoside metabolic process	GO_BiologicalProcess-EBI-UniProt-GOA_27.02.2019_00h00	0.000235711	0.000706086	4.7616e-05	0.000133325	[5, 6, 7]	Group71	9.48276	11	None Specific Cluster	[APRT, CDA, CNPY2, GUK1, NME2, PNP, RAN]	[NT5E]	[PNP]	[ADK, AK4, CNPY2, DLG1]	59.4918	8.49882	8.49882	33.9953	[ADK, AK4, APRT, CDA, CNPY2, DLG1, GUK1, NME2, NT5E, PNP, RAN]
GO:0009144	purine nucleoside triphosphate metabolic process	GO_BiologicalProcess-EBI-UniProt-GOA_27.02.2019_00h00	0.000239075	0.000706738	1.12306e-09	7.25673e-09	[6, 7, 8]	Group82	5.85366	24	None Specific Cluster	[ATP5F1B, EIF6, GUK1, HSPA1A, HSPA1B, NME2, PARK7, RAN, STOML2]	[OGDH]	[DENR, NUP133, RANBP2]	[ADK, AK4, ATP5F1A, ATP5F1B, ATP5PF, ATP5PO, COX5A, COX5B, DLD, EIF6, HSPA8, OLA1, SHMT2]	36.5787	4.0643	12.1929	52.8359	[ADK, AK4, ATP5F1A, ATP5F1B, ATP5PF, ATP5PO, COX5A, COX5B, DENR, DLD, EIF6, GUK1, HSPA1A, HSPA1B, HSPA8, NME2, NUP133, OGDH, OLA1, PARK7, RAN, RANBP2, SHMT2, STOML2]
GO:0046677	response to antibiotic	GO_BiologicalProcess-EBI-UniProt-GOA_27.02.2019_00h00	0.000246234	0.000724724	1.35889e-10	1.03769e-09	[3]	Group83	5.71429	26	None Specific Cluster	[ANXA1, GSTP1, HNRNPA1, PARK7, RANBP1, S100A9, SOD1, TXN]	[EEF2, RPL10A, STAT1]	[CAPN2, G6PD]	[AIFM1, CAT, GOT2, HSPA5, MDH2, PDCD10, PRDX3, PSAP, RPL10A, RPL17, RPL23, RPS3, TNC, TUFM]	30.4169	11.4063	7.60422	53.2296	[AIFM1, ANXA1, CAPN2, CAT, EEF2, G6PD, GOT2, GSTP1, HNRNPA1, HSPA5, MDH2, PARK7, PDCD10, PRDX3, PSAP, RANBP1, RPL10A, RPL17, RPL23, RPS3, S100A9, SOD1, STAT1, TNC, TUFM, TXN]
GO:0046677	response to antibiotic	GO_BiologicalProcess-EBI-UniProt-GOA_27.02.2019_00h00	0.000246234	0.000724724	1.01963e-06	3.5687e-06	[3]	Group49	5.71429	26	None Specific Cluster	[ANXA1, GSTP1, HNRNPA1, PARK7, RANBP1, S100A9, SOD1, TXN]	[EEF2, RPL10A, STAT1]	[CAPN2, G6PD]	[AIFM1, CAT, GOT2, HSPA5, MDH2, PDCD10, PRDX3, PSAP, RPL10A, RPL17, RPL23, RPS3, TNC, TUFM]	30.4169	11.4063	7.60422	53.2296	[AIFM1, ANXA1, CAPN2, CAT, EEF2, G6PD, GOT2, GSTP1, HNRNPA1, HSPA5, MDH2, PARK7, PDCD10, PRDX3, PSAP, RANBP1, RPL10A, RPL17, RPL23, RPS3, S100A9, SOD1, STAT1, TNC, TUFM, TXN]
GO:0046128	purine ribonucleoside metabolic process	GO_BiologicalProcess-EBI-UniProt-GOA_27.02.2019_00h00	0.000247648	0.000725717	4.7616e-05	0.000133325	[6, 7, 8]	Group71	10.2041	10	None Specific Cluster	[APRT, CNPY2, GUK1, NME2, PNP, RAN]	[NT5E]	[PNP]	[ADK, AK4, CNPY2, DLG1]	55.5977	9.26628	9.26628	37.0651	[ADK, AK4, APRT, CNPY2, DLG1, GUK1, NME2, NT5E, PNP, RAN]
GO:0046822	regulation of nucleocytoplasmic transport	GO_BiologicalProcess-EBI-UniProt-GOA_27.02.2019_00h00	0.000262395	0.000765603	3.13478e-08	1.54895e-07	[5, 6, 7]	Group50	8.75912	12	None Specific Cluster	[ANP32B, PARK7, RAN, REXO2, SFN, TXN]	[FLNA]	[IPO5, RBM22, RBM4, ZPR1]	[JUP]	50	8.33333	33.3333	8.33333	[ANP32B, FLNA, IPO5, JUP, PARK7, RAN, RBM22, RBM4, REXO2, SFN, TXN, ZPR1]
GO:0046822	regulation of nucleocytoplasmic transport	GO_BiologicalProcess-EBI-UniProt-GOA_27.02.2019_00h00	0.000262395	0.000765603	1.87712e-06	6.06455e-06	[5, 6, 7]	Group63	8.75912	12	None Specific Cluster	[ANP32B, PARK7, RAN, REXO2, SFN, TXN]	[FLNA]	[IPO5, RBM22, RBM4, ZPR1]	[JUP]	50	8.33333	33.3333	8.33333	[ANP32B, FLNA, IPO5, JUP, PARK7, RAN, RBM22, RBM4, REXO2, SFN, TXN, ZPR1]
GO:0032271	regulation of protein polymerization	GO_BiologicalProcess-EBI-UniProt-GOA_27.02.2019_00h00	0.000264392	0.000768104	8.03829e-08	3.7512e-07	[4, 5, 6, 7]	Group78	6.71642	18	None Specific Cluster	[ARPC5L, BRK1, CAPG, HSPA1A, HSPA1B, MTPN, NDRG1, PFN1, TMOD3]	[DCTN1]	[FDPS, TUBB3]	[CTNNA2, DLG1, METAP2, PYCARD, RPS3, VASP]	50	5.55556	11.1111	33.3333	[ARPC5L, BRK1, CAPG, CTNNA2, DCTN1, DLG1, FDPS, HSPA1A, HSPA1B, METAP2, MTPN, NDRG1, PFN1, PYCARD, RPS3, TMOD3, TUBB3, VASP]
GO:0031116	positive regulation of microtubule polymerization	GO_BiologicalProcess-EBI-UniProt-GOA_27.02.2019_00h00	0.00026682	0.000771831	8.03829e-08	3.7512e-07	[5, 6, 7, 8, 9, 10]	Group78	17.1429	6	None Specific Cluster	[HSPA1A, HSPA1B, NDRG1]	[DCTN1]	[FDPS]	[RPS3]	50	16.6667	16.6667	16.6667	[DCTN1, FDPS, HSPA1A, HSPA1B, NDRG1, RPS3]
GO:0034329	cell junction assembly	GO_BiologicalProcess-EBI-UniProt-GOA_27.02.2019_00h00	0.000269778	0.000777052	0.000279242	0.000670182	[4]	Group41	6.32911	20	None Specific Cluster	[]	[CAV1, CDC42, COL17A1, FLNA, IQGAP1, ITGA2, ITGB4, LAMB3, LAMC2, PKP3, PLEC]	[]	[CTNNA1, CTNNB1, CTNND1, DLG1, ITGA6, JUP, PKP1, PKP2, PKP3, VASP]	0	54.1186	0	49.1987	[CAV1, CDC42, COL17A1, CTNNA1, CTNNB1, CTNND1, DLG1, FLNA, IQGAP1, ITGA2, ITGA6, ITGB4, JUP, LAMB3, LAMC2, PKP1, PKP2, PKP3, PLEC, VASP]
GO:0034329	cell junction assembly	GO_BiologicalProcess-EBI-UniProt-GOA_27.02.2019_00h00	0.000269778	0.000777052	0.0153253	0.0176346	[4]	Group62	6.32911	20	None Specific Cluster	[]	[CAV1, CDC42, COL17A1, FLNA, IQGAP1, ITGA2, ITGB4, LAMB3, LAMC2, PKP3, PLEC]	[]	[CTNNA1, CTNNB1, CTNND1, DLG1, ITGA6, JUP, PKP1, PKP2, PKP3, VASP]	0	54.1186	0	49.1987	[CAV1, CDC42, COL17A1, CTNNA1, CTNNB1, CTNND1, DLG1, FLNA, IQGAP1, ITGA2, ITGA6, ITGB4, JUP, LAMB3, LAMC2, PKP1, PKP2, PKP3, PLEC, VASP]
GO:0030048	actin filament-based movement	GO_BiologicalProcess-EBI-UniProt-GOA_27.02.2019_00h00	0.000273713	0.000785032	1.66823e-05	5.19005e-05	[3]	Group74	8.22785	13	None Specific Cluster	[MYL9, SRI, TPM4]	[CAV1, DSP, FLNA, MYH9, MYO1B]	[PTMA]	[DLG1, JUP, PKP2, TPM1]	23.0769	38.4615	7.69231	30.7692	[CAV1, DLG1, DSP, FLNA, JUP, MYH9, MYL9, MYO1B, PKP2, PTMA, SRI, TPM1, TPM4]
GO:0043174	nucleoside salvage	GO_BiologicalProcess-EBI-UniProt-GOA_27.02.2019_00h00	0.000275302	0.000786243	4.7616e-05	0.000133325	[4, 6, 7, 8]	Group71	21.7391	5	None Specific Cluster	[APRT, CDA, CNPY2]	[]	[TK1]	[ADK, CNPY2]	53.8947	0	17.9649	35.9298	[ADK, APRT, CDA, CNPY2, TK1]
GO:0000470	maturation of LSU-rRNA	GO_BiologicalProcess-EBI-UniProt-GOA_27.02.2019_00h00	0.000275302	0.000786243	0.000275302	0.000680157	[5, 6, 8, 9, 10]	Group17	21.7391	5	Specific for Cluster #4	[]	[RPL10A, RPL7]	[]	[RPL10A, RPL12, RPL35, RPL7, RPL7A]	0	33.0835	0	82.7087	[RPL10A, RPL12, RPL35, RPL7, RPL7A]
GO:0030216	keratinocyte differentiation	GO_BiologicalProcess-EBI-UniProt-GOA_27.02.2019_00h00	0.000286291	0.000814178	1.57907e-06	5.30566e-06	[5, 6, 7]	Group59	6.11111	22	None Specific Cluster	[ANXA1, CASP14, IVL, NME2, REXO2, SFN, YAP1]	[DSP, FLNB, PKP3]	[IRF6]	[CD109, EVPL, H2AFY, JUP, PKP1, PKP2, PKP3, PSAP, RPL29, SERPINB13, ST14, TP63]	31.3671	13.443	4.48101	53.7722	[ANXA1, CASP14, CD109, DSP, EVPL, FLNB, H2AFY, IRF6, IVL, JUP, NME2, PKP1, PKP2, PKP3, PSAP, REXO2, RPL29, SERPINB13, SFN, ST14, TP63, YAP1]
GO:0030216	keratinocyte differentiation	GO_BiologicalProcess-EBI-UniProt-GOA_27.02.2019_00h00	0.000286291	0.000814178	0.000474795	0.00107791	[5, 6, 7]	Group75	6.11111	22	None Specific Cluster	[ANXA1, CASP14, IVL, NME2, REXO2, SFN, YAP1]	[DSP, FLNB, PKP3]	[IRF6]	[CD109, EVPL, H2AFY, JUP, PKP1, PKP2, PKP3, PSAP, RPL29, SERPINB13, ST14, TP63]	31.3671	13.443	4.48101	53.7722	[ANXA1, CASP14, CD109, DSP, EVPL, FLNB, H2AFY, IRF6, IVL, JUP, NME2, PKP1, PKP2, PKP3, PSAP, REXO2, RPL29, SERPINB13, SFN, ST14, TP63, YAP1]
GO:0034614	cellular response to reactive oxygen species	GO_BiologicalProcess-EBI-UniProt-GOA_27.02.2019_00h00	0.000304198	0.000861468	1.35889e-10	1.03769e-09	[5]	Group83	7.11111	16	None Specific Cluster	[ANXA1, CDKN2A, PARK7, PRDX1, PRDX5, SOD1, SOD2, TXN]	[]	[PTMA]	[AIFM1, DHFR, PDCD10, PRDX3, PSAP, RPS3, TPM1]	50	0	6.25	43.75	[AIFM1, ANXA1, CDKN2A, DHFR, PARK7, PDCD10, PRDX1, PRDX3, PRDX5, PSAP, PTMA, RPS3, SOD1, SOD2, TPM1, TXN]
GO:0034614	cellular response to reactive oxygen species	GO_BiologicalProcess-EBI-UniProt-GOA_27.02.2019_00h00	0.000304198	0.000861468	1.01963e-06	3.5687e-06	[5]	Group49	7.11111	16	None Specific Cluster	[ANXA1, CDKN2A, PARK7, PRDX1, PRDX5, SOD1, SOD2, TXN]	[]	[PTMA]	[AIFM1, DHFR, PDCD10, PRDX3, PSAP, RPS3, TPM1]	50	0	6.25	43.75	[AIFM1, ANXA1, CDKN2A, DHFR, PARK7, PDCD10, PRDX1, PRDX3, PRDX5, PSAP, PTMA, RPS3, SOD1, SOD2, TPM1, TXN]
GO:0044839	cell cycle G2/M phase transition	GO_BiologicalProcess-EBI-UniProt-GOA_27.02.2019_00h00	0.000308591	0.000870252	1.61091e-14	1.93309e-13	[4, 5]	Group85	6.06061	22	Specific for Cluster #1	[APP, CDKN2A, DCTN2, PEA15, PSMA1, PSMA2, PSMA4, PSMA5, PSMA6, PSMA7, PSMB1, PSMB6, PSMB7, YWHAG]	[DCTN1]	[HSPA2, NAE1, TUBA4A, TUBB3]	[BRCC3, H2AFY, MRE11]	63.6364	4.54545	18.1818	13.6364	[APP, BRCC3, CDKN2A, DCTN1, DCTN2, H2AFY, HSPA2, MRE11, NAE1, PEA15, PSMA1, PSMA2, PSMA4, PSMA5, PSMA6, PSMA7, PSMB1, PSMB6, PSMB7, TUBA4A, TUBB3, YWHAG]
GO:2001244	positive regulation of intrinsic apoptotic signaling pathway	GO_BiologicalProcess-EBI-UniProt-GOA_27.02.2019_00h00	0.000318299	0.000893891	1.70881e-13	1.59489e-12	[5, 6, 7, 8, 9]	Group80	10.8434	9	None Specific Cluster	[PARK7, S100A9, SOD1]	[CAV1]	[DENR]	[RPL11, RPL26, RPS3, RPS7]	33.3333	11.1111	11.1111	44.4444	[CAV1, DENR, PARK7, RPL11, RPL26, RPS3, RPS7, S100A9, SOD1]
GO:0016684	oxidoreductase activity, acting on peroxide as acceptor	GO_BiologicalProcess-EBI-UniProt-GOA_27.02.2019_00h00	0.000318299	0.000893891	1.35889e-10	1.03769e-09	[4]	Group83	10.8434	9	None Specific Cluster	[GSTP1, PARK7, PRDX1, PRDX5, PRDX6]	[]	[]	[CAT, GSTK1, PRDX3, PRDX4]	55.5556	0	0	44.4444	[CAT, GSTK1, GSTP1, PARK7, PRDX1, PRDX3, PRDX4, PRDX5, PRDX6]
GO:2001244	positive regulation of intrinsic apoptotic signaling pathway	GO_BiologicalProcess-EBI-UniProt-GOA_27.02.2019_00h00	0.000318299	0.000893891	1.01274e-08	5.67132e-08	[5, 6, 7, 8, 9]	Group77	10.8434	9	None Specific Cluster	[PARK7, S100A9, SOD1]	[CAV1]	[DENR]	[RPL11, RPL26, RPS3, RPS7]	33.3333	11.1111	11.1111	44.4444	[CAV1, DENR, PARK7, RPL11, RPL26, RPS3, RPS7, S100A9, SOD1]
GO:0046824	positive regulation of nucleocytoplasmic transport	GO_BiologicalProcess-EBI-UniProt-GOA_27.02.2019_00h00	0.000318299	0.000893891	3.13478e-08	1.54895e-07	[4, 5, 6, 7, 8]	Group50	10.8434	9	None Specific Cluster	[ANP32B, RAN, REXO2, SFN]	[FLNA]	[IPO5, RBM22, ZPR1]	[JUP]	44.4444	11.1111	33.3333	11.1111	[ANP32B, FLNA, IPO5, JUP, RAN, RBM22, REXO2, SFN, ZPR1]
GO:2001244	positive regulation of intrinsic apoptotic signaling pathway	GO_BiologicalProcess-EBI-UniProt-GOA_27.02.2019_00h00	0.000318299	0.000893891	5.88967e-07	2.24878e-06	[5, 6, 7, 8, 9]	Group79	10.8434	9	None Specific Cluster	[PARK7, S100A9, SOD1]	[CAV1]	[DENR]	[RPL11, RPL26, RPS3, RPS7]	33.3333	11.1111	11.1111	44.4444	[CAV1, DENR, PARK7, RPL11, RPL26, RPS3, RPS7, S100A9, SOD1]
GO:0046824	positive regulation of nucleocytoplasmic transport	GO_BiologicalProcess-EBI-UniProt-GOA_27.02.2019_00h00	0.000318299	0.000893891	1.87712e-06	6.06455e-06	[4, 5, 6, 7, 8]	Group63	10.8434	9	None Specific Cluster	[ANP32B, RAN, REXO2, SFN]	[FLNA]	[IPO5, RBM22, ZPR1]	[JUP]	44.4444	11.1111	33.3333	11.1111	[ANP32B, FLNA, IPO5, JUP, RAN, RBM22, REXO2, SFN, ZPR1]
GO:2001244	positive regulation of intrinsic apoptotic signaling pathway	GO_BiologicalProcess-EBI-UniProt-GOA_27.02.2019_00h00	0.000318299	0.000893891	3.68536e-05	0.000106748	[5, 6, 7, 8, 9]	Group61	10.8434	9	None Specific Cluster	[PARK7, S100A9, SOD1]	[CAV1]	[DENR]	[RPL11, RPL26, RPS3, RPS7]	33.3333	11.1111	11.1111	44.4444	[CAV1, DENR, PARK7, RPL11, RPL26, RPS3, RPS7, S100A9, SOD1]
GO:0002159	desmosome assembly	GO_BiologicalProcess-EBI-UniProt-GOA_27.02.2019_00h00	0.000337057	0.000942641	1.57907e-06	5.30566e-06	[6]	Group59	50	3	Specific for Cluster #4	[]	[PKP3]	[]	[JUP, PKP2, PKP3]	0	26.416	0	79.2481	[JUP, PKP2, PKP3]
GO:0002159	desmosome assembly	GO_BiologicalProcess-EBI-UniProt-GOA_27.02.2019_00h00	0.000337057	0.000942641	1.66823e-05	5.19005e-05	[6]	Group74	50	3	Specific for Cluster #4	[]	[PKP3]	[]	[JUP, PKP2, PKP3]	0	26.416	0	79.2481	[JUP, PKP2, PKP3]
GO:1903706	regulation of hemopoiesis	GO_BiologicalProcess-EBI-UniProt-GOA_27.02.2019_00h00	0.000338755	0.000943474	1.61091e-14	1.93309e-13	[3, 4, 5, 6, 7, 8]	Group85	5.19263	31	Specific for Cluster #1	[ANXA1, CA2, CAPG, CDKN2A, EIF6, HSPA1A, HSPA1B, IL18, LGALS3, MYL9, NME2, PNP, PSMA1, PSMA2, PSMA4, PSMA5, PSMA6, PSMA7, PSMB1, PSMB6, PSMB7, SOD1, TXN, YAP1]	[STAT1]	[FDPS, PNP, UNC45A]	[CA2, CTNNB1, EIF6, HIST1H4A, HSPA9, MYDGF]	75.3913	3.14131	9.42392	18.8478	[ANXA1, CA2, CAPG, CDKN2A, CTNNB1, EIF6, FDPS, HIST1H4A, HSPA1A, HSPA1B, HSPA9, IL18, LGALS3, MYDGF, MYL9, NME2, PNP, PSMA1, PSMA2, PSMA4, PSMA5, PSMA6, PSMA7, PSMB1, PSMB6, PSMB7, SOD1, STAT1, TXN, UNC45A, YAP1]
GO:1903115	regulation of actin filament-based movement	GO_BiologicalProcess-EBI-UniProt-GOA_27.02.2019_00h00	0.00034645	0.000960935	1.66823e-05	5.19005e-05	[4, 5]	Group74	13.7255	7	None Specific Cluster	[SRI]	[CAV1, DSP, FLNA]	[]	[DLG1, JUP, PKP2]	14.2857	42.8571	0	42.8571	[CAV1, DLG1, DSP, FLNA, JUP, PKP2, SRI]
GO:1903115	regulation of actin filament-based movement	GO_BiologicalProcess-EBI-UniProt-GOA_27.02.2019_00h00	0.00034645	0.000960935	0.0153253	0.0176346	[4, 5]	Group62	13.7255	7	None Specific Cluster	[SRI]	[CAV1, DSP, FLNA]	[]	[DLG1, JUP, PKP2]	14.2857	42.8571	0	42.8571	[CAV1, DLG1, DSP, FLNA, JUP, PKP2, SRI]
GO:1902108	regulation of mitochondrial membrane permeability involved in apoptotic process	GO_BiologicalProcess-EBI-UniProt-GOA_27.02.2019_00h00	0.000348382	0.000962333	2.23985e-08	1.17592e-07	[5, 6, 7]	Group81	10.7143	9	Specific for Cluster #1	[HSPA1A, HSPA1B, REXO2, SFN, SH3GLB1, YWHAG]	[]	[]	[SLC25A5, TP63, YWHAH]	66.6667	0	0	33.3333	[HSPA1A, HSPA1B, REXO2, SFN, SH3GLB1, SLC25A5, TP63, YWHAG, YWHAH]
GO:1902686	mitochondrial outer membrane permeabilization involved in programmed cell death	GO_BiologicalProcess-EBI-UniProt-GOA_27.02.2019_00h00	0.000348382	0.000962333	2.23985e-08	1.17592e-07	[4, 6, 7, 8]	Group81	10.7143	9	Specific for Cluster #1	[HSPA1A, HSPA1B, REXO2, SFN, SH3GLB1, YWHAG]	[]	[]	[SLC25A5, TP63, YWHAH]	66.6667	0	0	33.3333	[HSPA1A, HSPA1B, REXO2, SFN, SH3GLB1, SLC25A5, TP63, YWHAG, YWHAH]
GO:1900407	regulation of cellular response to oxidative stress	GO_BiologicalProcess-EBI-UniProt-GOA_27.02.2019_00h00	0.000365753	0.0010062	1.35889e-10	1.03769e-09	[4, 5, 6]	Group83	9.01639	11	None Specific Cluster	[HSPB1, PARK7, SOD1, SOD2, TXN, UBQLN1]	[]	[TNPO1]	[CTNNB1, DHFR, P4HB, PSAP]	54.5455	0	9.09091	36.3636	[CTNNB1, DHFR, HSPB1, P4HB, PARK7, PSAP, SOD1, SOD2, TNPO1, TXN, UBQLN1]
GO:0061418	regulation of transcription from RNA polymerase II promoter in response to hypoxia	GO_BiologicalProcess-EBI-UniProt-GOA_27.02.2019_00h00	0.000371435	0.00101767	1.61091e-14	1.93309e-13	[5, 6, 7, 8, 9, 10, 11, 12, 13]	Group85	9.70874	10	Specific for Cluster #1	[ELOC, PSMA1, PSMA2, PSMA4, PSMA5, PSMA6, PSMA7, PSMB1, PSMB6, PSMB7]	[]	[]	[]	100	0	0	0	[ELOC, PSMA1, PSMA2, PSMA4, PSMA5, PSMA6, PSMA7, PSMB1, PSMB6, PSMB7]
GO:0010760	negative regulation of macrophage chemotaxis	GO_BiologicalProcess-EBI-UniProt-GOA_27.02.2019_00h00	0.000378041	0.00103158	1.01274e-08	5.67132e-08	[5, 6, 7, 8, 9, 10]	Group77	28.5714	4	Specific for Cluster #1	[DDT, DDTL, MIF, S100A9]	[]	[]	[]	100	0	0	0	[DDT, DDTL, MIF, S100A9]
GO:0010760	negative regulation of macrophage chemotaxis	GO_BiologicalProcess-EBI-UniProt-GOA_27.02.2019_00h00	0.000378041	0.00103158	0.00196552	0.00383963	[5, 6, 7, 8, 9, 10]	Group76	28.5714	4	Specific for Cluster #1	[DDT, DDTL, MIF, S100A9]	[]	[]	[]	100	0	0	0	[DDT, DDTL, MIF, S100A9]
GO:0010760	negative regulation of macrophage chemotaxis	GO_BiologicalProcess-EBI-UniProt-GOA_27.02.2019_00h00	0.000378041	0.00103158	0.00440134	0.00710986	[5, 6, 7, 8, 9, 10]	Group54	28.5714	4	Specific for Cluster #1	[DDT, DDTL, MIF, S100A9]	[]	[]	[]	100	0	0	0	[DDT, DDTL, MIF, S100A9]
GO:0010760	negative regulation of macrophage chemotaxis	GO_BiologicalProcess-EBI-UniProt-GOA_27.02.2019_00h00	0.000378041	0.00103158	0.00712479	0.00965294	[5, 6, 7, 8, 9, 10]	Group72	28.5714	4	Specific for Cluster #1	[DDT, DDTL, MIF, S100A9]	[]	[]	[]	100	0	0	0	[DDT, DDTL, MIF, S100A9]
GO:0009205	purine ribonucleoside triphosphate metabolic process	GO_BiologicalProcess-EBI-UniProt-GOA_27.02.2019_00h00	0.000394076	0.001071	1.12306e-09	7.25673e-09	[7, 8, 9]	Group82	5.76441	23	None Specific Cluster	[ATP5F1B, EIF6, GUK1, HSPA1A, HSPA1B, NME2, PARK7, RAN, STOML2]	[OGDH]	[DENR, NUP133, RANBP2]	[AK4, ATP5F1A, ATP5F1B, ATP5PF, ATP5PO, COX5A, COX5B, DLD, EIF6, HSPA8, OLA1, SHMT2]	38.1168	4.2352	12.7056	50.8224	[AK4, ATP5F1A, ATP5F1B, ATP5PF, ATP5PO, COX5A, COX5B, DENR, DLD, EIF6, GUK1, HSPA1A, HSPA1B, HSPA8, NME2, NUP133, OGDH, OLA1, PARK7, RAN, RANBP2, SHMT2, STOML2]
GO:0035794	positive regulation of mitochondrial membrane permeability	GO_BiologicalProcess-EBI-UniProt-GOA_27.02.2019_00h00	0.000415604	0.00112497	2.23985e-08	1.17592e-07	[5, 6, 7]	Group81	10.4651	9	Specific for Cluster #1	[HSPA1A, HSPA1B, REXO2, SFN, SH3GLB1, YWHAG]	[]	[]	[SLC25A5, TP63, YWHAH]	66.6667	0	0	33.3333	[HSPA1A, HSPA1B, REXO2, SFN, SH3GLB1, SLC25A5, TP63, YWHAG, YWHAH]
GO:1901990	regulation of mitotic cell cycle phase transition	GO_BiologicalProcess-EBI-UniProt-GOA_27.02.2019_00h00	0.000422317	0.00113403	1.61091e-14	1.93309e-13	[5, 6, 7]	Group85	5.24476	30	Specific for Cluster #1	[ANXA1, APP, CDKN2A, DCTN2, PHB2, PSMA1, PSMA2, PSMA4, PSMA5, PSMA6, PSMA7, PSMB1, PSMB6, PSMB7, REXO2, SFN, TMOD3, YWHAG]	[DCTN1, EIF4G1, PML]	[ANLN, HSPA2, NAE1, TUBA4A, TUBB3]	[DDB1, GPNMB, MRE11, RPL26]	60	10	16.6667	13.3333	[ANLN, ANXA1, APP, CDKN2A, DCTN1, DCTN2, DDB1, EIF4G1, GPNMB, HSPA2, MRE11, NAE1, PHB2, PML, PSMA1, PSMA2, PSMA4, PSMA5, PSMA6, PSMA7, PSMB1, PSMB6, PSMB7, REXO2, RPL26, SFN, TMOD3, TUBA4A, TUBB3, YWHAG]
GO:0010972	negative regulation of G2/M transition of mitotic cell cycle	GO_BiologicalProcess-EBI-UniProt-GOA_27.02.2019_00h00	0.000420671	0.00113413	1.61091e-14	1.93309e-13	[6, 7, 8, 9]	Group85	8.87097	11	Specific for Cluster #1	[PSMA1, PSMA2, PSMA4, PSMA5, PSMA6, PSMA7, PSMB1, PSMB6, PSMB7]	[]	[NAE1]	[MRE11]	81.8182	0	9.09091	9.09091	[MRE11, NAE1, PSMA1, PSMA2, PSMA4, PSMA5, PSMA6, PSMA7, PSMB1, PSMB6, PSMB7]
GO:2000058	regulation of ubiquitin-dependent protein catabolic process	GO_BiologicalProcess-EBI-UniProt-GOA_27.02.2019_00h00	0.000426304	0.00113569	1.61091e-14	1.93309e-13	[7, 8, 9, 10]	Group85	7.48663	14	None Specific Cluster	[CDKN2A, HSPA1A, HSPA1B, PARK7, RAD23B, SDCBP, UBQLN1]	[CAV1, PML]	[]	[RPL11, RPL17, RPL23, RPL5, RPS7]	50	14.2857	0	35.7143	[CAV1, CDKN2A, HSPA1A, HSPA1B, PARK7, PML, RAD23B, RPL11, RPL17, RPL23, RPL5, RPS7, SDCBP, UBQLN1]
GO:2000058	regulation of ubiquitin-dependent protein catabolic process	GO_BiologicalProcess-EBI-UniProt-GOA_27.02.2019_00h00	0.000426304	0.00113569	1.70881e-13	1.59489e-12	[7, 8, 9, 10]	Group80	7.48663	14	None Specific Cluster	[CDKN2A, HSPA1A, HSPA1B, PARK7, RAD23B, SDCBP, UBQLN1]	[CAV1, PML]	[]	[RPL11, RPL17, RPL23, RPL5, RPS7]	50	14.2857	0	35.7143	[CAV1, CDKN2A, HSPA1A, HSPA1B, PARK7, PML, RAD23B, RPL11, RPL17, RPL23, RPL5, RPS7, SDCBP, UBQLN1]
GO:2000058	regulation of ubiquitin-dependent protein catabolic process	GO_BiologicalProcess-EBI-UniProt-GOA_27.02.2019_00h00	0.000426304	0.00113569	5.88967e-07	2.24878e-06	[7, 8, 9, 10]	Group79	7.48663	14	None Specific Cluster	[CDKN2A, HSPA1A, HSPA1B, PARK7, RAD23B, SDCBP, UBQLN1]	[CAV1, PML]	[]	[RPL11, RPL17, RPL23, RPL5, RPS7]	50	14.2857	0	35.7143	[CAV1, CDKN2A, HSPA1A, HSPA1B, PARK7, PML, RAD23B, RPL11, RPL17, RPL23, RPL5, RPS7, SDCBP, UBQLN1]
GO:1900739	regulation of protein insertion into mitochondrial membrane involved in apoptotic signaling pathway	GO_BiologicalProcess-EBI-UniProt-GOA_27.02.2019_00h00	0.00042467	0.00113582	2.23985e-08	1.17592e-07	[5, 6, 7, 8, 9, 10, 11, 12]	Group81	15.7895	6	Specific for Cluster #1	[REXO2, SFN, SH3GLB1, YWHAG]	[]	[]	[TP63, YWHAH]	66.6667	0	0	33.3333	[REXO2, SFN, SH3GLB1, TP63, YWHAG, YWHAH]
GO:1900740	positive regulation of protein insertion into mitochondrial membrane involved in apoptotic signaling pathway	GO_BiologicalProcess-EBI-UniProt-GOA_27.02.2019_00h00	0.00042467	0.00113582	2.23985e-08	1.17592e-07	[4, 5, 6, 7, 8, 9, 10, 11, 12, 13]	Group81	15.7895	6	Specific for Cluster #1	[REXO2, SFN, SH3GLB1, YWHAG]	[]	[]	[TP63, YWHAH]	66.6667	0	0	33.3333	[REXO2, SFN, SH3GLB1, TP63, YWHAG, YWHAH]
GO:1900739	regulation of protein insertion into mitochondrial membrane involved in apoptotic signaling pathway	GO_BiologicalProcess-EBI-UniProt-GOA_27.02.2019_00h00	0.00042467	0.00113582	0.000474795	0.00107791	[5, 6, 7, 8, 9, 10, 11, 12]	Group75	15.7895	6	Specific for Cluster #1	[REXO2, SFN, SH3GLB1, YWHAG]	[]	[]	[TP63, YWHAH]	66.6667	0	0	33.3333	[REXO2, SFN, SH3GLB1, TP63, YWHAG, YWHAH]
GO:1900740	positive regulation of protein insertion into mitochondrial membrane involved in apoptotic signaling pathway	GO_BiologicalProcess-EBI-UniProt-GOA_27.02.2019_00h00	0.00042467	0.00113582	0.000474795	0.00107791	[4, 5, 6, 7, 8, 9, 10, 11, 12, 13]	Group75	15.7895	6	Specific for Cluster #1	[REXO2, SFN, SH3GLB1, YWHAG]	[]	[]	[TP63, YWHAH]	66.6667	0	0	33.3333	[REXO2, SFN, SH3GLB1, TP63, YWHAG, YWHAH]
GO:0033238	regulation of cellular amine metabolic process	GO_BiologicalProcess-EBI-UniProt-GOA_27.02.2019_00h00	0.00043362	0.00115063	1.61091e-14	1.93309e-13	[4, 5, 6]	Group85	9.52381	10	Specific for Cluster #1	[PARK7, PSMA1, PSMA2, PSMA4, PSMA5, PSMA6, PSMA7, PSMB1, PSMB6, PSMB7]	[]	[]	[]	100	0	0	0	[PARK7, PSMA1, PSMA2, PSMA4, PSMA5, PSMA6, PSMA7, PSMB1, PSMB6, PSMB7]
GO:2000736	regulation of stem cell differentiation	GO_BiologicalProcess-EBI-UniProt-GOA_27.02.2019_00h00	0.000470359	0.00124322	1.61091e-14	1.93309e-13	[4, 5]	Group85	8.21918	12	Specific for Cluster #1	[PSMA1, PSMA2, PSMA4, PSMA5, PSMA6, PSMA7, PSMB1, PSMB6, PSMB7, TXN, YAP1]	[TACSTD2]	[]	[]	91.6667	8.33333	0	0	[PSMA1, PSMA2, PSMA4, PSMA5, PSMA6, PSMA7, PSMB1, PSMB6, PSMB7, TACSTD2, TXN, YAP1]
GO:1902235	regulation of endoplasmic reticulum stress-induced intrinsic apoptotic signaling pathway	GO_BiologicalProcess-EBI-UniProt-GOA_27.02.2019_00h00	0.000490913	0.00129248	1.70881e-13	1.59489e-12	[5, 6, 7, 8, 9]	Group80	15.3846	6	None Specific Cluster	[HSPA1A, HSPA1B, PARK7]	[]	[]	[ERP29, HYOU1, TXNDC12]	50	0	0	50	[ERP29, HSPA1A, HSPA1B, HYOU1, PARK7, TXNDC12]
GO:1902235	regulation of endoplasmic reticulum stress-induced intrinsic apoptotic signaling pathway	GO_BiologicalProcess-EBI-UniProt-GOA_27.02.2019_00h00	0.000490913	0.00129248	8.03829e-08	3.7512e-07	[5, 6, 7, 8, 9]	Group78	15.3846	6	None Specific Cluster	[HSPA1A, HSPA1B, PARK7]	[]	[]	[ERP29, HYOU1, TXNDC12]	50	0	0	50	[ERP29, HSPA1A, HSPA1B, HYOU1, PARK7, TXNDC12]
GO:1905710	positive regulation of membrane permeability	GO_BiologicalProcess-EBI-UniProt-GOA_27.02.2019_00h00	0.000493154	0.00129333	2.23985e-08	1.17592e-07	[4]	Group81	10.2273	9	Specific for Cluster #1	[HSPA1A, HSPA1B, REXO2, SFN, SH3GLB1, YWHAG]	[]	[]	[SLC25A5, TP63, YWHAH]	66.6667	0	0	33.3333	[HSPA1A, HSPA1B, REXO2, SFN, SH3GLB1, SLC25A5, TP63, YWHAG, YWHAH]
GO:0019205	nucleobase-containing compound kinase activity	GO_BiologicalProcess-EBI-UniProt-GOA_27.02.2019_00h00	0.000495388	0.00129415	4.7616e-05	0.000133325	[7]	Group71	12.963	7	None Specific Cluster	[GUK1, NME2]	[]	[HEXIM1, TK1]	[ADK, AK4, DLG1]	28.5714	0	28.5714	42.8571	[ADK, AK4, DLG1, GUK1, HEXIM1, NME2, TK1]
GO:0030261	chromosome condensation	GO_BiologicalProcess-EBI-UniProt-GOA_27.02.2019_00h00	0.000495388	0.00129415	0.0575112	0.0575112	[7]	Group55	12.963	7	None Specific Cluster	[CAPG]	[]	[CAD, H1F0]	[AIFM1, HIST1H1A, HIST1H1C, HIST1H1E]	14.2857	0	28.5714	57.1429	[AIFM1, CAD, CAPG, H1F0, HIST1H1A, HIST1H1C, HIST1H1E]
GO:0022417	protein maturation by protein folding	GO_BiologicalProcess-EBI-UniProt-GOA_27.02.2019_00h00	0.000504886	0.00129883	0.000333	0.000777	[3, 5, 6]	Group44	26.6667	4	Specific for Cluster #4	[FKBP1A]	[]	[]	[CALR, ERO1A, PRDX4]	25	0	0	75	[CALR, ERO1A, FKBP1A, PRDX4]
GO:0010634	positive regulation of epithelial cell migration	GO_BiologicalProcess-EBI-UniProt-GOA_27.02.2019_00h00	0.000500236	0.00130177	1.12306e-09	7.25673e-09	[3, 4, 5, 6, 7, 8]	Group82	7.36842	14	None Specific Cluster	[ANXA1, ATP5F1B, HSPB1, PFN1]	[ITGA2, ITGA3]	[AAMP, CSE1L]	[ATP5F1A, ATP5F1B, ATP5PF, CALR, CTNND1, CTSB, FGFBP1]	27.8435	13.9218	13.9218	48.7262	[AAMP, ANXA1, ATP5F1A, ATP5F1B, ATP5PF, CALR, CSE1L, CTNND1, CTSB, FGFBP1, HSPB1, ITGA2, ITGA3, PFN1]
GO:1902236	negative regulation of endoplasmic reticulum stress-induced intrinsic apoptotic signaling pathway	GO_BiologicalProcess-EBI-UniProt-GOA_27.02.2019_00h00	0.000504428	0.00130262	1.70881e-13	1.59489e-12	[4, 5, 6, 7, 8, 9, 10]	Group80	19.2308	5	Specific for Cluster #1	[HSPA1A, HSPA1B, PARK7]	[]	[]	[HYOU1, TXNDC12]	60	0	0	40	[HSPA1A, HSPA1B, HYOU1, PARK7, TXNDC12]
GO:1902236	negative regulation of endoplasmic reticulum stress-induced intrinsic apoptotic signaling pathway	GO_BiologicalProcess-EBI-UniProt-GOA_27.02.2019_00h00	0.000504428	0.00130262	3.54089e-11	2.97434e-10	[4, 5, 6, 7, 8, 9, 10]	Group73	19.2308	5	Specific for Cluster #1	[HSPA1A, HSPA1B, PARK7]	[]	[]	[HYOU1, TXNDC12]	60	0	0	40	[HSPA1A, HSPA1B, HYOU1, PARK7, TXNDC12]
GO:1902236	negative regulation of endoplasmic reticulum stress-induced intrinsic apoptotic signaling pathway	GO_BiologicalProcess-EBI-UniProt-GOA_27.02.2019_00h00	0.000504428	0.00130262	8.03829e-08	3.7512e-07	[4, 5, 6, 7, 8, 9, 10]	Group78	19.2308	5	Specific for Cluster #1	[HSPA1A, HSPA1B, PARK7]	[]	[]	[HYOU1, TXNDC12]	60	0	0	40	[HSPA1A, HSPA1B, HYOU1, PARK7, TXNDC12]
GO:0031145	anaphase-promoting complex-dependent catabolic process	GO_BiologicalProcess-EBI-UniProt-GOA_27.02.2019_00h00	0.000504221	0.0013071	1.61091e-14	1.93309e-13	[7, 8, 9, 10, 11]	Group85	9.34579	10	Specific for Cluster #1	[CDKN2A, PSMA1, PSMA2, PSMA4, PSMA5, PSMA6, PSMA7, PSMB1, PSMB6, PSMB7]	[]	[]	[]	100	0	0	0	[CDKN2A, PSMA1, PSMA2, PSMA4, PSMA5, PSMA6, PSMA7, PSMB1, PSMB6, PSMB7]
GO:0031112	positive regulation of microtubule polymerization or depolymerization	GO_BiologicalProcess-EBI-UniProt-GOA_27.02.2019_00h00	0.000564928	0.00144776	8.03829e-08	3.7512e-07	[5, 6, 7, 8, 9]	Group78	15	6	None Specific Cluster	[HSPA1A, HSPA1B, NDRG1]	[DCTN1]	[FDPS]	[RPS3]	50	16.6667	16.6667	16.6667	[DCTN1, FDPS, HSPA1A, HSPA1B, NDRG1, RPS3]
GO:0098901	regulation of cardiac muscle cell action potential	GO_BiologicalProcess-EBI-UniProt-GOA_27.02.2019_00h00	0.000564928	0.00144776	1.66823e-05	5.19005e-05	[3, 4, 5, 6]	Group74	15	6	None Specific Cluster	[]	[CAV1, DSP, FLNA]	[]	[DLG1, JUP, PKP2]	0	50	0	50	[CAV1, DLG1, DSP, FLNA, JUP, PKP2]
GO:0098901	regulation of cardiac muscle cell action potential	GO_BiologicalProcess-EBI-UniProt-GOA_27.02.2019_00h00	0.000564928	0.00144776	0.0153253	0.0176346	[3, 4, 5, 6]	Group62	15	6	None Specific Cluster	[]	[CAV1, DSP, FLNA]	[]	[DLG1, JUP, PKP2]	0	50	0	50	[CAV1, DLG1, DSP, FLNA, JUP, PKP2]
GO:0050852	T cell receptor signaling pathway	GO_BiologicalProcess-EBI-UniProt-GOA_27.02.2019_00h00	0.000575123	0.00146831	1.61091e-14	1.93309e-13	[6, 7, 8, 9, 10]	Group85	6.29371	18	Specific for Cluster #1	[IGF2BP2, LGALS3, PHPT1, PRDX1, PSMA1, PSMA2, PSMA4, PSMA5, PSMA6, PSMA7, PSMB1, PSMB6, PSMB7, STOML2, UBE2N]	[]	[CSE1L]	[CTNND1, RPS3]	83.3333	0	5.55556	11.1111	[CSE1L, CTNND1, IGF2BP2, LGALS3, PHPT1, PRDX1, PSMA1, PSMA2, PSMA4, PSMA5, PSMA6, PSMA7, PSMB1, PSMB6, PSMB7, RPS3, STOML2, UBE2N]
GO:0071680	response to indole-3-methanol	GO_BiologicalProcess-EBI-UniProt-GOA_27.02.2019_00h00	0.000578374	0.00147103	0.00541743	0.00842711	[5]	Group39	42.8571	3	Specific for Cluster #4	[]	[]	[]	[CTNNA1, CTNNB1, JUP]	0	0	0	100	[CTNNA1, CTNNB1, JUP]
GO:0071681	cellular response to indole-3-methanol	GO_BiologicalProcess-EBI-UniProt-GOA_27.02.2019_00h00	0.000578374	0.00147103	0.00541743	0.00842711	[5, 6]	Group39	42.8571	3	Specific for Cluster #4	[]	[]	[]	[CTNNA1, CTNNB1, JUP]	0	0	0	100	[CTNNA1, CTNNB1, JUP]
GO:0031146	SCF-dependent proteasomal ubiquitin-dependent protein catabolic process	GO_BiologicalProcess-EBI-UniProt-GOA_27.02.2019_00h00	0.000584096	0.00147446	1.61091e-14	1.93309e-13	[7, 8, 9, 10, 11]	Group85	9.17431	10	Specific for Cluster #1	[FBXO2, PSMA1, PSMA2, PSMA4, PSMA5, PSMA6, PSMA7, PSMB1, PSMB6, PSMB7]	[]	[]	[]	100	0	0	0	[FBXO2, PSMA1, PSMA2, PSMA4, PSMA5, PSMA6, PSMA7, PSMB1, PSMB6, PSMB7]
GO:1903051	negative regulation of proteolysis involved in cellular protein catabolic process	GO_BiologicalProcess-EBI-UniProt-GOA_27.02.2019_00h00	0.000582202	0.0014752	1.01274e-08	5.67132e-08	[6, 7, 8, 9]	Group77	10	9	None Specific Cluster	[CDKN2A, PARK7, SDCBP]	[PML]	[]	[RPL11, RPL17, RPL23, RPL5, RPS7]	33.3333	11.1111	0	55.5556	[CDKN2A, PARK7, PML, RPL11, RPL17, RPL23, RPL5, RPS7, SDCBP]
GO:1903051	negative regulation of proteolysis involved in cellular protein catabolic process	GO_BiologicalProcess-EBI-UniProt-GOA_27.02.2019_00h00	0.000582202	0.0014752	5.88967e-07	2.24878e-06	[6, 7, 8, 9]	Group79	10	9	None Specific Cluster	[CDKN2A, PARK7, SDCBP]	[PML]	[]	[RPL11, RPL17, RPL23, RPL5, RPS7]	33.3333	11.1111	0	55.5556	[CDKN2A, PARK7, PML, RPL11, RPL17, RPL23, RPL5, RPS7, SDCBP]
GO:0009123	nucleoside monophosphate metabolic process	GO_BiologicalProcess-EBI-UniProt-GOA_27.02.2019_00h00	0.000582202	0.0014752	4.7616e-05	0.000133325	[5, 6, 7]	Group71	10	9	None Specific Cluster	[APRT, DNPH1, GUK1]	[NT5E]	[CAD, TK1]	[ADK, AK4, DLG1]	33.3333	11.1111	22.2222	33.3333	[ADK, AK4, APRT, CAD, DLG1, DNPH1, GUK1, NT5E, TK1]
GO:0051289	protein homotetramerization	GO_BiologicalProcess-EBI-UniProt-GOA_27.02.2019_00h00	0.000588903	0.00148105	0.00158773	0.00333424	[7]	Group24	8.52713	11	None Specific Cluster	[CDA, HADH, SOD2]	[]	[DENR, TK1, TNPO1]	[CAT, HADH, RPL29, SHMT2, TP63, VASP]	26.3177	0	26.3177	52.6355	[CAT, CDA, DENR, HADH, RPL29, SHMT2, SOD2, TK1, TNPO1, TP63, VASP]
GO:0019430	removal of superoxide radicals	GO_BiologicalProcess-EBI-UniProt-GOA_27.02.2019_00h00	0.000605864	0.00151804	1.35889e-10	1.03769e-09	[4, 5, 7, 8]	Group83	18.5185	5	Specific for Cluster #1	[PARK7, PRDX1, SOD1, SOD2]	[]	[]	[DHFR]	80	0	0	20	[DHFR, PARK7, PRDX1, SOD1, SOD2]
GO:0030901	midbrain development	GO_BiologicalProcess-EBI-UniProt-GOA_27.02.2019_00h00	0.000628515	0.00156896	0.00236244	0.00440988	[3, 5, 6, 7, 8]	Group33	8.46154	11	Specific for Cluster #4	[H2BFS, PRDX5]	[CDC42]	[G6PD, TNPO1]	[ATP5F1A, ATP5PF, CTNNB1, H2BFS, HSPA5, SEC16A, YWHAH]	17.5452	8.77258	17.5452	61.4081	[ATP5F1A, ATP5PF, CDC42, CTNNB1, G6PD, H2BFS, HSPA5, PRDX5, SEC16A, TNPO1, YWHAH]
GO:0032273	positive regulation of protein polymerization	GO_BiologicalProcess-EBI-UniProt-GOA_27.02.2019_00h00	0.00065374	0.00162591	8.03829e-08	3.7512e-07	[4, 5, 6, 7, 8]	Group78	7.51445	13	None Specific Cluster	[ARPC5L, BRK1, HSPA1A, HSPA1B, NDRG1, PFN1]	[DCTN1]	[FDPS]	[CTNNA2, DLG1, PYCARD, RPS3, VASP]	46.1538	7.69231	7.69231	38.4615	[ARPC5L, BRK1, CTNNA2, DCTN1, DLG1, FDPS, HSPA1A, HSPA1B, NDRG1, PFN1, PYCARD, RPS3, VASP]
GO:0002934	desmosome organization	GO_BiologicalProcess-EBI-UniProt-GOA_27.02.2019_00h00	0.000659318	0.00163375	1.57907e-06	5.30566e-06	[5]	Group59	25	4	Specific for Cluster #4	[]	[DSP, PKP3]	[]	[JUP, PKP2, PKP3]	0	43.0677	0	64.6015	[DSP, JUP, PKP2, PKP3]
GO:0002934	desmosome organization	GO_BiologicalProcess-EBI-UniProt-GOA_27.02.2019_00h00	0.000659318	0.00163375	1.66823e-05	5.19005e-05	[5]	Group74	25	4	Specific for Cluster #4	[]	[DSP, PKP3]	[]	[JUP, PKP2, PKP3]	0	43.0677	0	64.6015	[DSP, JUP, PKP2, PKP3]
GO:0046034	ATP metabolic process	GO_BiologicalProcess-EBI-UniProt-GOA_27.02.2019_00h00	0.0006691	0.00165192	1.12306e-09	7.25673e-09	[4, 7, 8, 9, 10]	Group82	5.80111	21	None Specific Cluster	[ATP5F1B, EIF6, GUK1, HSPA1A, HSPA1B, PARK7, STOML2]	[OGDH]	[DENR, NUP133, RANBP2]	[AK4, ATP5F1A, ATP5F1B, ATP5PF, ATP5PO, COX5A, COX5B, DLD, EIF6, HSPA8, OLA1, SHMT2]	32.3662	4.62375	13.8712	55.4849	[AK4, ATP5F1A, ATP5F1B, ATP5PF, ATP5PO, COX5A, COX5B, DENR, DLD, EIF6, GUK1, HSPA1A, HSPA1B, HSPA8, NUP133, OGDH, OLA1, PARK7, RANBP2, SHMT2, STOML2]
GO:1901607	alpha-amino acid biosynthetic process	GO_BiologicalProcess-EBI-UniProt-GOA_27.02.2019_00h00	0.000683999	0.00168254	0.014931	0.0174195	[5, 6, 7, 8]	Group47	9.78261	9	None Specific Cluster	[CNPY2, PARK7]	[]	[AASDHPPT, CAD, SRM]	[ADI1, CNPY2, GOT2, PSAT1, SHMT2]	21.2054	0	31.8081	53.0135	[AASDHPPT, ADI1, CAD, CNPY2, GOT2, PARK7, PSAT1, SHMT2, SRM]
GO:1905330	regulation of morphogenesis of an epithelium	GO_BiologicalProcess-EBI-UniProt-GOA_27.02.2019_00h00	0.000687349	0.00168463	1.61091e-14	1.93309e-13	[4, 5, 6]	Group85	6.84932	15	Specific for Cluster #1	[PFN1, PHB2, PSMA1, PSMA2, PSMA4, PSMA5, PSMA6, PSMA7, PSMB1, PSMB6, PSMB7]	[CDC42, STAT1, TACSTD2]	[]	[CTNNB1]	73.3333	20	0	6.66667	[CDC42, CTNNB1, PFN1, PHB2, PSMA1, PSMA2, PSMA4, PSMA5, PSMA6, PSMA7, PSMB1, PSMB6, PSMB7, STAT1, TACSTD2]
GO:1903963	arachidonate transport	GO_BiologicalProcess-EBI-UniProt-GOA_27.02.2019_00h00	0.000738728	0.001804	1.12306e-09	7.25673e-09	[7, 8, 9, 10, 11]	Group82	14.2857	6	None Specific Cluster	[ANXA1, MIF, S100A9]	[]	[]	[ATP5F1A, ATP5PF, GPNMB]	50	0	0	50	[ANXA1, ATP5F1A, ATP5PF, GPNMB, MIF, S100A9]
GO:0050482	arachidonic acid secretion	GO_BiologicalProcess-EBI-UniProt-GOA_27.02.2019_00h00	0.000738728	0.001804	1.12306e-09	7.25673e-09	[7, 8, 9, 10, 11, 12]	Group82	14.2857	6	None Specific Cluster	[ANXA1, MIF, S100A9]	[]	[]	[ATP5F1A, ATP5PF, GPNMB]	50	0	0	50	[ANXA1, ATP5F1A, ATP5PF, GPNMB, MIF, S100A9]
GO:0001844	protein insertion into mitochondrial membrane involved in apoptotic signaling pathway	GO_BiologicalProcess-EBI-UniProt-GOA_27.02.2019_00h00	0.000738728	0.001804	2.23985e-08	1.17592e-07	[5, 6, 7, 8, 9, 10, 11]	Group81	14.2857	6	Specific for Cluster #1	[REXO2, SFN, SH3GLB1, YWHAG]	[]	[]	[TP63, YWHAH]	66.6667	0	0	33.3333	[REXO2, SFN, SH3GLB1, TP63, YWHAG, YWHAH]
GO:0001844	protein insertion into mitochondrial membrane involved in apoptotic signaling pathway	GO_BiologicalProcess-EBI-UniProt-GOA_27.02.2019_00h00	0.000738728	0.001804	0.000474795	0.00107791	[5, 6, 7, 8, 9, 10, 11]	Group75	14.2857	6	Specific for Cluster #1	[REXO2, SFN, SH3GLB1, YWHAG]	[]	[]	[TP63, YWHAH]	66.6667	0	0	33.3333	[REXO2, SFN, SH3GLB1, TP63, YWHAG, YWHAH]
GO:1903963	arachidonate transport	GO_BiologicalProcess-EBI-UniProt-GOA_27.02.2019_00h00	0.000738728	0.001804	0.00712479	0.00965294	[7, 8, 9, 10, 11]	Group72	14.2857	6	None Specific Cluster	[ANXA1, MIF, S100A9]	[]	[]	[ATP5F1A, ATP5PF, GPNMB]	50	0	0	50	[ANXA1, ATP5F1A, ATP5PF, GPNMB, MIF, S100A9]
GO:0050482	arachidonic acid secretion	GO_BiologicalProcess-EBI-UniProt-GOA_27.02.2019_00h00	0.000738728	0.001804	0.00712479	0.00965294	[7, 8, 9, 10, 11, 12]	Group72	14.2857	6	None Specific Cluster	[ANXA1, MIF, S100A9]	[]	[]	[ATP5F1A, ATP5PF, GPNMB]	50	0	0	50	[ANXA1, ATP5F1A, ATP5PF, GPNMB, MIF, S100A9]
GO:0002262	myeloid cell homeostasis	GO_BiologicalProcess-EBI-UniProt-GOA_27.02.2019_00h00	0.000752724	0.00183154	0.000752724	0.00166392	[2, 5]	Group21	7.07071	14	None Specific Cluster	[ANXA1, HSPA1A, HSPA1B, PRDX1, SOD1, TMOD3]	[STAT1]	[G6PD, UNC45A]	[HSPA9, RPS14, RPS17, RPS19, RPS24]	42.8571	7.14286	14.2857	35.7143	[ANXA1, G6PD, HSPA1A, HSPA1B, HSPA9, PRDX1, RPS14, RPS17, RPS19, RPS24, SOD1, STAT1, TMOD3, UNC45A]
GO:0071901	negative regulation of protein serine/threonine kinase activity	GO_BiologicalProcess-EBI-UniProt-GOA_27.02.2019_00h00	0.000790786	0.00191723	0.000474795	0.00107791	[8, 9, 10, 11]	Group75	7.03518	14	None Specific Cluster	[CDKN2A, GSTP1, HSPB1, NDRG1, REXO2, SFN, YWHAG]	[CAV1, RPL3]	[HEXIM1, IPO5, IRF6]	[H2AFY, PYCARD, RPL3]	48.7262	13.9218	20.8826	20.8826	[CAV1, CDKN2A, GSTP1, H2AFY, HEXIM1, HSPB1, IPO5, IRF6, NDRG1, PYCARD, REXO2, RPL3, SFN, YWHAG]
GO:0043280	positive regulation of cysteine-type endopeptidase activity involved in apoptotic process	GO_BiologicalProcess-EBI-UniProt-GOA_27.02.2019_00h00	0.000809516	0.00195561	1.01274e-08	5.67132e-08	[6, 7, 8, 9, 10, 11, 12]	Group77	7.34463	13	None Specific Cluster	[ANP32B, CDKN2A, LYPLA1, S100A9]	[FASN, PML]	[FASN]	[AIFM1, CTSB, HSPD1, HSPE1, PSAP, PYCARD, RPS3]	29.9052	14.9526	7.4763	52.3341	[AIFM1, ANP32B, CDKN2A, CTSB, FASN, HSPD1, HSPE1, LYPLA1, PML, PSAP, PYCARD, RPS3, S100A9]
GO:0000086	G2/M transition of mitotic cell cycle	GO_BiologicalProcess-EBI-UniProt-GOA_27.02.2019_00h00	0.000818005	0.00196905	1.61091e-14	1.93309e-13	[5, 6]	Group85	5.8651	20	Specific for Cluster #1	[APP, CDKN2A, DCTN2, PEA15, PSMA1, PSMA2, PSMA4, PSMA5, PSMA6, PSMA7, PSMB1, PSMB6, PSMB7, YWHAG]	[DCTN1]	[HSPA2, NAE1, TUBA4A, TUBB3]	[MRE11]	70	5	20	5	[APP, CDKN2A, DCTN1, DCTN2, HSPA2, MRE11, NAE1, PEA15, PSMA1, PSMA2, PSMA4, PSMA5, PSMA6, PSMA7, PSMB1, PSMB6, PSMB7, TUBA4A, TUBB3, YWHAG]
GO:1902175	regulation of oxidative stress-induced intrinsic apoptotic signaling pathway	GO_BiologicalProcess-EBI-UniProt-GOA_27.02.2019_00h00	0.000839795	0.00201431	1.70881e-13	1.59489e-12	[5, 6, 7, 8, 9]	Group80	13.9535	6	Specific for Cluster #1	[HSPB1, PARK7, SOD1, SOD2, UBQLN1]	[]	[]	[P4HB]	83.3333	0	0	16.6667	[HSPB1, P4HB, PARK7, SOD1, SOD2, UBQLN1]
GO:1902175	regulation of oxidative stress-induced intrinsic apoptotic signaling pathway	GO_BiologicalProcess-EBI-UniProt-GOA_27.02.2019_00h00	0.000839795	0.00201431	1.35889e-10	1.03769e-09	[5, 6, 7, 8, 9]	Group83	13.9535	6	Specific for Cluster #1	[HSPB1, PARK7, SOD1, SOD2, UBQLN1]	[]	[]	[P4HB]	83.3333	0	0	16.6667	[HSPB1, P4HB, PARK7, SOD1, SOD2, UBQLN1]
GO:1901798	positive regulation of signal transduction by p53 class mediator	GO_BiologicalProcess-EBI-UniProt-GOA_27.02.2019_00h00	0.000839795	0.00201431	1.01274e-08	5.67132e-08	[5, 6, 7, 8]	Group77	13.9535	6	Specific for Cluster #4	[]	[]	[HEXIM1]	[RPL11, RPL17, RPL23, RPL26, RPS7]	0	0	16.6667	83.3333	[HEXIM1, RPL11, RPL17, RPL23, RPL26, RPS7]
GO:1901798	positive regulation of signal transduction by p53 class mediator	GO_BiologicalProcess-EBI-UniProt-GOA_27.02.2019_00h00	0.000839795	0.00201431	5.88967e-07	2.24878e-06	[5, 6, 7, 8]	Group79	13.9535	6	Specific for Cluster #4	[]	[]	[HEXIM1]	[RPL11, RPL17, RPL23, RPL26, RPS7]	0	0	16.6667	83.3333	[HEXIM1, RPL11, RPL17, RPL23, RPL26, RPS7]
GO:1901798	positive regulation of signal transduction by p53 class mediator	GO_BiologicalProcess-EBI-UniProt-GOA_27.02.2019_00h00	0.000839795	0.00201431	3.68536e-05	0.000106748	[5, 6, 7, 8]	Group61	13.9535	6	Specific for Cluster #4	[]	[]	[HEXIM1]	[RPL11, RPL17, RPL23, RPL26, RPS7]	0	0	16.6667	83.3333	[HEXIM1, RPL11, RPL17, RPL23, RPL26, RPS7]
GO:0016584	nucleosome positioning	GO_BiologicalProcess-EBI-UniProt-GOA_27.02.2019_00h00	0.000844446	0.00201829	0.0575112	0.0575112	[5, 6, 7, 8]	Group55	23.5294	4	Specific for Cluster #4	[]	[]	[H1F0]	[HIST1H1A, HIST1H1C, HIST1H1E]	0	0	25	75	[H1F0, HIST1H1A, HIST1H1C, HIST1H1E]
GO:0010822	positive regulation of mitochondrion organization	GO_BiologicalProcess-EBI-UniProt-GOA_27.02.2019_00h00	0.000849522	0.00202324	1.70881e-13	1.59489e-12	[5, 6, 7]	Group80	7.69231	12	None Specific Cluster	[PARK7, PIN1, REXO2, SFN, SH3GLB1, STOML2, YWHAG]	[]	[DENR]	[PSAT1, PYCARD, TP63, YWHAH]	58.3333	0	8.33333	33.3333	[DENR, PARK7, PIN1, PSAT1, PYCARD, REXO2, SFN, SH3GLB1, STOML2, TP63, YWHAG, YWHAH]
GO:0010822	positive regulation of mitochondrion organization	GO_BiologicalProcess-EBI-UniProt-GOA_27.02.2019_00h00	0.000849522	0.00202324	2.23985e-08	1.17592e-07	[5, 6, 7]	Group81	7.69231	12	None Specific Cluster	[PARK7, PIN1, REXO2, SFN, SH3GLB1, STOML2, YWHAG]	[]	[DENR]	[PSAT1, PYCARD, TP63, YWHAH]	58.3333	0	8.33333	33.3333	[DENR, PARK7, PIN1, PSAT1, PYCARD, REXO2, SFN, SH3GLB1, STOML2, TP63, YWHAG, YWHAH]
GO:0071450	cellular response to oxygen radical	GO_BiologicalProcess-EBI-UniProt-GOA_27.02.2019_00h00	0.000853653	0.00202592	1.35889e-10	1.03769e-09	[5, 6]	Group83	17.2414	5	Specific for Cluster #1	[PARK7, PRDX1, SOD1, SOD2]	[]	[]	[DHFR]	80	0	0	20	[DHFR, PARK7, PRDX1, SOD1, SOD2]
GO:0071451	cellular response to superoxide	GO_BiologicalProcess-EBI-UniProt-GOA_27.02.2019_00h00	0.000853653	0.00202592	1.35889e-10	1.03769e-09	[6, 7]	Group83	17.2414	5	Specific for Cluster #1	[PARK7, PRDX1, SOD1, SOD2]	[]	[]	[DHFR]	80	0	0	20	[DHFR, PARK7, PRDX1, SOD1, SOD2]
GO:0038061	NIK/NF-kappaB signaling	GO_BiologicalProcess-EBI-UniProt-GOA_27.02.2019_00h00	0.000866233	0.00204857	1.61091e-14	1.93309e-13	[4, 5, 6]	Group85	6.69643	15	Specific for Cluster #1	[APP, IL18, PRDX1, PSMA1, PSMA2, PSMA4, PSMA5, PSMA6, PSMA7, PSMB1, PSMB6, PSMB7]	[]	[]	[CALR, RPL10, RPS3]	80	0	0	20	[APP, CALR, IL18, PRDX1, PSMA1, PSMA2, PSMA4, PSMA5, PSMA6, PSMA7, PSMB1, PSMB6, PSMB7, RPL10, RPS3]
GO:0010948	negative regulation of cell cycle process	GO_BiologicalProcess-EBI-UniProt-GOA_27.02.2019_00h00	0.000876638	0.00206592	1.61091e-14	1.93309e-13	[3, 4, 5, 6]	Group85	5.22088	26	None Specific Cluster	[CDKN2A, MIF, PSMA1, PSMA2, PSMA4, PSMA5, PSMA6, PSMA7, PSMB1, PSMB6, PSMB7, REXO2, S100A9, SFN, TOM1L2]	[PML]	[NAE1]	[BRCC3, CALR, GPNMB, H2AFY, MRE11, RPL17, RPL23, RPL26, TP63]	57.6923	3.84615	3.84615	34.6154	[BRCC3, CALR, CDKN2A, GPNMB, H2AFY, MIF, MRE11, NAE1, PML, PSMA1, PSMA2, PSMA4, PSMA5, PSMA6, PSMA7, PSMB1, PSMB6, PSMB7, REXO2, RPL17, RPL23, RPL26, S100A9, SFN, TOM1L2, TP63]
GO:0010948	negative regulation of cell cycle process	GO_BiologicalProcess-EBI-UniProt-GOA_27.02.2019_00h00	0.000876638	0.00206592	1.01274e-08	5.67132e-08	[3, 4, 5, 6]	Group77	5.22088	26	None Specific Cluster	[CDKN2A, MIF, PSMA1, PSMA2, PSMA4, PSMA5, PSMA6, PSMA7, PSMB1, PSMB6, PSMB7, REXO2, S100A9, SFN, TOM1L2]	[PML]	[NAE1]	[BRCC3, CALR, GPNMB, H2AFY, MRE11, RPL17, RPL23, RPL26, TP63]	57.6923	3.84615	3.84615	34.6154	[BRCC3, CALR, CDKN2A, GPNMB, H2AFY, MIF, MRE11, NAE1, PML, PSMA1, PSMA2, PSMA4, PSMA5, PSMA6, PSMA7, PSMB1, PSMB6, PSMB7, REXO2, RPL17, RPL23, RPL26, S100A9, SFN, TOM1L2, TP63]
GO:0010948	negative regulation of cell cycle process	GO_BiologicalProcess-EBI-UniProt-GOA_27.02.2019_00h00	0.000876638	0.00206592	5.88967e-07	2.24878e-06	[3, 4, 5, 6]	Group79	5.22088	26	None Specific Cluster	[CDKN2A, MIF, PSMA1, PSMA2, PSMA4, PSMA5, PSMA6, PSMA7, PSMB1, PSMB6, PSMB7, REXO2, S100A9, SFN, TOM1L2]	[PML]	[NAE1]	[BRCC3, CALR, GPNMB, H2AFY, MRE11, RPL17, RPL23, RPL26, TP63]	57.6923	3.84615	3.84615	34.6154	[BRCC3, CALR, CDKN2A, GPNMB, H2AFY, MIF, MRE11, NAE1, PML, PSMA1, PSMA2, PSMA4, PSMA5, PSMA6, PSMA7, PSMB1, PSMB6, PSMB7, REXO2, RPL17, RPL23, RPL26, S100A9, SFN, TOM1L2, TP63]
GO:1905897	regulation of response to endoplasmic reticulum stress	GO_BiologicalProcess-EBI-UniProt-GOA_27.02.2019_00h00	0.000888792	0.00208727	1.70881e-13	1.59489e-12	[4, 5, 6]	Group80	8.69565	10	None Specific Cluster	[HSPA1A, HSPA1B, MANF, PARK7, UBQLN1]	[CAV1]	[]	[ERP29, HSPA5, HYOU1, TXNDC12]	50	10	0	40	[CAV1, ERP29, HSPA1A, HSPA1B, HSPA5, HYOU1, MANF, PARK7, TXNDC12, UBQLN1]
GO:1905897	regulation of response to endoplasmic reticulum stress	GO_BiologicalProcess-EBI-UniProt-GOA_27.02.2019_00h00	0.000888792	0.00208727	3.54089e-11	2.97434e-10	[4, 5, 6]	Group73	8.69565	10	None Specific Cluster	[HSPA1A, HSPA1B, MANF, PARK7, UBQLN1]	[CAV1]	[]	[ERP29, HSPA5, HYOU1, TXNDC12]	50	10	0	40	[CAV1, ERP29, HSPA1A, HSPA1B, HSPA5, HYOU1, MANF, PARK7, TXNDC12, UBQLN1]
GO:1905897	regulation of response to endoplasmic reticulum stress	GO_BiologicalProcess-EBI-UniProt-GOA_27.02.2019_00h00	0.000888792	0.00208727	5.88967e-07	2.24878e-06	[4, 5, 6]	Group79	8.69565	10	None Specific Cluster	[HSPA1A, HSPA1B, MANF, PARK7, UBQLN1]	[CAV1]	[]	[ERP29, HSPA5, HYOU1, TXNDC12]	50	10	0	40	[CAV1, ERP29, HSPA1A, HSPA1B, HSPA5, HYOU1, MANF, PARK7, TXNDC12, UBQLN1]
GO:0043161	proteasome-mediated ubiquitin-dependent protein catabolic process	GO_BiologicalProcess-EBI-UniProt-GOA_27.02.2019_00h00	0.000912135	0.00213465	1.61091e-14	1.93309e-13	[6, 7, 8, 9, 10]	Group85	5.2	26	Specific for Cluster #1	[CDKN2A, FBXO2, HSPA1A, HSPA1B, PARK7, PSMA1, PSMA2, PSMA4, PSMA5, PSMA6, PSMA7, PSMB1, PSMB6, PSMB7, RAD23B, SDCBP, UBQLN1]	[CAV1, PML]	[]	[CTNNB1, DDB1, HSP90B1, HSPA5, HSPA9, RPL11, TBL1XR1]	65.3846	7.69231	0	26.9231	[CAV1, CDKN2A, CTNNB1, DDB1, FBXO2, HSP90B1, HSPA1A, HSPA1B, HSPA5, HSPA9, PARK7, PML, PSMA1, PSMA2, PSMA4, PSMA5, PSMA6, PSMA7, PSMB1, PSMB6, PSMB7, RAD23B, RPL11, SDCBP, TBL1XR1, UBQLN1]
GO:0043161	proteasome-mediated ubiquitin-dependent protein catabolic process	GO_BiologicalProcess-EBI-UniProt-GOA_27.02.2019_00h00	0.000912135	0.00213465	5.88967e-07	2.24878e-06	[6, 7, 8, 9, 10]	Group79	5.2	26	Specific for Cluster #1	[CDKN2A, FBXO2, HSPA1A, HSPA1B, PARK7, PSMA1, PSMA2, PSMA4, PSMA5, PSMA6, PSMA7, PSMB1, PSMB6, PSMB7, RAD23B, SDCBP, UBQLN1]	[CAV1, PML]	[]	[CTNNB1, DDB1, HSP90B1, HSPA5, HSPA9, RPL11, TBL1XR1]	65.3846	7.69231	0	26.9231	[CAV1, CDKN2A, CTNNB1, DDB1, FBXO2, HSP90B1, HSPA1A, HSPA1B, HSPA5, HSPA9, PARK7, PML, PSMA1, PSMA2, PSMA4, PSMA5, PSMA6, PSMA7, PSMB1, PSMB6, PSMB7, RAD23B, RPL11, SDCBP, TBL1XR1, UBQLN1]
GO:0060071	Wnt signaling pathway, planar cell polarity pathway	GO_BiologicalProcess-EBI-UniProt-GOA_27.02.2019_00h00	0.000915638	0.00213543	1.61091e-14	1.93309e-13	[6, 7, 8, 9]	Group85	8.08823	11	Specific for Cluster #1	[PFN1, PSMA1, PSMA2, PSMA4, PSMA5, PSMA6, PSMA7, PSMB1, PSMB6, PSMB7]	[CDC42]	[]	[]	90.9091	9.09091	0	0	[CDC42, PFN1, PSMA1, PSMA2, PSMA4, PSMA5, PSMA6, PSMA7, PSMB1, PSMB6, PSMB7]
GO:0042743	hydrogen peroxide metabolic process	GO_BiologicalProcess-EBI-UniProt-GOA_27.02.2019_00h00	0.000985941	0.00229146	1.35889e-10	1.03769e-09	[4, 5]	Group83	10.2564	8	Specific for Cluster #1	[PARK7, PRDX1, PRDX5, PRDX6, SOD1]	[]	[]	[CAT, PRDX3, PRDX4]	62.5	0	0	37.5	[CAT, PARK7, PRDX1, PRDX3, PRDX4, PRDX5, PRDX6, SOD1]
GO:0007164	establishment of tissue polarity	GO_BiologicalProcess-EBI-UniProt-GOA_27.02.2019_00h00	0.00100368	0.00232466	1.61091e-14	1.93309e-13	[3, 4]	Group85	7.54717	12	Specific for Cluster #1	[PFN1, PSMA1, PSMA2, PSMA4, PSMA5, PSMA6, PSMA7, PSMB1, PSMB6, PSMB7]	[CDC42]	[]	[TP63]	83.3333	8.33333	0	8.33333	[CDC42, PFN1, PSMA1, PSMA2, PSMA4, PSMA5, PSMA6, PSMA7, PSMB1, PSMB6, PSMB7, TP63]
GO:0001736	establishment of planar polarity	GO_BiologicalProcess-EBI-UniProt-GOA_27.02.2019_00h00	0.00100368	0.00232466	1.61091e-14	1.93309e-13	[4, 5, 6, 7]	Group85	7.54717	12	Specific for Cluster #1	[PFN1, PSMA1, PSMA2, PSMA4, PSMA5, PSMA6, PSMA7, PSMB1, PSMB6, PSMB7]	[CDC42]	[]	[TP63]	83.3333	8.33333	0	8.33333	[CDC42, PFN1, PSMA1, PSMA2, PSMA4, PSMA5, PSMA6, PSMA7, PSMB1, PSMB6, PSMB7, TP63]
GO:0090175	regulation of establishment of planar polarity	GO_BiologicalProcess-EBI-UniProt-GOA_27.02.2019_00h00	0.0010326	0.00238347	1.61091e-14	1.93309e-13	[5, 6, 7, 8]	Group85	7.97101	11	Specific for Cluster #1	[PFN1, PSMA1, PSMA2, PSMA4, PSMA5, PSMA6, PSMA7, PSMB1, PSMB6, PSMB7]	[CDC42]	[]	[]	90.9091	9.09091	0	0	[CDC42, PFN1, PSMA1, PSMA2, PSMA4, PSMA5, PSMA6, PSMA7, PSMB1, PSMB6, PSMB7]
GO:1902850	microtubule cytoskeleton organization involved in mitosis	GO_BiologicalProcess-EBI-UniProt-GOA_27.02.2019_00h00	0.00105996	0.00243827	8.03829e-08	3.7512e-07	[4, 5, 6]	Group78	7.5	12	None Specific Cluster	[DCTN2, HSPA1A, HSPA1B, NDRG1, RAN]	[DCTN1, FLNA, KPNB1, MAP4]	[KIF11, KIFC1, PRC1]	[]	41.6667	33.3333	25	0	[DCTN1, DCTN2, FLNA, HSPA1A, HSPA1B, KIF11, KIFC1, KPNB1, MAP4, NDRG1, PRC1, RAN]
GO:0004601	peroxidase activity	GO_BiologicalProcess-EBI-UniProt-GOA_27.02.2019_00h00	0.00107241	0.00245851	1.35889e-10	1.03769e-09	[5, 8]	Group83	10.1266	8	None Specific Cluster	[GSTP1, PRDX1, PRDX5, PRDX6]	[]	[]	[CAT, GSTK1, PRDX3, PRDX4]	50	0	0	50	[CAT, GSTK1, GSTP1, PRDX1, PRDX3, PRDX4, PRDX5, PRDX6]
GO:1901796	regulation of signal transduction by p53 class mediator	GO_BiologicalProcess-EBI-UniProt-GOA_27.02.2019_00h00	0.00108582	0.00248082	1.61091e-14	1.93309e-13	[5, 6, 7]	Group85	6.32411	16	None Specific Cluster	[CDKN2A, MIF, PIN1, S100A9]	[PML]	[HEXIM1, NOC2L, RNH1]	[MRE11, RPL11, RPL17, RPL23, RPL26, RPL5, RPS7, TP63]	25	6.25	18.75	50	[CDKN2A, HEXIM1, MIF, MRE11, NOC2L, PIN1, PML, RNH1, RPL11, RPL17, RPL23, RPL26, RPL5, RPS7, S100A9, TP63]
GO:1901796	regulation of signal transduction by p53 class mediator	GO_BiologicalProcess-EBI-UniProt-GOA_27.02.2019_00h00	0.00108582	0.00248082	1.01274e-08	5.67132e-08	[5, 6, 7]	Group77	6.32411	16	None Specific Cluster	[CDKN2A, MIF, PIN1, S100A9]	[PML]	[HEXIM1, NOC2L, RNH1]	[MRE11, RPL11, RPL17, RPL23, RPL26, RPL5, RPS7, TP63]	25	6.25	18.75	50	[CDKN2A, HEXIM1, MIF, MRE11, NOC2L, PIN1, PML, RNH1, RPL11, RPL17, RPL23, RPL26, RPL5, RPS7, S100A9, TP63]
GO:1901796	regulation of signal transduction by p53 class mediator	GO_BiologicalProcess-EBI-UniProt-GOA_27.02.2019_00h00	0.00108582	0.00248082	5.88967e-07	2.24878e-06	[5, 6, 7]	Group79	6.32411	16	None Specific Cluster	[CDKN2A, MIF, PIN1, S100A9]	[PML]	[HEXIM1, NOC2L, RNH1]	[MRE11, RPL11, RPL17, RPL23, RPL26, RPL5, RPS7, TP63]	25	6.25	18.75	50	[CDKN2A, HEXIM1, MIF, MRE11, NOC2L, PIN1, PML, RNH1, RPL11, RPL17, RPL23, RPL26, RPL5, RPS7, S100A9, TP63]
GO:1903749	positive regulation of establishment of protein localization to mitochondrion	GO_BiologicalProcess-EBI-UniProt-GOA_27.02.2019_00h00	0.00116483	0.00265234	2.23985e-08	1.17592e-07	[3, 4, 5, 6, 7, 8, 9]	Group81	10	8	Specific for Cluster #1	[PIN1, REXO2, SFN, SH3GLB1, YWHAG]	[]	[]	[PSAT1, TP63, YWHAH]	62.5	0	0	37.5	[PIN1, PSAT1, REXO2, SFN, SH3GLB1, TP63, YWHAG, YWHAH]
GO:1903749	positive regulation of establishment of protein localization to mitochondrion	GO_BiologicalProcess-EBI-UniProt-GOA_27.02.2019_00h00	0.00116483	0.00265234	0.000474795	0.00107791	[3, 4, 5, 6, 7, 8, 9]	Group75	10	8	Specific for Cluster #1	[PIN1, REXO2, SFN, SH3GLB1, YWHAG]	[]	[]	[PSAT1, TP63, YWHAH]	62.5	0	0	37.5	[PIN1, PSAT1, REXO2, SFN, SH3GLB1, TP63, YWHAG, YWHAH]
GO:0071157	negative regulation of cell cycle arrest	GO_BiologicalProcess-EBI-UniProt-GOA_27.02.2019_00h00	0.00116994	0.00265503	1.01274e-08	5.67132e-08	[4, 5, 6, 7, 8]	Group77	16.129	5	Specific for Cluster #4	[MIF, S100A9]	[]	[]	[CALR, RPL17, RPL23]	40	0	0	60	[CALR, MIF, RPL17, RPL23, S100A9]
GO:0071157	negative regulation of cell cycle arrest	GO_BiologicalProcess-EBI-UniProt-GOA_27.02.2019_00h00	0.00116994	0.00265503	3.68536e-05	0.000106748	[4, 5, 6, 7, 8]	Group61	16.129	5	Specific for Cluster #4	[MIF, S100A9]	[]	[]	[CALR, RPL17, RPL23]	40	0	0	60	[CALR, MIF, RPL17, RPL23, S100A9]
GO:0071157	negative regulation of cell cycle arrest	GO_BiologicalProcess-EBI-UniProt-GOA_27.02.2019_00h00	0.00116994	0.00265503	0.00196552	0.00383963	[4, 5, 6, 7, 8]	Group76	16.129	5	Specific for Cluster #4	[MIF, S100A9]	[]	[]	[CALR, RPL17, RPL23]	40	0	0	60	[CALR, MIF, RPL17, RPL23, S100A9]
GO:0002689	negative regulation of leukocyte chemotaxis	GO_BiologicalProcess-EBI-UniProt-GOA_27.02.2019_00h00	0.00116994	0.00265503	0.00196552	0.00383963	[4, 5, 6, 7, 8, 9]	Group76	16.129	5	Specific for Cluster #1	[DDT, DDTL, MIF, S100A9]	[]	[]	[RPL10]	80	0	0	20	[DDT, DDTL, MIF, RPL10, S100A9]
GO:0071157	negative regulation of cell cycle arrest	GO_BiologicalProcess-EBI-UniProt-GOA_27.02.2019_00h00	0.00116994	0.00265503	0.00440134	0.00710986	[4, 5, 6, 7, 8]	Group54	16.129	5	Specific for Cluster #4	[MIF, S100A9]	[]	[]	[CALR, RPL17, RPL23]	40	0	0	60	[CALR, MIF, RPL17, RPL23, S100A9]
GO:0034101	erythrocyte homeostasis	GO_BiologicalProcess-EBI-UniProt-GOA_27.02.2019_00h00	0.00118042	0.0026698	0.000752724	0.00166392	[3, 6]	Group21	7.40741	12	None Specific Cluster	[HSPA1A, HSPA1B, PRDX1, TMOD3]	[STAT1]	[G6PD, UNC45A]	[HSPA9, RPS14, RPS17, RPS19, RPS24]	33.3333	8.33333	16.6667	41.6667	[G6PD, HSPA1A, HSPA1B, HSPA9, PRDX1, RPS14, RPS17, RPS19, RPS24, STAT1, TMOD3, UNC45A]
GO:2001237	negative regulation of extrinsic apoptotic signaling pathway	GO_BiologicalProcess-EBI-UniProt-GOA_27.02.2019_00h00	0.00123095	0.00277479	7.28682e-10	5.10078e-09	[5, 6, 7, 8, 9]	Group66	7.80142	11	Specific for Cluster #1	[GSTP1, HSPA1A, HSPA1B, LGALS3, LYPLA1, PARK7, PEA15, YAP1]	[FASN]	[FASN]	[CTNNA1, ITGA6]	70.1807	8.77258	8.77258	17.5452	[CTNNA1, FASN, GSTP1, HSPA1A, HSPA1B, ITGA6, LGALS3, LYPLA1, PARK7, PEA15, YAP1]
GO:0002685	regulation of leukocyte migration	GO_BiologicalProcess-EBI-UniProt-GOA_27.02.2019_00h00	0.00127897	0.00287343	0.00196552	0.00383963	[3, 4, 5, 6, 7]	Group76	6.22568	16	None Specific Cluster	[ANXA1, APP, DDT, DDTL, IL1RN, LGALS3, MIF, S100A9]	[ITGA2]	[]	[C1QBP, CALR, MSN, PYCARD, RPL10, RPSA, S100A14]	50	6.25	0	43.75	[ANXA1, APP, C1QBP, CALR, DDT, DDTL, IL1RN, ITGA2, LGALS3, MIF, MSN, PYCARD, RPL10, RPSA, S100A14, S100A9]
GO:0005092	GDP-dissociation inhibitor activity	GO_BiologicalProcess-EBI-UniProt-GOA_27.02.2019_00h00	0.00131931	0.0029542	0.00152171	0.00327754	[7]	Group29	21.0526	4	Specific for Cluster #1	[ARHGDIA, ARHGDIB, RANBP1]	[]	[GDI1]	[]	75	0	25	0	[ARHGDIA, ARHGDIB, GDI1, RANBP1]
GO:0035567	non-canonical Wnt signaling pathway	GO_BiologicalProcess-EBI-UniProt-GOA_27.02.2019_00h00	0.00134017	0.00299097	1.61091e-14	1.93309e-13	[5, 6, 7, 8]	Group85	6.95187	13	Specific for Cluster #1	[PFN1, PSMA1, PSMA2, PSMA4, PSMA5, PSMA6, PSMA7, PSMB1, PSMB6, PSMB7]	[CDC42]	[]	[CTNNB1, GNB1]	76.9231	7.69231	0	15.3846	[CDC42, CTNNB1, GNB1, PFN1, PSMA1, PSMA2, PSMA4, PSMA5, PSMA6, PSMA7, PSMB1, PSMB6, PSMB7]
GO:1901030	positive regulation of mitochondrial outer membrane permeabilization involved in apoptotic signaling pathway	GO_BiologicalProcess-EBI-UniProt-GOA_27.02.2019_00h00	0.00135438	0.00301271	2.23985e-08	1.17592e-07	[3, 4, 5, 6, 7, 8, 9, 10, 11, 12]	Group81	12.766	6	Specific for Cluster #1	[REXO2, SFN, SH3GLB1, YWHAG]	[]	[]	[TP63, YWHAH]	66.6667	0	0	33.3333	[REXO2, SFN, SH3GLB1, TP63, YWHAG, YWHAH]
GO:1901030	positive regulation of mitochondrial outer membrane permeabilization involved in apoptotic signaling pathway	GO_BiologicalProcess-EBI-UniProt-GOA_27.02.2019_00h00	0.00135438	0.00301271	0.000474795	0.00107791	[3, 4, 5, 6, 7, 8, 9, 10, 11, 12]	Group75	12.766	6	Specific for Cluster #1	[REXO2, SFN, SH3GLB1, YWHAG]	[]	[]	[TP63, YWHAH]	66.6667	0	0	33.3333	[REXO2, SFN, SH3GLB1, TP63, YWHAG, YWHAH]
GO:0030177	positive regulation of Wnt signaling pathway	GO_BiologicalProcess-EBI-UniProt-GOA_27.02.2019_00h00	0.00138965	0.00307091	1.61091e-14	1.93309e-13	[4, 5, 6, 7, 8, 9]	Group85	6.63507	14	Specific for Cluster #1	[PIN1, PSMA1, PSMA2, PSMA4, PSMA5, PSMA6, PSMA7, PSMB1, PSMB6, PSMB7, YAP1]	[CAV1]	[]	[JUP, TBL1XR1]	78.5714	7.14286	0	14.2857	[CAV1, JUP, PIN1, PSMA1, PSMA2, PSMA4, PSMA5, PSMA6, PSMA7, PSMB1, PSMB6, PSMB7, TBL1XR1, YAP1]
GO:0009161	ribonucleoside monophosphate metabolic process	GO_BiologicalProcess-EBI-UniProt-GOA_27.02.2019_00h00	0.00138856	0.00307859	4.7616e-05	0.000133325	[6, 7, 8]	Group71	10.9375	7	None Specific Cluster	[APRT, GUK1]	[NT5E]	[CAD]	[ADK, AK4, DLG1]	28.5714	14.2857	14.2857	42.8571	[ADK, AK4, APRT, CAD, DLG1, GUK1, NT5E]
GO:0050830	defense response to Gram-positive bacterium	GO_BiologicalProcess-EBI-UniProt-GOA_27.02.2019_00h00	0.00139788	0.00307898	0.00417937	0.00688368	[5, 6, 7]	Group52	8.19672	10	Specific for Cluster #4	[H2BFS, HIST1H2BC, HIST1H2BD, HIST1H2BJ, HIST1H2BK, HIST2H2BE]	[HLA-A]	[]	[FAU, H2BFS, HIST1H2BC, HIST1H2BD, HIST1H2BJ, HIST1H2BK, HIST2H2BE, RPL39, RPSA]	49.8289	8.30482	0	74.7434	[FAU, H2BFS, HIST1H2BC, HIST1H2BD, HIST1H2BJ, HIST1H2BK, HIST2H2BE, HLA-A, RPL39, RPSA]
GO:0045682	regulation of epidermis development	GO_BiologicalProcess-EBI-UniProt-GOA_27.02.2019_00h00	0.00148686	0.0032643	0.000474795	0.00107791	[3, 4, 5]	Group75	8.13008	10	Specific for Cluster #4	[LGALS1, NME2, REXO2, SFN]	[]	[]	[CD109, CTNNB1, H2AFY, RPL29, SERPINB13, TP63]	40	0	0	60	[CD109, CTNNB1, H2AFY, LGALS1, NME2, REXO2, RPL29, SERPINB13, SFN, TP63]
GO:0042744	hydrogen peroxide catabolic process	GO_BiologicalProcess-EBI-UniProt-GOA_27.02.2019_00h00	0.00151419	0.00331352	1.35889e-10	1.03769e-09	[5, 6]	Group83	12.5	6	None Specific Cluster	[PRDX1, PRDX5, PRDX6]	[]	[]	[CAT, PRDX3, PRDX4]	50	0	0	50	[CAT, PRDX1, PRDX3, PRDX4, PRDX5, PRDX6]
GO:0042744	hydrogen peroxide catabolic process	GO_BiologicalProcess-EBI-UniProt-GOA_27.02.2019_00h00	0.00151419	0.00331352	2.79183e-05	8.37548e-05	[5, 6]	Group51	12.5	6	None Specific Cluster	[PRDX1, PRDX5, PRDX6]	[]	[]	[CAT, PRDX3, PRDX4]	50	0	0	50	[CAT, PRDX1, PRDX3, PRDX4, PRDX5, PRDX6]
GO:0009167	purine ribonucleoside monophosphate metabolic process	GO_BiologicalProcess-EBI-UniProt-GOA_27.02.2019_00h00	0.00151419	0.00331352	4.7616e-05	0.000133325	[7, 8, 9]	Group71	12.5	6	None Specific Cluster	[APRT, GUK1]	[NT5E]	[]	[ADK, AK4, DLG1]	33.3333	16.6667	0	50	[ADK, AK4, APRT, DLG1, GUK1, NT5E]
GO:0046902	regulation of mitochondrial membrane permeability	GO_BiologicalProcess-EBI-UniProt-GOA_27.02.2019_00h00	0.00153545	0.00334916	2.23985e-08	1.17592e-07	[4, 5, 6]	Group81	8.73786	9	Specific for Cluster #1	[HSPA1A, HSPA1B, REXO2, SFN, SH3GLB1, YWHAG]	[]	[]	[SLC25A5, TP63, YWHAH]	66.6667	0	0	33.3333	[HSPA1A, HSPA1B, REXO2, SFN, SH3GLB1, SLC25A5, TP63, YWHAG, YWHAH]
GO:0000303	response to superoxide	GO_BiologicalProcess-EBI-UniProt-GOA_27.02.2019_00h00	0.00156548	0.00340365	1.35889e-10	1.03769e-09	[5, 6]	Group83	15.1515	5	Specific for Cluster #1	[PARK7, PRDX1, SOD1, SOD2]	[]	[]	[DHFR]	80	0	0	20	[DHFR, PARK7, PRDX1, SOD1, SOD2]
GO:0051262	protein tetramerization	GO_BiologicalProcess-EBI-UniProt-GOA_27.02.2019_00h00	0.00158773	0.00344094	0.00158773	0.00333424	[6]	Group24	6.54206	14	None Specific Cluster	[CDA, HADH, SOD2]	[HLA-A]	[DENR, TK1, TNPO1]	[CAT, HADH, HIST1H4A, RPL29, RPS19, SHMT2, TP63, VASP]	20.8826	6.96088	20.8826	55.687	[CAT, CDA, DENR, HADH, HIST1H4A, HLA-A, RPL29, RPS19, SHMT2, SOD2, TK1, TNPO1, TP63, VASP]
GO:0002244	hematopoietic progenitor cell differentiation	GO_BiologicalProcess-EBI-UniProt-GOA_27.02.2019_00h00	0.00165877	0.00357192	1.61091e-14	1.93309e-13	[4, 5, 6, 7, 8]	Group85	6.51163	14	Specific for Cluster #1	[PSMA1, PSMA2, PSMA4, PSMA5, PSMA6, PSMA7, PSMB1, PSMB6, PSMB7, TXN, YAP1]	[EEF2]	[ANLN, XRCC5]	[]	78.5714	7.14286	14.2857	0	[ANLN, EEF2, PSMA1, PSMA2, PSMA4, PSMA5, PSMA6, PSMA7, PSMB1, PSMB6, PSMB7, TXN, XRCC5, YAP1]
GO:0051092	positive regulation of NF-kappaB transcription factor activity	GO_BiologicalProcess-EBI-UniProt-GOA_27.02.2019_00h00	0.00165877	0.00357192	0.0105761	0.0134605	[3, 4, 5, 8, 9, 10, 11, 12, 13, 14]	Group22	6.51163	14	Specific for Cluster #1	[APP, HSPA1A, HSPA1B, IL18, MIF, MTPN, PSMA6, S100A9, UBE2N]	[CAV1]	[]	[CAT, PRDX3, PYCARD, RPS3]	64.2857	7.14286	0	28.5714	[APP, CAT, CAV1, HSPA1A, HSPA1B, IL18, MIF, MTPN, PRDX3, PSMA6, PYCARD, RPS3, S100A9, UBE2N]
GO:0043616	keratinocyte proliferation	GO_BiologicalProcess-EBI-UniProt-GOA_27.02.2019_00h00	0.00166461	0.00357307	2.23985e-08	1.17592e-07	[3]	Group81	10.6061	7	None Specific Cluster	[REXO2, SFN, YAP1]	[]	[IRF6]	[CD109, RPL29, TP63]	42.8571	0	14.2857	42.8571	[CD109, IRF6, REXO2, RPL29, SFN, TP63, YAP1]
GO:0043616	keratinocyte proliferation	GO_BiologicalProcess-EBI-UniProt-GOA_27.02.2019_00h00	0.00166461	0.00357307	0.000474795	0.00107791	[3]	Group75	10.6061	7	None Specific Cluster	[REXO2, SFN, YAP1]	[]	[IRF6]	[CD109, RPL29, TP63]	42.8571	0	14.2857	42.8571	[CD109, IRF6, REXO2, RPL29, SFN, TP63, YAP1]
GO:0043616	keratinocyte proliferation	GO_BiologicalProcess-EBI-UniProt-GOA_27.02.2019_00h00	0.00166461	0.00357307	0.00264645	0.00483265	[3]	Group56	10.6061	7	None Specific Cluster	[REXO2, SFN, YAP1]	[]	[IRF6]	[CD109, RPL29, TP63]	42.8571	0	14.2857	42.8571	[CD109, IRF6, REXO2, RPL29, SFN, TP63, YAP1]
GO:0010821	regulation of mitochondrion organization	GO_BiologicalProcess-EBI-UniProt-GOA_27.02.2019_00h00	0.00165591	0.00357719	1.70881e-13	1.59489e-12	[5, 6]	Group80	6.27615	15	Specific for Cluster #1	[HSPA1A, HSPA1B, PARK7, PIN1, REXO2, SFN, SH3GLB1, STOML2, YWHAG]	[]	[DENR]	[PSAT1, PYCARD, SLC25A5, TP63, YWHAH]	60	0	6.66667	33.3333	[DENR, HSPA1A, HSPA1B, PARK7, PIN1, PSAT1, PYCARD, REXO2, SFN, SH3GLB1, SLC25A5, STOML2, TP63, YWHAG, YWHAH]
GO:0010821	regulation of mitochondrion organization	GO_BiologicalProcess-EBI-UniProt-GOA_27.02.2019_00h00	0.00165591	0.00357719	2.23985e-08	1.17592e-07	[5, 6]	Group81	6.27615	15	Specific for Cluster #1	[HSPA1A, HSPA1B, PARK7, PIN1, REXO2, SFN, SH3GLB1, STOML2, YWHAG]	[]	[DENR]	[PSAT1, PYCARD, SLC25A5, TP63, YWHAH]	60	0	6.66667	33.3333	[DENR, HSPA1A, HSPA1B, PARK7, PIN1, PSAT1, PYCARD, REXO2, SFN, SH3GLB1, SLC25A5, STOML2, TP63, YWHAG, YWHAH]
GO:0009126	purine nucleoside monophosphate metabolic process	GO_BiologicalProcess-EBI-UniProt-GOA_27.02.2019_00h00	0.00168795	0.00361168	4.7616e-05	0.000133325	[6, 7, 8]	Group71	12.2449	6	None Specific Cluster	[APRT, GUK1]	[NT5E]	[]	[ADK, AK4, DLG1]	33.3333	16.6667	0	50	[ADK, AK4, APRT, DLG1, GUK1, NT5E]
GO:0010565	regulation of cellular ketone metabolic process	GO_BiologicalProcess-EBI-UniProt-GOA_27.02.2019_00h00	0.00179655	0.0038198	1.61091e-14	1.93309e-13	[4, 5]	Group85	6.22407	15	Specific for Cluster #1	[ANXA1, EIF6, FABP5, PARK7, PSMA1, PSMA2, PSMA4, PSMA5, PSMA6, PSMA7, PSMB1, PSMB6, PSMB7]	[CAV1, GNAI2]	[]	[EIF6]	84.6493	13.023	0	6.51148	[ANXA1, CAV1, EIF6, FABP5, GNAI2, PARK7, PSMA1, PSMA2, PSMA4, PSMA5, PSMA6, PSMA7, PSMB1, PSMB6, PSMB7]
GO:0000305	response to oxygen radical	GO_BiologicalProcess-EBI-UniProt-GOA_27.02.2019_00h00	0.00179642	0.0038316	1.35889e-10	1.03769e-09	[4, 5]	Group83	14.7059	5	Specific for Cluster #1	[PARK7, PRDX1, SOD1, SOD2]	[]	[]	[DHFR]	80	0	0	20	[DHFR, PARK7, PRDX1, SOD1, SOD2]
GO:0003857	3-hydroxyacyl-CoA dehydrogenase activity	GO_BiologicalProcess-EBI-UniProt-GOA_27.02.2019_00h00	0.00186979	0.00396301	0.00663957	0.00914302	[6]	Group57	30	3	Specific for Cluster #4	[HADH]	[HADHA]	[]	[HADH, HADHA, HSD17B4]	22.7535	22.7535	0	68.2606	[HADH, HADHA, HSD17B4]
GO:0034330	cell junction organization	GO_BiologicalProcess-EBI-UniProt-GOA_27.02.2019_00h00	0.00188437	0.0039814	1.66823e-05	5.19005e-05	[3]	Group74	5.38462	21	None Specific Cluster	[]	[CAV1, CDC42, COL17A1, DSP, FLNA, IQGAP1, ITGA2, ITGB4, LAMB3, LAMC2, PKP3, PLEC]	[]	[CTNNA1, CTNNB1, CTNND1, DLG1, ITGA6, JUP, PKP1, PKP2, PKP3, VASP]	0	56.2829	0	46.9024	[CAV1, CDC42, COL17A1, CTNNA1, CTNNB1, CTNND1, DLG1, DSP, FLNA, IQGAP1, ITGA2, ITGA6, ITGB4, JUP, LAMB3, LAMC2, PKP1, PKP2, PKP3, PLEC, VASP]
GO:0034330	cell junction organization	GO_BiologicalProcess-EBI-UniProt-GOA_27.02.2019_00h00	0.00188437	0.0039814	0.000279242	0.000670182	[3]	Group41	5.38462	21	None Specific Cluster	[]	[CAV1, CDC42, COL17A1, DSP, FLNA, IQGAP1, ITGA2, ITGB4, LAMB3, LAMC2, PKP3, PLEC]	[]	[CTNNA1, CTNNB1, CTNND1, DLG1, ITGA6, JUP, PKP1, PKP2, PKP3, VASP]	0	56.2829	0	46.9024	[CAV1, CDC42, COL17A1, CTNNA1, CTNNB1, CTNND1, DLG1, DSP, FLNA, IQGAP1, ITGA2, ITGA6, ITGB4, JUP, LAMB3, LAMC2, PKP1, PKP2, PKP3, PLEC, VASP]
GO:0034330	cell junction organization	GO_BiologicalProcess-EBI-UniProt-GOA_27.02.2019_00h00	0.00188437	0.0039814	0.0153253	0.0176346	[3]	Group62	5.38462	21	None Specific Cluster	[]	[CAV1, CDC42, COL17A1, DSP, FLNA, IQGAP1, ITGA2, ITGB4, LAMB3, LAMC2, PKP3, PLEC]	[]	[CTNNA1, CTNNB1, CTNND1, DLG1, ITGA6, JUP, PKP1, PKP2, PKP3, VASP]	0	56.2829	0	46.9024	[CAV1, CDC42, COL17A1, CTNNA1, CTNNB1, CTNND1, DLG1, DSP, FLNA, IQGAP1, ITGA2, ITGA6, ITGB4, JUP, LAMB3, LAMC2, PKP1, PKP2, PKP3, PLEC, VASP]
GO:1905522	negative regulation of macrophage migration	GO_BiologicalProcess-EBI-UniProt-GOA_27.02.2019_00h00	0.00195446	0.00411659	1.01274e-08	5.67132e-08	[4, 5, 6, 7, 8, 9]	Group77	19.0476	4	Specific for Cluster #1	[DDT, DDTL, MIF, S100A9]	[]	[]	[]	100	0	0	0	[DDT, DDTL, MIF, S100A9]
GO:1905522	negative regulation of macrophage migration	GO_BiologicalProcess-EBI-UniProt-GOA_27.02.2019_00h00	0.00195446	0.00411659	0.00196552	0.00383963	[4, 5, 6, 7, 8, 9]	Group76	19.0476	4	Specific for Cluster #1	[DDT, DDTL, MIF, S100A9]	[]	[]	[]	100	0	0	0	[DDT, DDTL, MIF, S100A9]
GO:0071428	rRNA-containing ribonucleoprotein complex export from nucleus	GO_BiologicalProcess-EBI-UniProt-GOA_27.02.2019_00h00	0.00195446	0.00411659	0.00195446	0.00390892	[5, 6, 7, 8, 9, 10, 11]	Group11	19.0476	4	Specific for Cluster #4	[EIF6, RAN]	[]	[]	[EIF6, RPS15, RPSA]	43.0677	0	0	64.6015	[EIF6, RAN, RPS15, RPSA]
GO:1905522	negative regulation of macrophage migration	GO_BiologicalProcess-EBI-UniProt-GOA_27.02.2019_00h00	0.00195446	0.00411659	0.00440134	0.00710986	[4, 5, 6, 7, 8, 9]	Group54	19.0476	4	Specific for Cluster #1	[DDT, DDTL, MIF, S100A9]	[]	[]	[]	100	0	0	0	[DDT, DDTL, MIF, S100A9]
GO:0090136	epithelial cell-cell adhesion	GO_BiologicalProcess-EBI-UniProt-GOA_27.02.2019_00h00	0.00195446	0.00411659	0.00541743	0.00842711	[4]	Group39	19.0476	4	Specific for Cluster #4	[]	[]	[]	[CTNNA1, CTNNA2, JUP, RPL10]	0	0	0	100	[CTNNA1, CTNNA2, JUP, RPL10]
GO:1905522	negative regulation of macrophage migration	GO_BiologicalProcess-EBI-UniProt-GOA_27.02.2019_00h00	0.00195446	0.00411659	0.00712479	0.00965294	[4, 5, 6, 7, 8, 9]	Group72	19.0476	4	Specific for Cluster #1	[DDT, DDTL, MIF, S100A9]	[]	[]	[]	100	0	0	0	[DDT, DDTL, MIF, S100A9]
GO:0051497	negative regulation of stress fiber assembly	GO_BiologicalProcess-EBI-UniProt-GOA_27.02.2019_00h00	0.00205135	0.0043072	6.68932e-07	2.44306e-06	[5, 6, 7, 8, 9, 10, 11, 12]	Group60	14.2857	5	Specific for Cluster #3	[PFN1]	[TACSTD2]	[HEXIM1, IRF6, NAE1]	[]	20	20	60	0	[HEXIM1, IRF6, NAE1, PFN1, TACSTD2]
GO:0002576	platelet degranulation	GO_BiologicalProcess-EBI-UniProt-GOA_27.02.2019_00h00	0.00206345	0.00431914	0.00206345	0.00393931	[5, 7, 8]	Group09	6.93642	12	None Specific Cluster	[ANXA5, APP, GSTP1, LAMP2, MANF, SOD1, TAGLN2]	[FLNA]	[TUBA4A]	[CD109, OLA1, PSAP]	58.3333	8.33333	8.33333	25	[ANXA5, APP, CD109, FLNA, GSTP1, LAMP2, MANF, OLA1, PSAP, SOD1, TAGLN2, TUBA4A]
GO:0046825	regulation of protein export from nucleus	GO_BiologicalProcess-EBI-UniProt-GOA_27.02.2019_00h00	0.00208044	0.00434122	3.13478e-08	1.54895e-07	[6, 7, 8, 9, 10]	Group50	11.7647	6	Specific for Cluster #1	[ANP32B, PARK7, REXO2, SFN, TXN]	[]	[RBM22]	[]	83.3333	0	16.6667	0	[ANP32B, PARK7, RBM22, REXO2, SFN, TXN]
GO:0046825	regulation of protein export from nucleus	GO_BiologicalProcess-EBI-UniProt-GOA_27.02.2019_00h00	0.00208044	0.00434122	1.23488e-07	5.45945e-07	[6, 7, 8, 9, 10]	Group37	11.7647	6	Specific for Cluster #1	[ANP32B, PARK7, REXO2, SFN, TXN]	[]	[RBM22]	[]	83.3333	0	16.6667	0	[ANP32B, PARK7, RBM22, REXO2, SFN, TXN]
GO:0046825	regulation of protein export from nucleus	GO_BiologicalProcess-EBI-UniProt-GOA_27.02.2019_00h00	0.00208044	0.00434122	1.87712e-06	6.06455e-06	[6, 7, 8, 9, 10]	Group63	11.7647	6	Specific for Cluster #1	[ANP32B, PARK7, REXO2, SFN, TXN]	[]	[RBM22]	[]	83.3333	0	16.6667	0	[ANP32B, PARK7, RBM22, REXO2, SFN, TXN]
GO:2001056	positive regulation of cysteine-type endopeptidase activity	GO_BiologicalProcess-EBI-UniProt-GOA_27.02.2019_00h00	0.00213297	0.00443711	1.01274e-08	5.67132e-08	[8, 9, 10, 11]	Group77	6.59898	13	None Specific Cluster	[ANP32B, CDKN2A, LYPLA1, S100A9]	[FASN, PML]	[FASN]	[AIFM1, CTSB, HSPD1, HSPE1, PSAP, PYCARD, RPS3]	29.9052	14.9526	7.4763	52.3341	[AIFM1, ANP32B, CDKN2A, CTSB, FASN, HSPD1, HSPE1, LYPLA1, PML, PSAP, PYCARD, RPS3, S100A9]
[truncated: 383 more rows]

## Sheet: Secretome transfer
GOID	GOTerm	Ontology Source	Term PValue	Term PValue Corrected with Benjamini-Hochberg	Group PValue	Group PValue Corrected with Benjamini-Hochberg	GOLevels	GOGroups	% Associated Genes	Nr. Genes	Cluster	Genes Cluster #1 (Up SASP transfer)	Genes Cluster #2 (Down SASP transfer)	%Genes Cluster #1	%Genes Cluster #2	Associated Genes Found
[truncated: 210 more rows]
