# Supplementary material for: A single dose of Ultraviolet-A induces proteome remodeling and senescence in primary human keratinocytes
Source: Sci Rep. 2021 Dec 2;11:23355. doi: 10.1038/s41598-021-02658-5 (PMC8639817; doi:10.1038/s41598-021-02658-5)
Supplement: Supplementary file 3 — Supplementary Information 3. [file 41598_2021_2658_MOESM3_ESM.xlsx]

## Sheet: Differentially abundant
Protein IDs	Protein names	Gene names	log(LFQ_control_1)	log(LFQ_control_2)	log(LFQ_control_3)	log(LFQ_UVA_1)	log(LFQ_UVA_2)	log(LFQ_UVA_3)	Student's T-test Significant Control_UVA	-Log Student's T-test corrected p-value Control_UVA	Log Fold Change UVA_Control	Peptides	Razor + unique peptides	Unique peptides	Sequence coverage [%]	Unique + razor sequence coverage [%]	Unique sequence coverage [%]	Mol. weight [kDa]	Q-value	Score	Intensity	MS/MS count
P06737	P06737	Glycogen phosphorylase, liver form	17.0648	16.9358	19.6985	24.1059	23.8874	23.9781	+	2.59997	6.09079	45	36	35	58.2	48.6	47.3	97.147	0	267	3474100000	147
Q00610;P53675	Q00610	Clathrin heavy chain 1	17.5301	18.48	21.3107	23.4601	23.4179	23.5367	+	1.73454	4.36466	64	64	64	49.5	49.5	49.5	191.61	0	323.31	3790000000	202
P35579;P35580;P35749;REV__Q9UKV3	P35579	Myosin-9	21.245	20.5098	22.5039	25.6964	25.6164	25.5997	+	2.71292	4.21789	131	131	125	57.9	57.9	56.3	226.53	0	323.31	20700000000	611
P47895;P30837	P47895	Aldehyde dehydrogenase family 1 member A3	21.8055	20.9593	21.7498	25.5483	25.4015	25.5526	+	3.86766	3.99592	37	37	34	73.2	73.2	69.3	56.108	0	323.31	8594100000	210
P17655	P17655	Calpain-2 catalytic subunit	21.3243	19.0952	19.6626	23.9629	23.933	24.0362	+	2.38408	3.95003	23	23	23	44.4	44.4	44.4	79.994	0	284.05	1321300000	73
P53396	P53396	ATP-citrate synthase	19.9989	18.9243	18.9766	23.4571	22.5923	23.2736	+	3.01716	3.80772	36	36	36	45.5	45.5	45.5	120.84	0	228.83	1312400000	106
P04406;O14556	P04406	Glyceraldehyde-3-phosphate dehydrogenase	23.2631	22.4024	23.0517	26.7576	26.5611	26.5694	+	3.8157	3.72361	23	23	23	82.7	82.7	82.7	36.053	0	323.31	10400000000	152
Q15149;P58107	Q15149	Plectin	22.201	21.3502	21.8745	25.2197	25.1094	25.2309	+	3.75489	3.37807	231	231	230	51.2	51.2	51.1	531.78	0	323.31	24200000000	925
P30740;O75830	P30740	Leukocyte elastase inhibitor	21.6405	20.2936	21.476	24.5339	24.5035	24.4564	+	2.85988	3.36124	18	18	17	55.1	55.1	52.5	42.741	0	208.02	3051300000	91
P46940;Q86VI3;Q13576	P46940	Ras GTPase-activating-like protein IQGAP1	20.6532	20.3789	20.9	24.0698	23.9262	23.8843	+	4.48769	3.3161	58	58	58	44.1	44.1	44.1	189.25	0	323.31	3488100000	201
P13489	P13489	Ribonuclease inhibitor	20.4032	21.8984	22.1633	25.0075	24.1727	24.9841	+	2.20855	3.23314	22	22	22	77.4	77.4	77.4	49.973	0	323.31	4365200000	114
P36952	P36952	Serpin B5	23.1342	23.0334	23.2853	26.4611	26.181	26.4712	+	4.94056	3.22014	30	30	30	85.9	85.9	85.9	42.1	0	323.31	16500000000	237
O00299	O00299	Chloride intracellular channel protein 1	21.7284	21.6623	22.3285	25.1778	24.9356	25.2381	+	3.80732	3.21078	18	18	18	85.5	85.5	85.5	26.922	0	293.31	4468200000	127
Q09666	Q09666	Neuroblast differentiation-associated protein AHNAK	21.5612	21.4266	21.1131	24.4906	24.5907	24.6447	+	4.66543	3.20836	115	115	115	42.1	42.1	42.1	629.09	0	323.31	5651500000	345
P08238;Q58FF7	P08238	Heat shock protein HSP 90-beta	21.3392	21.7251	22.2396	24.8534	25.1572	24.6605	+	3.32784	3.12238	37	22	19	53.2	35.8	31.5	83.263	0	208.04	2627600000	97
O00515	O00515	Ladinin-1	20.9344	20.7672	20.367	23.9018	23.6797	23.7733	+	4.17111	3.09541	22	22	22	46.2	46.2	46.2	57.13	0	138.06	1206500000	73
P11216	P11216	Glycogen phosphorylase, brain form	22.0167	22.2914	22.859	25.4837	25.4056	25.5427	+	3.59986	3.08826	64	64	53	66.7	66.7	56	96.695	0	323.31	14200000000	336
O00151	O00151	PDZ and LIM domain protein 1	21.3098	21.7972	21.9293	24.7333	24.7495	24.7893	+	4.07909	3.07863	19	19	19	79.9	79.9	79.9	36.071	0	238.16	2334800000	99
O75083	O75083	WD repeat-containing protein 1	20.569	22.086	22.3563	24.7505	24.6591	24.7642	+	2.26809	3.05413	32	32	32	77.9	77.9	77.9	66.193	0	323.31	4228500000	188
Q8WUM4	Q8WUM4	Programmed cell death 6-interacting protein	19.9587	18.8817	20.8571	23.0568	22.9676	22.7269	+	2.18842	3.01788	27	27	27	35.9	35.9	35.9	96.022	0	162.32	1030000000	101
P08865	P08865	40S ribosomal protein SA	20.3628	20.6669	21.04	23.8398	23.4224	23.5901	+	3.65617	2.92753	12	12	12	54.9	54.9	54.9	32.854	0	189.02	1312900000	67
Q96HE7	Q96HE7	ERO1-like protein alpha	21.3035	21.3876	21.0409	24.1897	24.0655	23.9891	+	4.7271	2.83746	27	27	25	73.5	73.5	68.4	54.392	0	323.31	2362400000	114
P06744	P06744	Glucose-6-phosphate isomerase	21.3302	22.083	21.2292	24.5592	24.3443	24.2119	+	3.21901	2.82431	25	19	19	60	46.8	46.8	63.146	0	224.12	2072300000	67
P04083	P04083	Annexin A1	19.8711	20.8002	20.1566	23.167	23.0456	22.947	+	3.22436	2.77727	8	8	8	30.6	30.6	30.6	38.714	0	51.789	463690000	40
Q01518;P40123	Q01518	Adenylyl cyclase-associated protein 1	24.3091	22.7265	23.1577	26.1827	26.113	26.1562	+	2.36317	2.75287	42	42	42	70.7	70.7	70.7	51.901	0	323.31	12700000000	227
P60842;P38919	P60842	Eukaryotic initiation factor 4A-I	21.663	21.2581	21.9613	24.2471	24.3272	24.5086	+	3.63324	2.73352	21	21	10	61.6	61.6	34.7	46.153	0	175.37	1596800000	71
P25398	P25398	40S ribosomal protein S12	21.2313	21.7638	22.9408	24.5425	24.6137	24.5999	+	2.17301	2.60671	11	11	11	81.8	81.8	81.8	14.515	0	108.62	2059800000	57
P47929	P47929	Galectin-7	24.3235	23.2118	22.9046	25.9966	26.0641	26.1739	+	2.40713	2.59825	13	13	13	91.9	91.9	91.9	15.075	0	161.3	6741300000	90
P36871	P36871	Phosphoglucomutase-1	20.687	20.3283	21.2588	23.4994	23.3295	23.2253	+	3.10681	2.59332	24	24	24	63	63	63	61.448	0	184.9	915220000	70
Q96FQ6	Q96FQ6	Protein S100-A16	22.6853	20.4055	21.4794	23.547	24.2852	24.4587	+	1.64191	2.57354	9	9	9	76.7	76.7	76.7	11.801	0	85.007	1502200000	49
P27797	P27797	Calreticulin	24.1253	22.0859	26.7146	26.852	27.1166	26.5413	+	0.871778	2.52802	18	18	18	71.7	71.7	71.7	48.141	0	323.31	10000000000	178
P31947	P31947	14-3-3 protein sigma	25.6106	26.7862	27.176	28.8702	29.0848	29.1976	+	2.20438	2.52661	27	25	25	86.7	83.5	83.5	27.774	0	323.31	68600000000	330
P51149	P51149	Ras-related protein Rab-7a	20.4544	20.9189	21.342	23.2498	23.1303	23.4085	+	3.03156	2.35774	12	12	12	63.3	63.3	63.3	23.489	0	157.48	921430000	42
P23528	P23528	Cofilin-1	25.8392	26.5347	26.687	28.7122	28.5638	28.812	+	3.00797	2.34236	15	15	11	69.9	69.9	51.2	18.502	0	323.31	26300000000	154
P00338;Q6ZMR3	P00338	L-lactate dehydrogenase A chain	25.0008	24.7837	25.6904	27.4741	27.4041	27.555	+	2.95488	2.31942	30	30	29	86.1	86.1	86.1	36.688	0	323.31	32600000000	259
P60981	P60981	Destrin	21.48	23.5751	22.7935	24.9199	24.8086	24.7328	+	1.63975	2.20422	12	12	12	75.2	75.2	75.2	18.506	0	97.045	2761300000	56
Q16658	Q16658	Fascin	24.1103	23.8996	23.5927	25.9666	26.0971	26.1253	+	3.80815	2.19548	33	33	33	74.2	74.2	74.2	54.529	0	323.31	8078300000	175
P00558;P07205	P00558	Phosphoglycerate kinase 1	23.9311	24.2448	24.1767	26.2641	26.1881	26.3347	+	4.482	2.14473	33	33	33	86.8	86.8	86.8	44.614	0	323.31	11000000000	212
P13639	P13639	Elongation factor 2	23.3397	23.34	23.9515	25.7226	25.6263	25.7153	+	3.31622	2.14436	51	51	50	69.9	69.9	68.8	95.337	0	323.31	15500000000	309
P05120	P05120	Plasminogen activator inhibitor 2	21.7556	22.9978	23.7174	24.9242	24.9728	24.9936	+	1.6934	2.1399	26	26	26	73.7	73.7	73.7	46.596	0	276.62	5613500000	149
P22314	P22314	Ubiquitin-like modifier-activating enzyme 1	22.9735	21.8196	22.6304	24.6827	24.5529	24.5463	+	2.44871	2.11945	39	39	39	49.8	49.8	49.8	117.85	0	323.31	4071200000	170
Q15084	Q15084	Protein disulfide-isomerase A6	21.1296	22.2633	22.7859	24.3006	24.1048	24.0685	+	1.87953	2.09831	16	16	16	43.4	43.4	43.4	48.121	0	164.44	2254400000	77
P13797	P13797	Plastin-3	22.5088	22.8413	23.0576	24.8757	24.8908	24.85	+	3.68553	2.06958	37	37	31	65.9	65.9	59.7	70.81	0	323.31	7125300000	218
P00491	P00491	Purine nucleoside phosphorylase	21.3806	21.4165	21.9011	23.9776	23.8679	23.0211	+	2.39705	2.05615	14	14	14	63.7	63.7	63.7	32.118	0	213.61	1041800000	65
P62937;P0DN26;A0A0B4J2A2;A0A075B767;A0A075B759;Q9Y536;F5H284;P0DN37	P62937	Peptidyl-prolyl cis-trans isomerase A;Peptidyl-prolyl cis-trans isomerase A, N-terminally processed	25.6574	25.7344	26.2292	27.935	27.8533	27.9951	+	3.43786	2.05415	14	14	14	75.2	75.2	75.2	18.012	0	152.85	26800000000	142
P68104;Q5VTE0	P68104;Q5VTE0	Elongation factor 1-alpha 1;Putative elongation factor 1-alpha-like 3	25.3924	25.2058	25.4837	27.457	27.2742	27.4367	+	4.45476	2.02866	22	22	12	64.7	64.7	39.6	50.14	0	272.88	14700000000	180
P63261	P63261	Actin, cytoplasmic 2;Actin, cytoplasmic 2, N-terminally processed	27.8272	27.894	28.0495	29.9749	29.7566	29.9414	+	4.50115	1.96737	40	40	1	85.9	85.9	4.5	41.792	0	323.31	128000000000	636
P63241;Q6IS14;Q9GZV4	P63241;Q6IS14	Eukaryotic translation initiation factor 5A-1;Eukaryotic translation initiation factor 5A-1-like	24.3867	23.5062	24.5057	26.1277	26.0433	26.1217	+	2.4657	1.9647	18	18	18	88.3	88.3	88.3	16.832	0	323.31	3716400000	76
P07737	P07737	Profilin-1	25.9202	25.7726	26.2522	27.9068	27.7309	27.987	+	3.52665	1.89323	18	18	11	97.1	97.1	63.6	15.054	0	208.88	17500000000	183
P09211	P09211	Glutathione S-transferase P	25.5075	26.2919	26.6041	27.9994	27.5822	28.1485	+	2.0726	1.77551	16	16	16	71	71	71	23.356	0	323.31	25700000000	169
P56537	P56537	Eukaryotic translation initiation factor 6	22.829	21.9361	22.8794	24.3531	24.2301	24.3545	+	2.3317	1.7644	8	8	8	58.8	58.8	58.8	26.599	0	161.77	1441800000	47
P07195;P07864	P07195	L-lactate dehydrogenase B chain	24.5256	23.9077	24.3236	25.9681	26.0029	26.0577	+	3.17518	1.75731	19	18	18	63.5	59.9	59.9	36.638	0	291.66	9228300000	116
Q15404	Q15404	Ras suppressor protein 1	21.2155	20.6979	21.9704	22.8637	23.3287	22.8936	+	1.91436	1.73403	11	11	11	54.9	54.9	54.9	31.54	0	109.84	643110000	36
P40926	P40926	Malate dehydrogenase, mitochondrial	22.3461	23.1803	23.3116	24.7478	24.6357	24.461	+	2.22167	1.66885	18	18	18	62.1	62.1	62.1	35.503	0	174.45	3552900000	107
P55072	P55072	Transitional endoplasmic reticulum ATPase	22.8051	22.4949	23.1516	24.66	24.2772	24.4681	+	2.77679	1.65124	43	43	43	66.3	66.3	66.3	89.321	0	323.31	6585400000	241
P49189	P49189	4-trimethylaminobutyraldehyde dehydrogenase	20.5506	20.2	21.6251	22.608	22.0672	22.6267	+	1.61225	1.64207	10	10	10	24.7	24.7	24.7	53.801	0	46.08	458160000	41
P15311	P15311	Ezrin	23.1829	23.534	23.827	25.2027	25.0118	25.1766	+	2.93184	1.61575	43	33	31	64.8	52.2	50.9	69.412	0	278.03	5900000000	174
P60660;P14649	P60660	Myosin light polypeptide 6	23.9936	23.6717	24.3653	25.5626	25.5434	25.6968	+	2.81885	1.59071	10	10	10	73.5	73.5	73.5	16.93	0	323.31	5024600000	72
Q9BRA2	Q9BRA2	Thioredoxin domain-containing protein 17	24.8508	24.5017	24.5024	26.1877	26.1532	26.1183	+	3.69593	1.53474	8	8	8	78	78	78	13.941	0	62.733	4421700000	52
P09382	P09382	Galectin-1	25.8243	25.2339	25.0455	26.9685	26.7045	26.9717	+	2.42051	1.51367	10	10	10	88.1	88.1	88.1	14.716	0	126.1	11900000000	117
P14174	P14174	Macrophage migration inhibitory factor	24.5956	24.9751	24.6186	26.3891	26.6494	25.5694	+	1.8755	1.47286	3	3	3	35.7	35.7	35.7	12.476	0	10.76	2353200000	19
P11940;Q9H361;Q4VXU2;Q5JQF8;Q96DU9	P11940	Polyadenylate-binding protein 1	21.8728	22.1328	22.1471	23.7778	23.123	23.576	+	2.60333	1.44139	19	19	11	33.6	33.6	18.6	70.67	0	113.66	973820000	60
P31949	P31949	Protein S100-A11;Protein S100-A11, N-terminally processed	26.6355	26.8843	25.9858	27.9034	27.8779	27.9965	+	2.20667	1.4241	10	10	10	86.7	86.7	86.7	11.74	0	120.96	17500000000	88
P49720	P49720	Proteasome subunit beta type-3	19.6936	21.415	22.9941	22.7132	23.0099	22.6347		0.670453	1.41837	10	10	10	50.2	50.2	50.2	22.949	0	58.995	753240000	52
P27816	P27816	Microtubule-associated protein 4	23.186	23.1321	23.3194	24.5743	24.3669	24.9049	+	2.96634	1.40286	29	29	29	39.6	39.6	39.6	121	0	226.24	1521100000	105
P07237	P07237	Protein disulfide-isomerase	22.9349	24.3899	24.7701	25.4572	25.554	25.2606	+	1.15707	1.39231	38	38	38	77.4	77.4	77.4	57.116	0	323.31	13000000000	314
P14618	P14618	Pyruvate kinase PKM	26.2712	25.6812	25.9865	27.3509	27.2926	27.4375	+	2.85077	1.38068	48	48	47	81.5	81.5	79.5	57.936	0	323.31	41400000000	465
P30041	P30041	Peroxiredoxin-6	22.5517	23.3881	23.6394	24.5978	24.4269	24.6028	+	1.80755	1.34939	19	19	19	79.5	79.5	79.5	25.035	0	225.74	3222800000	109
P18669;P15259	P18669	Phosphoglycerate mutase 1	25.1448	25.0333	25.1512	26.3415	26.3651	26.488	+	4.57338	1.28848	19	19	13	80.7	80.7	53.1	28.804	0	323.31	8781700000	160
P12081;P49590	P12081	Histidine--tRNA ligase, cytoplasmic	21.604	22.076	22.173	23.2211	23.0679	23.3758	+	2.52681	1.27061	28	28	28	65.4	65.4	65.4	57.41	0	124.63	1252500000	87
P06733	P06733	Alpha-enolase	26.6216	27.1875	27.5863	28.4035	28.2661	28.4551	+	1.91656	1.24311	36	36	32	78.6	78.6	69.6	47.168	0	323.31	43300000000	519
P68363;A6NHL2;Q9H853	P68363	Tubulin alpha-1B chain	22.4609	22.86	23.7201	24.3502	24.1955	24.0417	+	1.43864	1.18213	18	18	0	63.2	63.2	0	50.151	0	236.76	3007800000	119
Q14019	Q14019	Coactosin-like protein	23.7758	22.6763	23.6011	24.5543	24.4549	24.5201	+	1.55792	1.1587	14	14	14	72.5	72.5	72.5	15.945	0	147.04	1866100000	65
P34932	P34932	Heat shock 70 kDa protein 4	22.9824	23.6758	23.4419	24.615	24.4992	24.4437	+	2.27131	1.15261	38	38	35	55.5	55.5	50.8	94.33	0	323.31	3106400000	167
P27348	P27348	14-3-3 protein theta	24.6398	26.451	26.1617	26.9616	26.7312	27.0137	+	0.947691	1.15133	22	18	18	64.1	57.1	57.1	27.764	0	323.31	11200000000	120
P63104	P63104	14-3-3 protein zeta/delta	27.704	28.7928	28.8686	29.8183	29.3782	29.5652	+	1.33357	1.13211	29	29	22	89	89	72.2	27.745	0	323.31	60200000000	286
P14314	P14314	Glucosidase 2 subunit beta	22.3888	22.6425	23.8424	24.1945	24.0444	24.021	+	1.17526	1.12874	12	12	12	27.8	27.8	27.8	59.425	0	65.196	1097300000	46
O75369	O75369	Filamin-B	24.437	24.1057	24.132	25.4449	25.2514	25.1906	+	2.91262	1.07069	142	142	134	69.1	69.1	66.3	278.16	0	323.31	24000000000	786
P04792	P04792	Heat shock protein beta-1	25.1035	24.801	24.4706	25.8604	25.6603	25.7945	+	2.15711	0.98	17	17	17	86.8	86.8	86.8	22.782	0	266.08	4638700000	129
P02545	P02545	Prelamin-A/C;Lamin-A/C	24.7274	24.3076	23.1825	25.0334	25.0373	25.0839	+	0.99498	0.979058	46	46	44	63.7	63.7	63.7	74.139	0	323.31	7868700000	225
P28066	P28066	Proteasome subunit alpha type-5	21.7334	23.0323	24.7775	24.4025	24.1422	23.9057		0.469679	0.969075	11	11	11	47.3	47.3	47.3	26.411	0	150.38	1531200000	48
P63208	P63208	S-phase kinase-associated protein 1	22.7177	22.5942	23.6376	23.9485	23.8439	24.0537	+	1.34892	0.96557	10	10	10	78.5	78.5	78.5	18.658	0	40.447	905680000	39
P21333	P21333	Filamin-A	23.6359	23.7139	23.6177	24.6706	24.5002	24.6526	+	3.99083	0.951978	100	95	94	50.6	49	48.5	280.74	0	323.31	11400000000	507
P08670;P41219;Q16352;CON__P78386;CON__O43790;CON__P78385;CON__Q6NT21;CON__Q8N1N4-2;CON__Q7RTT2;CON__Q14533;P07196;CON__Q61726;Q8N1N4;Q14533;P78386;P78385;O43790;P12036	P08670	Vimentin	26.8723	26.5972	26.8457	27.6808	27.7011	27.7603	+	3.313	0.942362	55	55	48	78.5	78.5	72.7	53.651	0	323.31	40600000000	435
P52565	P52565	Rho GDP-dissociation inhibitor 1	24.0594	25.3083	25.1679	25.8752	25.7294	25.7375	+	1.10587	0.935499	16	16	16	85.3	85.3	85.3	23.207	0	288.35	6090000000	106
P58546	P58546	Myotrophin	23.6566	23.8714	24.0117	24.5375	24.9353	24.6906	+	2.31152	0.874523	9	9	9	91.5	91.5	91.5	12.895	0	161.76	2704800000	62
Q16851	Q16851	UTP--glucose-1-phosphate uridylyltransferase	22.8183	22.471	23.3408	23.9246	23.6231	23.6243	+	1.44755	0.847296	22	22	22	51.6	51.6	51.6	56.94	0	171.68	1592400000	90
Q06323	Q06323	Proteasome activator complex subunit 1	23.4608	23.465	24.3182	24.6577	24.5357	24.5358	+	1.34516	0.828402	10	10	10	54.2	54.2	54.2	28.723	0	55.583	1895100000	47
Q13838;O00148	Q13838;O00148	Spliceosome RNA helicase DDX39B;ATP-dependent RNA helicase DDX39A	22.3508	21.9768	22.9788	23.1813	23.335	23.2646	+	1.30674	0.824802	17	17	17	51.4	51.4	51.4	48.991	0	181.6	1371700000	76
P10599	P10599	Thioredoxin	26.8827	26.5364	26.5792	27.2384	27.4742	27.6195	+	2.12516	0.777908	12	12	12	88.6	88.6	88.6	11.737	0	115.27	13200000000	156
P54819	P54819	Adenylate kinase 2, mitochondrial;Adenylate kinase 2, mitochondrial, N-terminally processed	23.0159	22.6417	23.6436	23.8751	23.8117	23.9283	+	1.23126	0.771298	11	11	11	51.5	51.5	51.5	26.477	0	127.45	1093800000	42
P50395	P50395	Rab GDP dissociation inhibitor beta	24.4395	26.3872	26.6561	26.6642	26.6227	26.5001		0.475973	0.768084	38	38	26	73	73	54.6	50.663	0	323.31	15900000000	215
P26038	P26038	Moesin	25.5542	25.6629	25.316	26.3112	26.1444	26.3691	+	2.47131	0.763851	49	49	37	74.7	74.7	58.1	67.819	0	323.31	17700000000	354
P14625	P14625	Endoplasmin	23.5679	24.2872	24.8819	24.9578	25.2845	24.7751		0.866564	0.760129	43	43	38	53.7	53.7	48.7	92.468	0	323.31	5554700000	173
P09651;Q32P51	P09651;Q32P51	Heterogeneous nuclear ribonucleoprotein A1;Heterogeneous nuclear ribonucleoprotein A1, N-terminally processed;Heterogeneous nuclear ribonucleoprotein A1-like 2	23.6204	23.5155	22.9925	24.124	24.1456	24.0377	+	1.67653	0.726321	20	20	20	42.7	42.7	42.7	38.746	0	252.39	3318900000	131
Q15907;P62491;P57735	Q15907;P62491	Ras-related protein Rab-11B;Ras-related protein Rab-11A	22.6174	24.0027	24.3133	24.3218	24.3054	24.4425		0.610714	0.712053	11	11	11	54.6	54.6	54.6	24.488	0	59.002	1766800000	59
P37802	P37802	Transgelin-2	25.097	24.9807	24.7813	25.7692	25.9384	25.2715	+	1.48564	0.706697	18	18	17	84.4	84.4	77.4	22.391	0	280.16	6470300000	101
P38646	P38646	Stress-70 protein, mitochondrial	22.5045	22.5977	22.7113	23.2607	23.2782	23.3797	+	3.2454	0.701703	18	18	18	39	39	39	73.68	0	106.68	1159400000	85
O43852	O43852	Calumenin	24.0416	23.9231	23.9026	24.7182	24.5274	24.7224	+	3.07913	0.700236	12	12	12	38.7	38.7	38.7	37.106	0	198.82	2074800000	80
P00492;Q9NRG1	P00492	Hypoxanthine-guanine phosphoribosyltransferase	22.2261	21.4301	22.6183	22.7692	22.736	22.8384		0.918149	0.689712	11	11	11	71.1	71.1	71.1	24.579	0	42.232	434130000	32
P29034	P29034	Protein S100-A2	26.2628	27.0853	26.1215	27.3128	27.2351	26.9441	+	0.985271	0.67411	10	10	10	59.2	59.2	59.2	11.117	0	93.133	9520000000	94
P13693;Q9HAU6;Q56UQ5	P13693	Translationally-controlled tumor protein	24.9199	24.6244	24.5198	25.3792	25.4699	25.1644	+	1.90692	0.649778	9	9	9	45.3	45.3	45.3	19.595	0	34.818	2990000000	48
P04075;P05062	P04075	Fructose-bisphosphate aldolase A	26.3832	26.0069	26.0833	26.8034	26.698	26.8265	+	2.15301	0.618161	34	34	31	90.1	90.1	80.5	39.42	0	323.31	21300000000	338
P15531	P15531	Nucleoside diphosphate kinase A	23.592	23.4942	24.7018	24.3484	24.6014	24.593		0.670066	0.584923	12	7	7	86.2	55.3	55.3	17.149	0	74.04	1376200000	33
P62942	P62942	Peptidyl-prolyl cis-trans isomerase FKBP1A	25.5243	26.4022	25.6616	26.3845	26.3999	26.5141		0.968756	0.570141	11	11	11	84.3	84.3	84.3	11.951	0	145.7	5957300000	78
P23526	P23526	Adenosylhomocysteinase	24.7962	24.3622	24.6917	25.3019	25.045	25.0604	+	1.54385	0.519097	17	17	17	46.3	46.3	46.3	47.716	0	193.23	4370100000	80
P23284	P23284	Peptidyl-prolyl cis-trans isomerase B	24.2461	24.7142	24.654	25.3078	25.2763	24.5764		0.854204	0.515375	15	15	15	62	62	62	23.742	0	72.763	4619900000	88
Q05682	Q05682	Caldesmon	23.0483	22.5213	21.6929	22.9331	22.7593	23.0979		0.555294	0.509264	24	24	24	23.6	23.6	23.6	93.23	0	130.68	852950000	69
Q00688	Q00688	Peptidyl-prolyl cis-trans isomerase FKBP3	23.2338	22.7279	22.0656	23.2959	23.1302	23.0903		0.652563	0.496368	13	13	13	55.4	55.4	55.4	25.177	0	93.059	786910000	49
Q969H8	Q969H8	Myeloid-derived growth factor	23.4537	23.5594	23.073	23.8288	23.8281	23.9061	+	1.51692	0.492282	5	5	5	30.1	30.1	30.1	18.795	0	25.159	858960000	28
P31946	P31946	14-3-3 protein beta/alpha;14-3-3 protein beta/alpha, N-terminally processed	25.4979	26.2473	25.7462	26.3996	26.218	26.3457		1.015	0.490657	21	14	12	73.6	53.7	47.2	28.082	0	323.31	5936200000	99
Q01469;A8MUU1	Q01469	Fatty acid-binding protein, epidermal	22.8662	24.1793	24.3725	24.3025	24.2443	24.2782		0.422542	0.46902	14	14	14	77	77	77	15.164	0	296.05	1491300000	71
Q01082;P11277;O15020	Q01082	Spectrin beta chain, non-erythrocytic 1	22.6954	21.8443	22.5813	22.9261	22.9035	22.6787		0.765086	0.462447	40	40	39	24.2	24.2	23.7	274.61	0	215.51	1220600000	126
Q15365	Q15365	Poly(rC)-binding protein 1	23.0411	23.189	23.2998	23.5953	23.6057	23.6574	+	2.33627	0.44283	11	11	9	51.7	51.7	43	37.497	0	90.613	1052300000	35
P19338	P19338	Nucleolin	22.9156	22.5455	23.6099	23.3996	23.5225	23.4548		0.623626	0.435303	12	12	12	22.5	22.5	22.5	76.613	0	144.82	866570000	50
P63313	P63313	Thymosin beta-10	26.883	25.6464	26.9037	26.901	26.9673	26.8584		0.444435	0.431222	7	7	3	84.1	84.1	68.2	5.0256	0	51.311	7032300000	71
P68402	P68402	Platelet-activating factor acetylhydrolase IB subunit beta	23.7567	23.4099	24.0471	24.2126	24.1826	24.0985		1.07055	0.426663	7	7	7	63.3	63.3	63.3	25.569	0	122.6	1544900000	46
P11142	P11142	Heat shock cognate 71 kDa protein	26.4221	26.7576	27.1189	27.1519	27.1442	27.2524		0.95508	0.416643	45	44	33	69	69	49.2	70.897	0	323.31	36600000000	447
P47755	P47755	F-actin-capping protein subunit alpha-2	22.0821	21.6208	22.0881	22.5123	22.2485	22.2649		1.095	0.411571	10	8	8	45.1	39.2	39.2	32.949	0	97.52	388700000	40
O43707	O43707	Alpha-actinin-4	26.3144	25.7881	25.7499	26.4269	26.3464	26.28		1.00417	0.400285	74	74	44	78	78	55.7	104.85	0	323.31	22400000000	515
P30086	P30086	Phosphatidylethanolamine-binding protein 1;Hippocampal cholinergic neurostimulating peptide	25.5843	26.2155	25.9296	26.5026	26.1964	26.1922		0.859745	0.387307	15	15	15	82.4	82.4	82.4	21.057	0	323.31	6100000000	131
P29401	P29401	Transketolase	24.9401	24.6525	23.8682	25.0459	24.9073	24.6595		0.492907	0.384016	32	32	32	73	73	73	67.877	0	323.31	4794100000	173
P51991	P51991	Heterogeneous nuclear ribonucleoprotein A3	22.9781	21.9428	22.3129	22.5586	22.9804	22.8251		0.503894	0.376744	14	14	14	37	37	37	39.594	0	126.39	524760000	46
P10809	P10809	60 kDa heat shock protein, mitochondrial	22.1693	21.8731	22.1174	22.2897	22.3477	22.6224	+	1.25307	0.366685	16	16	16	26.9	26.9	26.9	61.054	0	74.639	501930000	53
P22392;O60361	P22392;O60361	Nucleoside diphosphate kinase B;Putative nucleoside diphosphate kinase	26.7571	26.1405	27.4169	27.1783	27.009	27.1985		0.405547	0.357093	13	13	8	84.2	84.2	53.3	17.298	0	110.33	13600000000	126
P30101	P30101	Protein disulfide-isomerase A3	26.4723	27.1406	26.849	27.1305	27.2198	27.1746		0.84279	0.354342	39	39	39	68.5	68.5	68.5	56.782	0	323.31	18200000000	294
P62857	P62857	40S ribosomal protein S28	23.7622	22.3332	23.4524	23.304	23.7056	23.525		0.296973	0.328915	4	4	4	40.6	40.6	40.6	7.8409	0	16.953	481220000	25
P25787	P25787	Proteasome subunit alpha type-2	23.1257	24.0639	25.0468	24.6209	24.366	24.2224		0.223481	0.32434	11	11	11	50.4	50.4	50.4	25.898	0	136.1	1964800000	47
P61981	P61981	14-3-3 protein gamma;14-3-3 protein gamma, N-terminally processed	25.202	25.9009	25.6545	25.8555	26.1801	25.6339		0.515085	0.304031	19	14	14	74.5	58.3	58.3	28.302	0	280.39	6834900000	88
Q16555;Q14194	Q16555	Dihydropyrimidinase-related protein 2	23.1718	23.4488	23.6394	23.7142	23.7617	23.6681		0.998315	0.294648	25	25	21	67	67	58	62.293	0	275.78	2335800000	137
P22626	P22626	Heterogeneous nuclear ribonucleoproteins A2/B1	24.6887	24.2045	24.4879	24.7372	24.6234	24.8586		0.830241	0.279387	24	24	24	55.5	55.5	55.5	37.429	0	272.94	6009800000	174
Q9P2E9;Q8N4C6	Q9P2E9	Ribosome-binding protein 1	22.8977	21.8022	22.2554	22.2928	22.4754	22.975		0.279814	0.26263	26	26	26	25.6	25.6	25.6	152.45	0	176.5	743870000	84
P06576	P06576	ATP synthase subunit beta, mitochondrial	22.2591	21.8664	22.4187	22.4124	22.4241	22.4565		0.690272	0.249612	17	17	17	56	56	56	56.559	0	130.66	894490000	70
Q06830	Q06830	Peroxiredoxin-1	26.7671	26.6566	26.7027	26.9487	26.9053	26.9829	+	2.42469	0.236848	18	18	14	71.4	71.4	56.3	22.11	0	192.68	14200000000	137
P51858	P51858	Hepatoma-derived growth factor	23.0238	22.3318	23.5012	23.1645	23.3191	23.0478		0.256644	0.224883	10	10	10	48.8	48.8	48.8	26.788	0	101.89	990180000	58
P07900;Q14568;Q58FG0;Q58FG1	P07900	Heat shock protein HSP 90-alpha	24.3389	24.3259	25.1421	24.6763	25.1361	24.5877		0.244967	0.19773	38	38	25	51.2	51.2	34	84.659	0	295.03	6098500000	204
P09497	P09497	Clathrin light chain B	23.0654	23.3359	22.8482	23.2656	23.2886	23.2292		0.55465	0.177937	6	6	6	21	21	21	25.19	0	13.636	478180000	28
O75368	O75368	SH3 domain-binding glutamic acid-rich-like protein	22.3276	22.4664	22.6322	22.8108	22.6252	22.4967		0.595663	0.168814	9	9	9	84.2	84.2	84.2	12.774	0	104.85	651880000	62
Q16181;Q6ZU15	Q16181	Septin-7	22.7274	22.8045	22.0152	22.7059	22.5734	22.7452		0.24509	0.159117	13	13	13	38.2	38.2	38.2	50.679	0	77.846	652800000	55
P18206	P18206	Vinculin	24.6578	24.418	24.699	24.8211	24.7257	24.7049		0.773921	0.158953	56	56	56	58.5	58.5	58.5	123.8	0	323.31	7078200000	279
P04259	P04259	Keratin, type II cytoskeletal 6B	22.9733	23.3351	22.7569	23.1397	23.1974	23.1422		0.335575	0.138007	17	8	0	28.4	15.6	0	60.066	0	76.786	602190000	35
P14550	P14550	Alcohol dehydrogenase [NADP(+)]	23.0713	23.8314	23.6653	23.6368	23.6959	23.6478		0.233311	0.137515	19	19	19	76.6	76.6	76.6	36.573	0	92.391	1191400000	62
P06396	P06396	Gelsolin	24.6953	24.5821	24.3782	24.6862	24.6068	24.7103		0.520051	0.115913	27	27	12	51.8	51.8	30.9	85.696	0	323.31	4163800000	180
P55145	P55145	Mesencephalic astrocyte-derived neurotrophic factor	22.3971	22.8431	23.5385	22.9478	22.8511	23.2617		0.0947276	0.0939713	12	12	12	47.3	47.3	47.3	20.7	0	50.982	685270000	42
P25786	P25786	Proteasome subunit alpha type-1	22.4602	23.0023	23.8948	23.1115	23.5336	22.9857		0.0709814	0.09121	12	12	12	58.6	58.6	58.6	29.555	0	92.94	1150000000	51
Q9Y490;Q9Y4G6	Q9Y490	Talin-1	23.2101	22.6312	23.0547	22.8937	23.0779	23.1456		0.145064	0.0736815	58	58	58	35.7	35.7	35.7	269.76	0	323.31	2174800000	203
P06753	P06753	Tropomyosin alpha-3 chain	25.3997	25.1883	26.0474	25.6255	25.5413	25.6851		0.098822	0.0721594	21	10	10	46.3	24.9	24.9	32.95	0	252.42	5490600000	72
P62328	P62328	Thymosin beta-4;Hematopoietic system regulatory peptide	28.4911	28.164	28.3534	28.1624	28.3864	28.6432		0.134121	0.0612049	8	8	8	88.6	88.6	88.6	5.0526	0	106.61	16700000000	127
P31948	P31948	Stress-induced-phosphoprotein 1	23.1178	24.1509	24.2455	23.8242	23.901	23.834		0.0137427	0.0150388	25	25	25	46.2	46.2	46.2	62.639	0	205.52	2165200000	91
P37837	P37837	Transaldolase	23.8146	23.0643	24.2181	23.5853	23.6553	23.8965		0.0126221	0.013408	17	17	17	45.4	45.4	45.4	37.54	0	64.278	1808300000	74
P00568	P00568	Adenylate kinase isoenzyme 1	22.885	22.8071	22.5825	22.6439	22.8161	22.8493		0.0353333	0.0115674	9	9	9	49	49	49	21.635	0	32.528	478280000	39
P61978	P61978	Heterogeneous nuclear ribonucleoprotein K	24.1631	24.7732	24.8787	24.5371	24.6552	24.6343		0.00565733	0.00389989	16	16	16	48.8	48.8	48.8	50.976	0	186.17	2450400000	86
Q04917	Q04917	14-3-3 protein eta	24.5109	24.8321	24.5826	24.7386	24.6059	24.5812		0.0001255	4.2e-05	14	11	11	49.6	43.1	43.1	28.218	0	134.87	1624900000	53
P61970	P61970	Nuclear transport factor 2	24.4656	24.6834	24.5781	24.6608	24.5512	24.4329		0.108781	-0.0273876	7	7	7	94.5	94.5	94.5	14.478	0	78.572	1380000000	43
P06703	P06703	Protein S100-A6	27.4738	25.0092	23.9083	25.212	25.9404	25.1207		0.0119883	-0.0394173	7	7	7	54.4	54.4	54.4	10.18	0	38.672	3130000000	33
P01130	P01130	Low-density lipoprotein receptor	21.2812	22.9514	22.83	22.2556	22.4681	22.2044		0.0277023	-0.0448583	16	16	16	30.3	30.3	30.3	95.375	0	154.55	621400000	61
P12814;P35609;Q08043	P12814	Alpha-actinin-1	25.3305	24.0785	23.5318	24.484	24.2162	24.0942		0.0301813	-0.0488364	59	30	30	61	35.4	35.4	103.06	0	299.07	4240000000	181
P28161	P28161	Glutathione S-transferase Mu 2	23.112	24.2719	25.0741	23.9455	23.9937	24.2743		0.0482672	-0.081494	3	2	2	12.8	8.7	8.7	25.744	0	26.773	655800000	19
P80723	P80723	Brain acid soluble protein 1	24.1625	23.5574	23.3362	23.593	23.5315	23.6571		0.135243	-0.0915381	10	10	10	67.4	67.4	67.4	22.693	0	86.851	760720000	59
P0DMV9;P0DMV8	P0DMV9;P0DMV8	Heat shock 70 kDa protein 1B;Heat shock 70 kDa protein 1A	25.3536	25.0082	25.3979	25.1279	25.0603	25.1915		0.418689	-0.126649	36	34	22	63.2	59.8	37.9	70.051	0	323.31	10100000000	244
P31150	P31150	Rab GDP dissociation inhibitor alpha	22.6658	25.624	25.5074	24.6182	24.3822	24.3764		0.0495664	-0.140173	36	24	24	79.4	61.1	61.1	50.582	0	323.31	3173200000	115
P26641	P26641	Elongation factor 1-gamma	24.8939	23.3273	23.4645	23.8109	23.7873	23.6584		0.102226	-0.143056	18	18	18	57.4	57.4	57.4	50.118	0	155.35	2336600000	101
P40925	P40925	Malate dehydrogenase, cytoplasmic	25.1458	25.8765	26.1209	25.5	25.4844	25.6747		0.208797	-0.161351	14	14	14	49.1	49.1	49.1	36.426	0	168.64	6000000000	117
P11021	P11021	78 kDa glucose-regulated protein	26.9091	26.7706	27.3787	26.8806	26.841	26.8491		0.368764	-0.162573	45	45	44	56	56	56	72.332	0	323.31	36200000000	572
P25789	P25789	Proteasome subunit alpha type-4	23.6538	23.861	25.0708	24.0399	24.1612	23.8876		0.136146	-0.165602	12	12	12	67.8	67.8	67.8	29.483	0	271.95	1814600000	62
P61960	P61960	Ubiquitin-fold modifier 1	23.8359	22.9439	23.4497	23.3789	23.1857	23.0865		0.285835	-0.192786	3	3	3	68.2	68.2	68.2	9.1175	0	67.996	597790000	20
P54727	P54727	UV excision repair protein RAD23 homolog B	23.6962	23.2025	23.0131	23.2928	22.9954	23.0153		0.378241	-0.202815	8	8	7	23.5	23.5	21.5	43.171	0	57.553	731760000	42
P07355;A6NMY6	P07355;A6NMY6	Annexin A2;Putative annexin A2-like protein	23.4613	23.9065	23.7912	23.6693	23.3756	23.4769		0.598587	-0.212407	20	20	20	65.2	65.2	65.2	38.604	0	266.94	1410100000	78
P67936	P67936	Tropomyosin alpha-4 chain	27.7262	27.0454	27.6964	27.4773	27.1812	27.1276		0.387125	-0.227284	36	36	23	77.8	77.8	56.9	28.521	0	323.31	25100000000	302
P07602	P07602	Prosaposin;Saposin-A;Saposin-B-Val;Saposin-B;Saposin-C;Saposin-D	23.6301	26.3384	27.0864	25.3359	25.5204	25.468		0.0818847	-0.243558	22	22	22	48.1	48.1	48.1	58.112	0	123.93	5870000000	121
P05387	P05387	60S acidic ribosomal protein P2	25.0669	24.0251	24.2434	24.3318	24.2036	24.0659		0.305313	-0.244684	7	7	6	88.7	88.7	73.9	11.665	0	162.91	1155600000	51
P30048	P30048	Thioredoxin-dependent peroxide reductase, mitochondrial	24.0838	23.3062	23.659	23.3867	23.469	23.4192		0.498395	-0.258044	10	10	10	43.8	43.8	43.8	27.692	0	85.013	1179200000	49
Q14103	Q14103	Heterogeneous nuclear ribonucleoprotein D0	24.3037	24.1806	24.3562	23.9996	23.9858	24.0211	+	2.1977	-0.277984	12	12	11	37.7	37.7	35.5	38.434	0	162.41	2082600000	61
Q16881;Q9NNW7	Q16881	Thioredoxin reductase 1, cytoplasmic	22.9088	22.9017	22.9991	22.7378	22.6685	22.5438	+	1.93855	-0.286495	11	11	11	33.9	33.9	33.9	70.905	0	141.13	530800000	29
P46108	P46108	Adapter molecule crk	22.6831	22.1709	22.1534	21.7038	22.3669	22.0571		0.494483	-0.293174	10	10	10	37.5	37.5	37.5	33.83	0	86.796	207480000	32
Q16774	Q16774	Guanylate kinase	21.8852	21.3255	21.5257	21.5222	21.0952	21.2135		0.659034	-0.301822	5	5	5	45.7	45.7	45.7	21.725	0	25.738	130060000	18
P42167;P42166	P42167;P42166	Lamina-associated polypeptide 2, isoforms beta/gamma;Thymopoietin;Thymopentin;Lamina-associated polypeptide 2, isoform alpha;Thymopoietin;Thymopentin	22.6264	21.9904	21.605	21.6837	21.7042	21.8053		0.498868	-0.342876	5	5	5	12.3	12.3	12.3	50.67	0	10.57	176790000	15
P61604	P61604	10 kDa heat shock protein, mitochondrial	25.6831	25.6944	24.9135	25.1236	25.1044	25.0271		0.593382	-0.345277	11	11	11	79.4	79.4	79.4	10.932	0	28.042	3685300000	71
Q99757	Q99757	Thioredoxin, mitochondrial	22.9135	22.9883	23.6262	22.9899	22.3002	23.1932		0.421377	-0.34822	4	4	4	41.6	41.6	41.6	18.383	0	33.565	248740000	20
P60174	P60174	Triosephosphate isomerase	27.1135	26.7036	26.5792	26.3246	26.5457	26.4483		0.969089	-0.359213	20	20	20	79.4	79.4	79.4	30.791	0	282.76	11700000000	178
Q8N6C5	Q8N6C5	Immunoglobulin superfamily member 1	23.5173	22.5768	24.5954	23.087	23.3473	23.0032		0.284044	-0.417321	8	8	8	8.3	8.3	8.3	148.93	0	35.542	721390000	43
P30040	P30040	Endoplasmic reticulum resident protein 29	24.3531	24.6771	24.7996	24.3277	24.0833	24.16	+	1.29815	-0.419582	11	11	11	58.6	58.6	58.6	28.993	0	75.77	1788300000	60
P32119	P32119	Peroxiredoxin-2	25.6442	24.9204	25.4806	24.8481	24.9742	24.9485		0.889975	-0.424823	16	15	15	55.1	49.5	49.5	21.892	0	152.22	2822700000	90
Q15257	Q15257	Serine/threonine-protein phosphatase 2A activator	22.2186	22.6322	22.7707	21.9084	22.3322	22.0725		0.989295	-0.436141	7	7	7	32.1	32.1	32.1	40.667	0	46.051	287290000	30
P22061	P22061	Protein-L-isoaspartate(D-aspartate) O-methyltransferase	23.7237	23.4305	23.8708	23.1577	23.3056	23.2142	+	1.52079	-0.449145	9	9	9	61.2	61.2	61.2	24.636	0	137.38	911400000	42
P49419	P49419	Alpha-aminoadipic semialdehyde dehydrogenase	22.2978	22.656	23.5752	22.2056	22.4675	22.4971		0.506177	-0.452901	9	9	9	28.6	28.6	28.6	58.486	0	77.499	466180000	32
P62258	P62258	14-3-3 protein epsilon	26.198	26.6659	26.5515	26.0791	26.0384	25.9009	+	1.43618	-0.465698	29	27	27	82	82	82	29.174	0	323.31	9583800000	216
P13796	P13796	Plastin-2	24.0467	23.7599	23.9148	23.4095	23.4901	23.3869	+	2.24432	-0.478285	24	20	19	49.8	47.7	45.8	70.288	0	117.06	1000500000	55
P09417	P09417	Dihydropteridine reductase	20.8367	24.0034	23.6252	22.0477	22.2652	22.6615		0.18715	-0.496965	9	9	9	44.7	44.7	44.7	25.789	0	64.265	755570000	52
P51911	P51911	Calponin-1	22.2592	21.9764	22.7689	21.5983	21.5403	22.3354		0.670312	-0.510151	5	5	5	13.8	13.8	13.8	33.17	0	10.46	98046000	17
Q92520	Q92520	Protein FAM3C	21.9533	22.0267	22.1471	21.3954	21.5622	21.6047	+	2.44164	-0.52158	8	8	8	41.9	41.9	41.9	24.68	0	28.357	166520000	21
P10316;P01892	P10316;P01892	HLA class I histocompatibility antigen, A-69 alpha chain;HLA class I histocompatibility antigen, A-2 alpha chain	22.7136	23.4481	23.7659	22.7369	22.9948	22.6288		0.724472	-0.522352	8	8	0	28.8	28.8	0	40.976	0	90.433	484320000	44
P61916	P61916	Epididymal secretory protein E1	22.8698	23.1408	23.3131	22.612	22.6605	22.4508	+	1.68522	-0.533474	6	6	6	47	47	47	16.57	0	61.875	549090000	46
P26885	P26885	Peptidyl-prolyl cis-trans isomerase FKBP2	24.3608	25.2069	25.2092	24.1871	24.6356	24.3472		0.794497	-0.535676	8	8	8	66.2	66.2	66.2	15.649	0	40.272	1184400000	33
Q15843	Q15843	NEDD8	25.3157	24.1983	24.5588	24.0996	24.153	24.2081		0.745801	-0.537379	5	5	5	71.6	71.6	71.6	9.0714	0	47.195	951940000	35
P12830	P12830	Cadherin-1;E-Cad/CTF1;E-Cad/CTF2;E-Cad/CTF3	22.9337	22.3834	21.8052	22.5978	21.3522	21.5426		0.463925	-0.543204	9	9	9	13.5	13.5	13.5	97.455	0	61.526	200310000	23
P61106	P61106	Ras-related protein Rab-14	22.5735	22.0267	22.5868	21.7703	21.9723	21.8057	+	1.31338	-0.546182	10	10	10	61.9	61.9	61.9	23.897	0	56.855	346740000	32
P38159;Q96E39;O75526;Q8N7X1	P38159	RNA-binding motif protein, X chromosome;RNA-binding motif protein, X chromosome, N-terminally processed	24.4478	23.5874	23.8081	23.1883	23.4783	23.5361		0.913389	-0.546862	8	8	8	16.6	16.6	16.6	42.331	0	50.223	824160000	43
Q9Y4L1;Q9BXT5	Q9Y4L1	Hypoxia up-regulated protein 1	25.0018	24.5506	25.4916	24.3049	24.388	24.6675		0.892902	-0.561227	14	14	14	19.4	19.4	19.4	111.33	0	105.78	1319300000	66
Q9HCJ6	Q9HCJ6	Synaptic vesicle membrane protein VAT-1 homolog-like	20.8432	21.8709	22.7941	21.0305	20.9343	21.8482		0.373707	-0.565041	13	13	13	38.7	38.7	38.7	45.899	0	65.568	298410000	39
P60900	P60900	Proteasome subunit alpha type-6	24.7886	24.3061	25.3858	24.1964	24.4399	24.1359		0.808501	-0.569418	14	14	14	53.7	53.7	53.7	27.399	0	69.178	2257500000	77
P62310	P62310	U6 snRNA-associated Sm-like protein LSm3	22.7873	22.3866	22.2732	21.9696	21.515	22.2289	+	1.04212	-0.577871	4	4	4	73.5	73.5	73.5	11.845	0	49.156	192370000	16
Q8WXD2	Q8WXD2	Secretogranin-3	25.5213	25.7571	26.8824	25.2962	25.4104	25.7204		0.588227	-0.577902	9	9	9	22.6	22.6	22.6	53.005	0	101.43	2696600000	49
Q9UMD9	Q9UMD9	Collagen alpha-1(XVII) chain;120 kDa linear IgA disease antigen;97 kDa linear IgA disease antigen	24.727	23.3001	21.6061	22.6214	22.4764	22.7893		0.255055	-0.581985	8	8	8	7.7	7.7	7.7	150.42	0	27.635	268550000	26
P09972	P09972	Fructose-bisphosphate aldolase C	25.182	24.8498	25.0139	24.3343	24.432	24.5315	+	2.19347	-0.582648	17	14	14	44	34.3	34.3	39.455	0	163.81	3050000000	123
Q13813	Q13813	Spectrin alpha chain, non-erythrocytic 1	23.7563	23.2998	23.591	22.9273	22.9411	23.0252	+	1.88736	-0.584518	53	53	53	31.6	31.6	31.6	284.54	0	323.31	1710800000	167
Q86UP2	Q86UP2	Kinectin	23.4425	22.7846	22.9592	22.5856	22.3989	22.4426	+	1.33987	-0.586381	28	28	28	23.1	23.1	23.1	156.27	0	217.25	805830000	102
Q99497	Q99497	Protein deglycase DJ-1	27.3937	27.1787	27.2672	26.6828	26.6413	26.746	+	2.9782	-0.589853	21	21	21	81.5	81.5	81.5	19.891	0	299.54	11900000000	157
Q9UIJ7	Q9UIJ7	GTP:AMP phosphotransferase AK3, mitochondrial	22.3151	21.9822	22.2829	21.2939	21.3398	22.1624		0.921771	-0.594711	6	6	6	32.6	32.6	32.6	25.565	0	25.141	267460000	23
P06748	P06748	Nucleophosmin	23.9431	24.1916	24.1972	23.4606	23.454	23.575	+	2.57252	-0.614096	5	5	5	13.9	13.9	13.9	32.575	0	143.97	698790000	26
P00352	P00352	Retinal dehydrogenase 1	24.167	23.7441	24.1537	23.2274	23.4324	23.4995	+	1.77121	-0.635167	13	11	10	22.6	20.8	19.4	54.861	0	35.971	868810000	50
Q16531	Q16531	DNA damage-binding protein 1	22.9215	22.5876	22.9434	22.2238	22.1712	22.1124	+	2.25166	-0.648371	20	20	20	26	26	26	126.97	0	170.91	620600000	70
P61019	P61019	Ras-related protein Rab-2A	23.7137	23.8891	24.3215	23.1826	23.4051	23.2368	+	1.65564	-0.699928	14	14	7	69.3	69.3	33.5	23.545	0	112.94	1590000000	81
P61020	P61020	Ras-related protein Rab-5B	23.1607	22.5427	23.2588	21.8901	22.4487	22.2517	+	1.33302	-0.790546	6	6	3	36.7	36.7	21.9	23.707	0	22.051	213780000	17
P12270	P12270	Nucleoprotein TPR	21.546	20.748	21.8026	20.4417	20.4167	20.863	+	1.06626	-0.791758	13	13	13	6.7	6.7	6.7	267.29	0	66.81	124830000	33
Q9Y2B0	Q9Y2B0	Protein canopy homolog 2	23.285	23.44	23.7478	22.5091	23.0042	22.5425	+	1.73381	-0.805667	9	9	9	62.1	62.1	62.1	20.652	0	75.92	664890000	38
P09104	P09104	Gamma-enolase	25.6121	25.731	26.0862	24.757	25.1125	25.0554	+	2.01028	-0.834757	23	19	18	65.9	56.9	55.1	47.268	0	312.38	4471700000	129
P35241	P35241	Radixin	23.4156	23.4777	22.2519	22.03	22.2616	22.3194	+	0.969091	-0.844725	34	20	20	55.4	37.6	37.6	68.563	0	109.49	586450000	57
P09429;P26583;B2RPK0	P09429	High mobility group protein B1	23.5662	23.1826	22.8382	22.2209	22.501	22.3178	+	1.7045	-0.849072	6	6	6	34	34	34	24.893	0	24.555	286820000	19
O43396	O43396	Thioredoxin-like protein 1	24.3846	24.1286	24.2105	23.3244	23.4429	23.3855	+	3.3063	-0.856937	11	11	11	58.5	58.5	58.5	32.251	0	141.47	848760000	52
Q15631	Q15631	Translin	23.5327	23.09	23.5205	22.6719	22.6404	22.2452	+	1.90066	-0.8619	10	10	10	48.7	48.7	48.7	26.183	0	93.253	705990000	57
Q9UI15	Q9UI15	Transgelin-3	21.5844	21.731	22.1071	20.8422	20.9114	20.9489	+	2.33257	-0.906667	9	8	8	57.3	50.3	50.3	22.472	0	47.283	232940000	29
Q13228	Q13228	Selenium-binding protein 1	22.5639	22.2716	22.8827	21.5957	21.7416	21.6112	+	2.14397	-0.923225	7	7	7	16.9	16.9	16.9	52.39	0	42.791	360050000	30
P0DP25;P0DP24;P0DP23;P02585	P0DP25;P0DP24;P0DP23		28.5067	28.2061	27.8265	27.0591	27.33	27.1817	+	2.02204	-0.989505	11	11	9	70.5	70.5	65.8	16.837	0	323.31	14900000000	113
P09493	P09493	Tropomyosin alpha-1 chain	25.8675	25.9764	26.4826	24.9823	25.12	25.1473	+	2.19352	-1.02562	27	14	13	53.5	35.2	34.2	32.708	0	190.47	4260000000	107
P12277	P12277	Creatine kinase B-type	23.535	22.9063	23.5976	22.1635	22.2407	22.5514	+	1.82896	-1.02784	8	8	8	25.7	25.7	25.7	42.644	0	80.347	505090000	45
O95861	O95861	3(2),5-bisphosphate nucleotidase 1	23.8026	23.873	23.6486	22.5948	22.8153	22.8146	+	3.32425	-1.03315	8	8	8	34.1	34.1	34.1	33.392	0	45.446	511290000	32
P61956;Q6EEV6	P61956	Small ubiquitin-related modifier 2	27.2539	26.4958	25.8974	25.2462	25.4509	25.5845	+	1.29929	-1.12186	4	4	3	33.7	33.7	21.1	10.871	0	18.501	1715400000	23
P16870	P16870	Carboxypeptidase E	23.9071	24.3138	24.2524	22.7616	23.1022	23.1056	+	2.62479	-1.16796	6	6	6	17.9	17.9	17.9	53.15	0	109.9	957240000	35
P04040	P04040	Catalase	23.4217	23.4634	23.1684	22.385	22.0196	22.0344	+	2.87536	-1.20486	10	10	10	20.5	20.5	20.5	59.755	0	65.371	364800000	31
P07339	P07339	Cathepsin D;Cathepsin D light chain;Cathepsin D heavy chain	23.1984	24.3592	24.4267	22.5679	22.751	22.969	+	1.38479	-1.23216	15	15	15	50.2	50.2	50.2	44.552	0	79.054	1320000000	63
P07686	P07686	Beta-hexosaminidase subunit beta;Beta-hexosaminidase subunit beta chain B;Beta-hexosaminidase subunit beta chain A	21.6665	22.1838	23.3408	21.1767	21.3571	20.8611	+	1.15385	-1.26544	7	7	7	18	18	18	63.111	0	42.403	170330000	22
P10645	P10645	Chromogranin-A;Vasostatin-1;Vasostatin-2;EA-92;ES-43;Pancreastatin;SS-18;WA-8;WE-14;LF-19;Catestatin;AL-11;GV-19;GR-44;ER-37;GE-25;Serpinin-RRG;Serpinin;p-Glu serpinin precursor	26.8153	26.1188	26.2002	24.8991	25.1696	25.2423	+	2.19661	-1.27442	4	4	4	11.2	11.2	11.2	50.688	0	37.167	1627800000	27
P09936	P09936	Ubiquitin carboxyl-terminal hydrolase isozyme L1	26.7997	27.1447	26.9822	25.6005	25.734	25.6307	+	3.5975	-1.32044	13	13	13	50.7	50.7	50.7	24.824	0	258.44	7737300000	117
Q01105;P0DME0	Q01105;P0DME0	Protein SET;Protein SETSIP	23.5173	23.5359	23.19	21.856	22.1829	22.1745	+	3.00504	-1.34322	5	5	5	25.2	25.2	25.2	33.488	0	107.63	360090000	17
P16949	P16949	Stathmin	25.4781	24.7975	25.1655	23.5359	23.8566	23.9841	+	2.33001	-1.35486	4	4	2	16.1	16.1	9.4	17.302	0	15.046	1220900000	44
Q02818	Q02818	Nucleobindin-1	25.2024	24.6385	25.0656	23.5579	23.563	23.6984	+	2.82442	-1.36239	30	30	30	59.9	59.9	59.9	53.879	0	256.82	2617400000	131
P55290	P55290	Cadherin-13	22.6372	22.1137	22.2337	20.5292	20.7847	20.9371	+	2.87109	-1.57788	6	6	6	11.9	11.9	11.9	78.286	0	54.079	148890000	20
Q01995	Q01995	Transgelin	26.1984	27.1241	26.7846	25.1184	25.52	24.7049	+	1.94244	-1.58793	16	16	16	59.2	59.2	59.2	22.611	0	79.044	6900000000	130
Q13162	Q13162	Peroxiredoxin-4	25.7332	26.1156	25.3514	23.9528	24.3881	23.9287	+	2.45545	-1.64357	9	6	6	43.9	36.9	36.9	30.54	0	81.406	1085800000	41
P07093	P07093	Glia-derived nexin	23.1095	23.0649	23.8287	21.288	21.5567	21.6417	+	2.61775	-1.83891	12	12	12	44.5	44.5	44.5	44.002	0	79.007	500810000	42
P07858	P07858	Cathepsin B;Cathepsin B light chain;Cathepsin B heavy chain	24.675	25.7021	25.5598	23.3449	23.4216	23.4026	+	2.40248	-1.92258	18	18	18	54	54	54	37.821	0	245.37	3037300000	126
P13521	P13521	Secretogranin-2;Secretoneurin;Manserin	26.6278	25.5549	25.3517	23.5706	23.9215	24.1147	+	2.00862	-1.97589	9	9	9	12	12	12	70.94	0	63.96	1736400000	51
Q9UBP4	Q9UBP4	Dickkopf-related protein 3	21.5362	24.4154	25.0892	21.4497	21.4742	21.6364	+	0.925074	-2.16015	8	8	8	36.9	36.9	36.9	38.39	0	72.008	567340000	26
P00749	P00749	Urokinase-type plasminogen activator;Urokinase-type plasminogen activator long chain A;Urokinase-type plasminogen activator short chain A;Urokinase-type plasminogen activator chain B	23.551	25.2679	25.4282	21.4692	22.0302	21.185	+	2.09551	-3.18757	23	23	23	57.5	57.5	57.5	48.507	0	124.59	1289200000	67
P61769	P61769	Beta-2-microglobulin;Beta-2-microglobulin form pI 5.3	27.2606	27.6888	27.5104	23.9648	24.2504	24.1209	+	4.64623	-3.37454	5	5	5	57.1	57.1	57.1	13.714	0	114.53	3062100000	43
P62987;P62979;P0CG47;P0CG48	P62987;P62979;P0CG47;P0CG48	Ubiquitin-60S ribosomal protein L40;Ubiquitin;60S ribosomal protein L40;Ubiquitin-40S ribosomal protein S27a;Ubiquitin;40S ribosomal protein S27a;Polyubiquitin-B;Ubiquitin;Polyubiquitin-C;Ubiquitin	28.0455	24.2102	22.3162	21.2686	21.27	21.1746	+	1.00759	-3.61956	7	7	7	38.3	38.3	38.3	14.728	0	50.85	1171200000	47
Q16270	Q16270	Insulin-like growth factor-binding protein 7	25.3917	26.2024	26.231	21.9933	22.4714	22.4489	+	3.48695	-3.63717	12	12	12	53.9	53.9	53.9	29.13	0	89.452	1176200000	54
Q16787	Q16787	Laminin subunit alpha-3	26.5361	27.3118	27.5675	22.9556	23.0917	23.3026	+	3.60497	-4.02187	94	94	94	33.1	33.1	33.1	366.65	0	323.31	15300000000	467
P02751	P02751	Fibronectin;Anastellin;Ugl-Y1;Ugl-Y2;Ugl-Y3	26.9538	27.7364	27.4095	23.066	22.9271	22.8707	+	4.32989	-4.41196	61	61	61	36.4	36.4	36.4	262.62	0	323.31	9001600000	275
Q13753	Q13753	Laminin subunit gamma-2	27.1081	27.7865	27.7821	22.817	22.9037	22.9678	+	4.45945	-4.66273	64	64	64	60.9	60.9	60.9	130.97	0	323.31	11500000000	339
Q15582	Q15582	Transforming growth factor-beta-induced protein ig-h3	24.123	25.1137	25.0712	19.3272	20.1103	19.3763	+	3.63779	-5.16469	34	34	34	63.3	63.3	63.3	74.68	0	297.05	1403400000	92
Q13751	Q13751	Laminin subunit beta-3	26.0823	27.1041	26.9624	20.9986	20.9158	20.8044	+	4.24263	-5.80997	72	72	72	78.5	78.5	78.5	129.57	0	323.31	9802600000	305
O94985	O94985	Calsyntenin-1;Soluble Alc-alpha;CTF1-alpha	21.3931	25.3626	25.7234	16.4429	16.8712	16.9143	+	2.22013	-7.41692	33	33	33	44	44	44	109.79	0	278.46	1810200000	87

## Sheet: Exclusive in UVA samples
Protein IDs	Gene names	LFQ intensity control_1	LFQ intensity control_2	LFQ intensity control_3	LFQ intensity UVA_1	LFQ intensity UVA_2	LFQ intensity UVA_3	Mean LQF Intensity in UVA samples
P17066;P48741	HSPA6;HSPA7	0	0	0	119660000	125370000	118150000	121060000
Q9UPN3	MACF1	0	0	0	69472000	73842000	71343000	7.15523e+07
Q99439	CNN2	0	0	0	25051000	20981000	24640000	2.35573e+07
O43399	TPD52L2	0	0	0	23801000	20273000	26239000	2.34377e+07
P45974;Q92995	USP5	0	0	0	19770000	23297000	24151000	22406000
P49773	HINT1	0	0	0	22506000	21384000	22412000	2.21007e+07
P14324	FDPS	0	0	0	20696000	18610000	18408000	19238000
P05386	RPLP1	0	0	0	18777000	19515000	19175000	1.91557e+07
Q8NC51	SERBP1	0	0	0	15041000	17904000	13568000	1.55043e+07
O14579	COPE	0	0	0	15056000	15394000	14098000	1.48493e+07
P11766	ADH5	0	0	0	15906000	12004000	14227000	1.40457e+07
P63000;P60763;P15153	RAC1;RAC3	0	0	0	14186000	11969000	14574000	1.35763e+07
P12532;P17540	CKMT1A	0	0	0	12288000	11933000	14375000	1.28653e+07
P17096	HMGA1	0	0	0	17698000	8867400	11193000	1.25861e+07
Q9Y696	CLIC4	0	0	0	11697000	10970000	13556000	1.20743e+07
P28070	PSMB4	0	0	0	11696000	11695000	12668000	1.20197e+07
Q86V81	ALYREF	0	0	0	10611000	13586000	9788500	11328500
Q9NQC3	RTN4	0	0	0	8625700	9930200	11495000	1.0017e+07
P18510	IL1RN	0	0	0	9649700	9424900	10144000	9.73953e+06
P63244	GNB2L1	0	0	0	9760800	8712100	9928800	9.46723e+06
P10768	ESD	0	0	0	9299200	8298700	10426000	9341300
Q9NQR4	NIT2	0	0	0	9877300	7715600	10203000	9265300
Q9ULZ3	PYCARD	0	0	0	8992700	8105400	10533000	9.21037e+06
P43490	NAMPT	0	0	0	10532000	7921400	8770800	9.07473e+06
O75223	GGCT	0	0	0	9329600	7656800	9990200	8992200
O00244	ATOX1	0	0	0	11196000	7288800	8408000	8.96427e+06
P05388;Q8NHW5	RPLP0;RPLP0P6	0	0	0	8458100	9352200	7751700	8.52067e+06
Q9BR76;A9Z1Z3	CORO1B	0	0	0	8992300	7731400	8060200	8261300
Q99584	S100A13	0	0	0	9343400	8271300	7029600	8.21477e+06
Q8IVF2	AHNAK2	0	0	0	8087000	7883000	7695200	7888400
O00233	PSMD9	0	0	0	7574400	7015200	8651400	7747000
O60664	PLIN3	0	0	0	8600300	6719600	7810000	7.70997e+06
P62633	CNBP	0	0	0	8190200	6346600	8206700	7.58117e+06
P26368	U2AF2	0	0	0	7458700	9026200	6043000	7509300
P61204;P84077;P84085	ARF3;ARF1	0	0	0	6996700	7712700	7707300	7.47223e+06
P99999	CYCS	0	0	0	9141500	7544600	5707300	7.46447e+06
O76003	GLRX3	0	0	0	8123100	7078800	7003100	7.40167e+06
Q9BWD1	ACAT2	0	0	0	7813900	7076900	7250200	7.38033e+06
Q9NQ88	TIGAR	0	0	0	6866700	7577500	6829500	7.09123e+06
P04632;Q96L46	CAPNS1	0	0	0	7825600	6573900	6808600	7.06937e+06
P31153;Q00266	MAT2A	0	0	0	6814700	6825000	7422300	7.02067e+06
Q8WUP2	FBLIM1	0	0	0	8448200	6082400	6430600	6.98707e+06
Q9UK76	HN1	0	0	0	9831700	5549700	5436500	6939300
O95336	PGLS	0	0	0	6858300	7174300	6448500	6.82703e+06
P48643	CCT5	0	0	0	6933000	6558700	6875500	6.78907e+06
Q14192	FHL2	0	0	0	7208900	6223400	6850400	6760900
P50991	CCT4	0	0	0	6520300	6856600	6516100	6631000
Q9UMY4	SNX12	0	0	0	5960400	6419800	7376300	6585500
Q9Y678	COPG1	0	0	0	6736100	6913200	5983700	6.54433e+06
P09455	RBP1	0	0	0	6212200	6687600	6575300	6491700
Q92499	DDX1	0	0	0	6173000	6460100	6734300	6455800
O95302;Q75LS8	FKBP9	0	0	0	6755000	5836300	6352000	6.31443e+06
P53621	COPA	0	0	0	7381300	5958800	5556500	6.29887e+06
P67809	YBX1	0	0	0	7610200	5630300	5369500	6.20333e+06
P29218	IMPA1	0	0	0	5803800	6305200	6472500	6.19383e+06
Q9UHV9	PFDN2	0	0	0	6748400	5762300	5981800	6.16417e+06
P61163;P42025	ACTR1A;ACTR1B	0	0	0	7602300	4740500	6008000	6.11693e+06
P27695	APEX1	0	0	0	5997500	6429800	5855200	6.09417e+06
P60866	RPS20	0	0	0	5286600	6333200	6630200	6.08333e+06
P42224	STAT1	0	0	0	5761600	5931200	6463100	6.05197e+06
Q9Y376	CAB39	0	0	0	6152500	6649300	5145400	5982400
Q6BCY4	CYB5R2	0	0	0	6273000	5492000	6072800	5.94593e+06
Q9UKY7	CDV3	0	0	0	5892600	6156400	5381800	5.81027e+06
P53004	BLVRA	0	0	0	5901200	5334900	6154300	5796800
P16152	CBR1	0	0	0	5383700	5400300	6434400	5.73947e+06
Q6NZI2	PTRF	0	0	0	6300300	5187000	5652900	5713400
Q7KZF4	SND1	0	0	0	6086900	5801400	5076800	5.65503e+06
Q96IU4	ABHD14B	0	0	0	5875200	5817900	5151700	5.61493e+06
Q96QK1	VPS35	0	0	0	5360900	5791500	5668100	5.60683e+06
P62837	UBE2D2	0	0	0	5948900	5371700	5467800	5.59613e+06
Q9H2U2	PPA2	0	0	0	5316100	6392500	4926700	5545100
P46782	RPS5	0	0	0	4814500	5981300	5744800	5.51353e+06
Q09028	RBBP4	0	0	0	5864000	5032000	5638800	5511600
O14896	IRF6	0	0	0	5554800	5511900	5415300	5494000
P55263	ADK	0	0	0	6016700	4770800	5683000	5.49017e+06
Q9H4A4	RNPEP	0	0	0	5523800	4802300	6098400	5.47483e+06
P07954	FH	0	0	0	5722000	5318300	5363800	5.46803e+06
Q15847	ADIRF	0	0	0	5020600	5889900	5480800	5.46377e+06
Q9UHD8	SEPT9	0	0	0	5404200	5169900	5676400	5.41683e+06
Q96TA1	FAM129B	0	0	0	5417000	4599900	6136000	5384300
O00764	PDXK	0	0	0	5456000	5383200	5306400	5.38187e+06
Q9P0L0	VAPA	0	0	0	5157900	5440300	5547300	5.38183e+06
O75608	LYPLA1	0	0	0	5554800	5073400	5374700	5334300
O43776	NARS	0	0	0	5153000	5142800	5680200	5.32533e+06
Q96A72;P61326	MAGOHB;MAGOH	0	0	0	6376700	5316900	4279700	5.32443e+06
Q9NYL9	TMOD3	0	0	0	5441700	5176700	5225000	5.28113e+06
P49368	CCT3	0	0	0	5271600	5286300	5202600	5253500
Q92597	NDRG1	0	0	0	5074800	4319400	6177200	5.19047e+06
Q15369	TCEB1	0	0	0	5281700	4293700	5878700	5.15137e+06
Q12792	TWF1	0	0	0	5224800	5719200	4463100	5135700
P06730;A6NMX2	EIF4E	0	0	0	5866100	4865400	4674200	5.13523e+06
P29692	EEF1D	0	0	0	4384400	6372400	4574600	5.11047e+06
P46783;Q9NQ39	RPS10	0	0	0	5561700	4959500	4690200	5.07047e+06
Q99832	CCT7	0	0	0	5040800	4663100	5460900	5.05493e+06
Q15942	ZYX	0	0	0	5743000	4526000	4847000	5.03867e+06
Q9NVA2	SEPT11	0	0	0	5863400	4739200	4493200	5.03193e+06
Q14444	CAPRIN1	0	0	0	5115600	4362100	5611200	5.02963e+06
P35080	PFN2	0	0	0	5065200	6240700	3710500	5.00547e+06
P04181	OAT	0	0	0	5087900	4530100	5201000	4.93967e+06
Q15691	MAPRE1	0	0	0	4668700	6022400	3957700	4.88293e+06
Q9P1F3	ABRACL	0	0	0	5199500	4585800	4763200	4849500
Q9H3K6	BOLA2	0	0	0	4499300	5220800	4464200	4728100
P19971	TYMP	0	0	0	4537200	4256200	5327200	4.70687e+06
P15924	DSP	0	0	0	4600100	4491300	4940200	4677200
P41091;Q2VIR3	EIF2S3;EIF2S3L	0	0	0	5091900	4199800	4576800	4.62283e+06
O75390	CS	0	0	0	4857500	4254900	4685400	4.59927e+06
Q99426	TBCB	0	0	0	4425400	4708000	4133500	4422300
Q96C90	PPP1R14B	0	0	0	3431200	4991900	4742600	4.38857e+06
Q12906;Q96SI9	ILF3	0	0	0	4844600	3499600	4754400	4366200
O43598	DNPH1	0	0	0	4097700	4732000	4167400	4.33237e+06
O95782	AP2A1	0	0	0	4711100	3527400	4556800	4265100
P52788	SMS	0	0	0	4240800	3733600	4770300	4.24823e+06
Q99471	PFDN5	0	0	0	4736100	3515600	4474900	4242200
Q71U36;P0DPH8;P0DPH7;Q6PEY2	TUBA1A;TUBA3E	0	0	0	4221700	3897100	4584700	4234500
Q16222	UAP1	0	0	0	4753300	4720600	3198600	4.22417e+06
Q9H910	HN1L	0	0	0	3998600	4399900	4184000	4.19417e+06
Q15019	SEPT2	0	0	0	4221100	4211500	4067300	4.16663e+06
Q9Y617	PSAT1	0	0	0	4461100	4460700	3574500	4.16543e+06
P38606	ATP6V1A	0	0	0	3699200	5228000	3556900	4.16137e+06
Q9Y266	NUDC	0	0	0	4425200	3769500	4226700	4.14047e+06
P50552	VASP	0	0	0	4177200	3771200	4395700	4114700
O15498	YKT6	0	0	0	4061400	4154100	3995400	4070300
P09622	DLD	0	0	0	3366900	4103000	4730700	4.06687e+06
Q15102	PAFAH1B3	0	0	0	4044900	4274800	3874900	4.06487e+06
P05198	EIF2S1	0	0	0	3923800	3646000	4611200	4.06033e+06
P12956	XRCC6	0	0	0	4980100	3608600	3571500	4053400
P40227	CCT6A	0	0	0	4478100	3632400	3891200	4.00057e+06
Q96AE4;Q96I24	FUBP1	0	0	0	4456200	3770500	3769200	3.99863e+06
P07311	ACYP1	0	0	0	4503900	3923600	3549700	3992400
Q9H0E2	TOLLIP	0	0	0	4008300	4071200	3896500	3992000
Q13907	IDI1	0	0	0	4609900	3641600	3719000	3.99017e+06
P20591;P20592	MX1	0	0	0	4049700	3688300	4230800	3989600
P35237	SERPINB6	0	0	0	3579600	4449600	3845800	3.95833e+06
P07741	APRT	0	0	0	3952100	4021100	3856800	3.94333e+06
Q14764	MVP	0	0	0	3554500	3552600	4705200	3.93743e+06
Q96G03	PGM2	0	0	0	3659700	3589800	4418300	3.88927e+06
P54136	RARS	0	0	0	3744100	3989700	3883600	3.87247e+06
P23381	WARS	0	0	0	3741900	4080000	3761200	3.86103e+06
P23396	RPS3	0	0	0	3627700	3915300	3982900	3.84197e+06
P13798	APEH	0	0	0	4088000	3593500	3781700	3.82107e+06
Q08257	CRYZ	0	0	0	3962600	3403600	3954900	3773700
P49023	PXN	0	0	0	3558900	4593000	3136800	3762900
P67775;P62714	PPP2CA;PPP2CB	0	0	0	3691300	3296500	4199300	3.72903e+06
P07814	EPRS	0	0	0	5163900	4006500	1942900	3.70443e+06
O15400	STX7	0	0	0	3446500	3989800	3622500	3.68627e+06
O00410	IPO5	0	0	0	4003600	3865000	3165900	3.67817e+06
Q9Y3F4	STRAP	0	0	0	3972900	3659600	3394900	3675800
P35606	COPB2	0	0	0	3624300	3724700	3533500	3627500
P05109	S100A8	0	0	0	3487800	3539200	3812800	3.61327e+06
P26196	DDX6	0	0	0	3389900	3957600	3437500	3595000
P61086	UBE2K	0	0	0	3397400	3443300	3854700	3.56513e+06
P49591	SARS	0	0	0	4127600	3704900	2792800	3.54177e+06
P54577	YARS	0	0	0	4328300	3002100	3276000	3.53547e+06
O75436	VPS26A	0	0	0	3822100	3925600	2793100	3513600
Q03252	LMNB2	0	0	0	3564200	3325500	3604700	3.49813e+06
Q99436	PSMB7	0	0	0	4365000	3317400	2778800	3.48707e+06
O95571	ETHE1	0	0	0	3469600	3490600	3462200	3.47413e+06
P55060	CSE1L	0	0	0	3207200	3740000	3299400	3.41553e+06
P49589	CARS	0	0	0	3561800	3127000	3472300	3.38703e+06
Q9C0C2	TNKS1BP1	0	0	0	3356200	3254000	3431100	3347100
A0AVT1	UBA6	0	0	0	3137000	3478400	3387000	3.33413e+06
Q6IBS0	TWF2	0	0	0	3384100	3321800	3293900	3.33327e+06
P13010	XRCC5	0	0	0	3875200	3038600	2953600	3.28913e+06
O43809	NUDT21	0	0	0	2990000	2162000	4620100	3.25737e+06
P51572	BCAP31	0	0	0	2372000	3590900	3764500	3.24247e+06
Q16836	HADH	0	0	0	2683100	3529200	3386300	3.19953e+06
P28838	LAP3	0	0	0	3228600	2784600	3545600	3.18627e+06
P62495	ETF1	0	0	0	3682700	3252900	2613900	3.18317e+06
P32969	RPL9	0	0	0	2511600	3252300	3693400	3.15243e+06
P30626	SRI	0	0	0	2877500	3103600	3263200	3.08143e+06
P48147	PREP	0	0	0	3109100	2734900	3271900	3.03863e+06
P52566	ARHGDIB	0	0	0	2890600	2852200	3359600	3.03413e+06
Q96AG4	LRRC59	0	0	0	3260800	3073200	2762200	3.03207e+06
P35221	CTNNA1	0	0	0	3323400	2904000	2860200	3029200
Q16527	CSRP2	0	0	0	4099400	2376700	2608500	3028200
Q9H993	ARMT1	0	0	0	2239300	3829900	3001400	3.02353e+06
P06132	UROD	0	0	0	2575300	2912900	3503300	2.99717e+06
Q9NRX4	PHPT1	0	0	0	2831200	3200600	2949100	2.99363e+06
Q9NUQ9;Q9H0Q0	FAM49B	0	0	0	3092300	2935400	2943400	2.99037e+06
Q9Y5Z4	HEBP2	0	0	0	2830200	3227700	2897200	2.98503e+06
P30084	ECHS1	0	0	0	3089100	2871400	2977500	2.97933e+06
Q32MZ4	LRRFIP1	0	0	0	3334000	2982200	2615300	2.97717e+06
Q9UGI8	TES	0	0	0	3237200	3127400	2520200	2961600
P62136	PPP1CA	0	0	0	3096100	2718200	3006600	2940300
P52306	RAP1GDS1	0	0	0	2491700	3200900	3101700	2.93143e+06
Q9NP79	VTA1	0	0	0	3212500	2721900	2831000	2921800
P51452	DUSP3	0	0	0	2669100	2993000	3092300	2.91813e+06
Q9UNF0	PACSIN2	0	0	0	2937300	2916800	2853300	2.90247e+06
P61923	COPZ1	0	0	0	3247500	2627100	2800900	2.89183e+06
P54920;Q9H115	NAPA	0	0	0	2486100	2681000	3493600	2886900
P21980	TGM2	0	0	0	3041300	2837800	2686600	2.85523e+06
P50479	PDLIM4	0	0	0	3063200	2705900	2795500	2.85487e+06
P63151;Q66LE6;Q00005;Q9Y2T4	PPP2R2A	0	0	0	2755100	2960100	2846300	2.85383e+06
Q92783	STAM	0	0	0	2710100	2866100	2973100	2.84977e+06
Q13561	DCTN2	0	0	0	3044400	2831000	2561700	2.81237e+06
Q9BW04	SARG	0	0	0	2709400	3008700	2698500	2.80553e+06
Q96CV9	OPTN	0	0	0	2582300	3304700	2495400	2.79413e+06
Q9UHD1	CHORDC1	0	0	0	3006400	3006200	2367100	2.79323e+06
Q9Y3C8	UFC1	0	0	0	2709700	2856500	2641500	2735900
Q9HAV7	GRPEL1	0	0	0	2875900	2491100	2831800	2.73293e+06
Q14257	RCN2	0	0	0	2760900	2926800	2449400	2.71237e+06
O00231	PSMD11	0	0	0	2892100	2515300	2649800	2.68573e+06
Q9Y285	FARSA	0	0	0	2708200	2317100	3022000	2.68243e+06
Q15233	NONO	0	0	0	2966900	2252400	2821300	2680200
Q15046	KARS	0	0	0	2890300	2242000	2896000	2676100
P61247	RPS3A	0	0	0	2254100	3085400	2625400	2.65497e+06
O14964	HGS	0	0	0	2804100	2381500	2740900	2.64217e+06
Q04828;P42330	AKR1C1;AKR1C3	0	0	0	3417400	2716400	1760300	2.63137e+06
Q01581;P54868	HMGCS1	0	0	0	2908200	2626100	2292100	2608800
P46976	GYG1	0	0	0	2266200	2698500	2785700	2.58347e+06
Q9UJ70	NAGK	0	0	0	2503000	2739800	2505300	2582700
O43765	SGTA	0	0	0	2362500	2180200	3202300	2.58167e+06
Q01813	PFKP	0	0	0	2570600	2309600	2851100	2577100
P48506	GCLC	0	0	0	2348600	2256900	2825300	2.47693e+06
O75531	BANF1	0	0	0	2501000	2434900	2485200	2473700
Q14203	DCTN1	0	0	0	2841900	2165500	2357700	2.45503e+06
P51665	PSMD7	0	0	0	2398000	2556900	2380300	2.44507e+06
P62851	RPS25	0	0	0	2749000	2205900	2352300	2.43573e+06
Q15436	SEC23A	0	0	0	2396100	2588400	2308400	2.43097e+06
P35998	PSMC2	0	0	0	1909500	2457000	2914100	2.42687e+06
Q99873;Q9NR22	PRMT1	0	0	0	2673400	1940500	2651300	2.42173e+06
Q16775	HAGH	0	0	0	1841500	3145100	2274600	2420400
P62195;Q8NB90	PSMC5	0	0	0	2572900	2627500	1997400	2.39927e+06
P14868	DARS	0	0	0	2327400	2391200	2430400	2383000
P30520	ADSS	0	0	0	2630600	2347900	2101500	2360000
Q16643	DBN1	0	0	0	2400100	2085300	2578700	2354700
O00429	DNM1L	0	0	0	2455200	2196800	2336800	2329600
O75396	SEC22B	0	0	0	2298500	2291200	2291400	2293700
Q14258	TRIM25	0	0	0	2569100	1958600	2334400	2.28737e+06
P25685;Q9UDY4	DNAJB1	0	0	0	2366300	2239700	2206100	2270700
Q13347	EIF3I	0	0	0	2303500	2215000	2261700	2.26007e+06
Q9BUF5	TUBB6	0	0	0	2098800	2282000	2323500	2.23477e+06
P43686	PSMC4	0	0	0	2409400	1927200	2308600	2.21507e+06
P19367;P52789;Q2TB90	HK1	0	0	0	2454800	2141100	1761300	2.11907e+06
Q15121	PEA15	0	0	0	1479000	1994300	2720900	2.06473e+06
Q06124	PTPN11	0	0	0	2052200	1942300	2176100	2.05687e+06
P20700	LMNB1	0	0	0	1876300	2311600	1856700	2.01487e+06
Q00796	SORD	0	0	0	2026700	1918900	2015800	1.98713e+06
Q96B97	SH3KBP1	0	0	0	1936300	1869400	2043400	1949700
P62191	PSMC1	0	0	0	1702400	1886300	2254700	1947800
P50452;P50453	SERPINB8	0	0	0	1913200	1910500	1970900	1.93153e+06
Q9NZ08	ERAP1	0	0	0	1849400	1882800	2024800	1919000
O75821	EIF3G	0	0	0	2153300	1772500	1814700	1913500
P48507	GCLM	0	0	0	1880400	1922600	1906900	1903300
O60763	USO1	0	0	0	1580300	1969100	2143500	1.89763e+06
Q9Y570	PPME1	0	0	0	1714700	1736700	2182000	1877800
Q99460	PSMD1	0	0	0	1820100	1623900	2171400	1871800
Q96CT7	CCDC124	0	0	0	1692000	2016100	1877200	1.86177e+06
Q9NQP4	PFDN4	0	0	0	2018100	1840700	1669800	1.84287e+06
P52597	HNRNPF	0	0	0	1817800	1215500	2435200	1.82283e+06
P30519	HMOX2	0	0	0	1918400	1713200	1812700	1.81477e+06
Q8WW12	PCNP	0	0	0	2207300	1605900	1627900	1813700
O95630	STAMBP	0	0	0	2002800	1808800	1623100	1.81157e+06
P41252	IARS	0	0	0	1883600	1904500	1644200	1.81077e+06
P60891;P21108	PRPS1;PRPS1L1	0	0	0	1778100	1618200	2034600	1810300
Q00534;Q00535;P06493;P24941;P11802;Q00526;P50750;Q96Q40;O94921;Q07002;Q00536;Q00537;Q9NYV4;Q14004	CDK6	0	0	0	1877700	1592700	1959500	1.80997e+06
Q9BVG4	PBDC1	0	0	0	2047800	1550400	1820200	1.80613e+06
O43795;Q9UBC5	MYO1B	0	0	0	1826100	1642700	1928800	1799200
Q9UNH7	SNX6	0	0	0	1611900	1963600	1718000	1764500
O94979	SEC31A	0	0	0	1832500	1573300	1818600	1.74147e+06
P62873;P16520	GNB1	0	0	0	1674600	1808100	1719700	1.73413e+06
P55884	EIF3B	0	0	0	1657500	1701900	1814500	1.72463e+06
Q9NSD9	FARSB	0	0	0	1862000	1461200	1831600	1.71827e+06
Q14204	DYNC1H1	0	0	0	1878700	1491200	1784500	1.71813e+06
Q7L5N1	COPS6	0	0	0	1376400	1832900	1907000	1.70543e+06
Q08752	PPID	0	0	0	1733900	1495000	1761800	1.66357e+06
P49411	TUFM	0	0	0	1664800	1669700	1583500	1.63933e+06
O43242	PSMD3	0	0	0	1753200	1793100	1339300	1.62853e+06
P42771;P42772	CDKN2A	0	0	0	1547400	1559400	1516600	1.54113e+06
Q8NBJ5	COLGALT1	0	0	0	1429400	1465200	1640200	1511600
Q9BQL6;Q96AC1	FERMT1	0	0	0	1579000	1339600	1595700	1.50477e+06
Q86UE4	MTDH	0	0	0	1272900	1480400	1755700	1503000
Q9Y265	RUVBL1	0	0	0	1405200	1477000	1554700	1.47897e+06
O43681	ASNA1	0	0	0	1565300	1539900	1282300	1462500
O43747	AP1G1	0	0	0	1532900	1586700	1253300	1.45763e+06
Q9H4M9;Q9NZN3	EHD1;EHD3	0	0	0	1343700	1657100	1301100	1.43397e+06
Q07065	CKAP4	0	0	0	1316200	1252800	1693300	1.42077e+06
Q96C86	DCPS	0	0	0	1443800	1517600	1286300	1415900
P15880	RPS2	0	0	0	1321000	1462400	1459000	1.41413e+06
P17612;P22694	PRKACA	0	0	0	1379800	1653100	1113700	1382200
P61081	UBE2M	0	0	0	1212700	1382500	1540200	1.37847e+06
O00273	DFFA	0	0	0	1421700	1065400	1523900	1337000
Q8WVY7	UBLCP1	0	0	0	1069800	1183500	1706700	1320000
Q9NQW7	XPNPEP1	0	0	0	1167900	1196400	1576700	1.31367e+06
P49354	FNTA	0	0	0	1181600	1388800	1366700	1.31237e+06
P61201	COPS2	0	0	0	1232500	1057800	1421700	1.23733e+06
Q9UHY1	NRBP1	0	0	0	1392800	1290000	955810	1212870
Q96DB5	RMDN1	0	0	0	1257700	986760	1323800	1189420
Q6P9B6	TLDC1	0	0	0	1270300	1082900	1080100	1.14443e+06
P26640	VARS	0	0	0	1283100	978730	1135900	1.13258e+06
Q9H832	UBE2Z	0	0	0	1161900	1232600	1001900	1.13213e+06
Q13155	AIMP2	0	0	0	1179200	1116500	1038800	1111500
P53992	SEC24C	0	0	0	1284200	839390	1084800	1.06946e+06
CON__Q3MHN2;P02748		0	0	0	858100	1026900	856060	913687
P41208;Q12798	CETN2;CETN1	0	0	0	995830	847730	870140	904567
Q3KQU3	MAP7D1	0	0	0	1003900	787400	863760	885020
P31942	HNRNPH3	0	0	0	1164900	713650	766420	881657

## Sheet: Exclusive in Control samples
Protein IDs	Gene names	LFQ intensity control_1	LFQ intensity control_2	LFQ intensity control_3	LFQ intensity UVA_1	LFQ intensity UVA_2	LFQ intensity UVA_3	Mean LQF Intensity in control samples
P09486	SPARC	19781000	17573000	28394000	0	0	0	21916000
Q14574	DSC3	15193000	16878000	17974000	0	0	0	1.66817e+07
P09238	MMP10	16754000	13209000	15669000	0	0	0	1.52107e+07
P05121	SERPINE1	17269000	16068000	11756000	0	0	0	15031000
O60911	CTSV	15053000	13960000	13722000	0	0	0	14245000
P12272	PTHLH	14220000	11330000	3695100	0	0	0	9.74837e+06
P08476	INHBA	9611000	7194600	11490000	0	0	0	9.43187e+06
Q16610	ECM1	4210400	8758400	14037000	0	0	0	9.00193e+06
O00468	AGRN	4810700	7052500	8575600	0	0	0	6.81293e+06
Q9UI42	CPA4	6969900	4592500	5431700	0	0	0	5664700
Q9BW91	NUDT9	6012500	4759300	5463100	0	0	0	5.41163e+06
P31431	SDC4	5655400	3200300	6080100	0	0	0	4978600
P55058	PLTP	5929500	3791800	3826700	0	0	0	4516000
